# Supplementary material for: A novel AML1-ETO/FTO positive feedback loop promotes leukemogenesis and Ara-C resistance via stabilizing IGFBP2 in t(8;21) acute myeloid leukemia
Source: Exp Hematol Oncol. 2024 Jan 24;13:9. doi: 10.1186/s40164-024-00480-z (PMC10807068; doi:10.1186/s40164-024-00480-z)
Supplement: Supplementary file 3 — Additional file 3: Table S4. (Related to Fig. S6C) Results of mass spectrometry analysis for the proteins obtained in RNA pull down assay. [file 40164_2024_480_MOESM3_ESM.xlsx]

## Sheet: A&m6A 1-2
Protein IDs	Majority protein IDs	Peptide counts (all)	Peptide counts (razor+unique)	Peptide counts (unique)	Fasta headers	Number of proteins	Peptides	Razor + unique peptides	Unique peptides	Peptides A1	Peptides A2	Peptides m6A1	Peptides m6A2	Razor + unique peptides A1	Razor + unique peptides A2	Razor + unique peptides m6A1	Razor + unique peptides m6A2	Unique peptides A1	Unique peptides A2	Unique peptides m6A1	Unique peptides m6A2	Sequence coverage [%]	Unique + razor sequence coverage [%]	Unique sequence coverage [%]	Mol. weight [kDa]	Sequence length	Sequence lengths	Fraction average	Fraction 1	Q-value	Score	Sequence coverage A1 [%]	Sequence coverage A2 [%]	Sequence coverage m6A1 [%]	Sequence coverage m6A2 [%]	Intensity	Intensity A1	Intensity A2	Intensity m6A1	Intensity m6A2	iBAQ	iBAQ A1	iBAQ A2	iBAQ m6A1	iBAQ m6A2	LFQ intensity A1	LFQ intensity A2	LFQ intensity m6A1	LFQ intensity m6A2
tr|A0A499FIX8|A0A499FIX8_HUMAN;tr|H7BXI1|H7BXI1_HUMAN;tr|A0A087WXU3|A0A087WXU3_HUMAN;sp|A0FGR8|ESYT2_HUMAN	tr|A0A499FIX8|A0A499FIX8_HUMAN;tr|H7BXI1|H7BXI1_HUMAN;tr|A0A087WXU3|A0A087WXU3_HUMAN;sp|A0FGR8|ESYT2_HUMAN	2;2;2;2	2;2;2;2	2;2;2;2	>tr|A0A499FIX8|A0A499FIX8_HUMAN Extended synaptotagmin-2 OS=Homo sapiens OX=9606 GN=ESYT2 PE=1 SV=1;>tr|H7BXI1|H7BXI1_HUMAN Extended synaptotagmin-2 OS=Homo sapiens OX=9606 GN=ESYT2 PE=1 SV=2;>tr|A0A087WXU3|A0A087WXU3_HUMAN Extended synaptotagmin-2 OS=Homo	4	2	2	2	1	1	0	2	1	1	0	2	1	1	0	2	2.8	2.8	2.8	93.977	845	845;866;921;921	1	4	0	6.2786	1.8	1.8	0	2.8	24742000	7645200	3326800	0	13770000	603470	186470	81141	0	335860	0	0	0	16889000
sp|A2RUS2|DEND3_HUMAN;tr|H0YAY3|H0YAY3_HUMAN;tr|E9PF32|E9PF32_HUMAN;tr|E5RHH2|E5RHH2_HUMAN;tr|E5RI43|E5RI43_HUMAN	sp|A2RUS2|DEND3_HUMAN;tr|H0YAY3|H0YAY3_HUMAN;tr|E9PF32|E9PF32_HUMAN;tr|E5RHH2|E5RHH2_HUMAN;tr|E5RI43|E5RI43_HUMAN	2;2;2;1;1	2;2;2;1;1	2;2;2;1;1	>sp|A2RUS2|DEND3_HUMAN DENN domain-containing protein 3 OS=Homo sapiens OX=9606 GN=DENND3 PE=1 SV=2;>tr|H0YAY3|H0YAY3_HUMAN DENN domain-containing protein 3 (Fragment) OS=Homo sapiens OX=9606 GN=DENND3 PE=1 SV=1;>tr|E9PF32|E9PF32_HUMAN DENN domain-containi	5	2	2	2	1	2	0	2	1	2	0	2	1	2	0	2	1.7	1.7	1.7	135.89	1198	1198;1203;1278;280;291	1	5	0	3.219	0.9	1.7	0	1.7	12164000	0	4169500	0	7994500	193080	0	66183	0	126900	0	8745400	0	9749600
sp|A5YKK6|CNOT1_HUMAN;tr|H3BMZ2|H3BMZ2_HUMAN;tr|H3BVC9|H3BVC9_HUMAN	sp|A5YKK6|CNOT1_HUMAN	16;4;2	16;4;2	16;4;2	>sp|A5YKK6|CNOT1_HUMAN CCR4-NOT transcription complex subunit 1 OS=Homo sapiens OX=9606 GN=CNOT1 PE=1 SV=2	3	16	16	16	6	9	2	16	6	9	2	16	6	9	2	16	8.2	8.2	8.2	266.94	2376	2376;439;241	1	33	0	36.09	2.6	4.4	0.9	8.2	180150000	24866000	37671000	5667700	111940000	1476600	203820	308780	46457	917570	31055000	88497000	32165000	111760000
sp|A6NHL2|TBAL3_HUMAN	sp|A6NHL2|TBAL3_HUMAN	1	1	1	>sp|A6NHL2|TBAL3_HUMAN Tubulin alpha chain-like 3 OS=Homo sapiens OX=9606 GN=TUBAL3 PE=1 SV=2	1	1	1	1	1	0	0	1	1	0	0	1	1	0	0	1	3.8	3.8	3.8	49.908	446	446	1	3	0	11.034	3.8	0	0	3.8	24758000	10903000	0	0	13855000	1031600	454310	0	0	577270	0	0	0	16992000
sp|A6NHR9|SMHD1_HUMAN;tr|J3KTL8|J3KTL8_HUMAN;tr|J3QSH1|J3QSH1_HUMAN;tr|A0A2R8YCU7|A0A2R8YCU7_HUMAN;tr|J3KRK8|J3KRK8_HUMAN;tr|A0A2R8YE92|A0A2R8YE92_HUMAN	sp|A6NHR9|SMHD1_HUMAN;tr|J3KTL8|J3KTL8_HUMAN	20;14;2;2;1;1	20;14;2;2;1;1	20;14;2;2;1;1	>sp|A6NHR9|SMHD1_HUMAN Structural maintenance of chromosomes flexible hinge domain-containing protein 1 OS=Homo sapiens OX=9606 GN=SMCHD1 PE=1 SV=2;>tr|J3KTL8|J3KTL8_HUMAN Structural maintenance of chromosomes flexible hinge domain-containing protein 1 (Fr	6	20	20	20	12	7	0	18	12	7	0	18	12	7	0	18	12.5	12.5	12.5	226.37	2005	2005;1388;150;308;49;212	1	37	0	41.738	7.2	4.4	0	11.5	211260000	61402000	19326000	0	130530000	1938200	563320	177300	0	1197600	60736000	87096000	0	113950000
tr|Q49AN9|Q49AN9_HUMAN;tr|F5H013|F5H013_HUMAN;sp|P62308|RUXG_HUMAN;sp|A8MWD9|RUXGL_HUMAN	tr|Q49AN9|Q49AN9_HUMAN;tr|F5H013|F5H013_HUMAN;sp|P62308|RUXG_HUMAN;sp|A8MWD9|RUXGL_HUMAN	2;2;2;2	2;2;2;2	2;2;2;2	>tr|Q49AN9|Q49AN9_HUMAN Small nuclear ribonucleoprotein G OS=Homo sapiens OX=9606 GN=SNRPG PE=1 SV=1;>tr|F5H013|F5H013_HUMAN Small nuclear ribonucleoprotein G OS=Homo sapiens OX=9606 GN=SNRPG PE=1 SV=1;>sp|P62308|RUXG_HUMAN Small nuclear ribonucleoprotein	4	2	2	2	0	1	0	1	0	1	0	1	0	1	0	1	20.3	20.3	20.3	7.1013	64	64;68;76;76	1	2	0	3.1655	0	18.8	0	20.3	9857200	0	4480500	0	5376700	4928600	0	2240300	0	2688300	0	9337900	0	0
sp|Q99613|EIF3C_HUMAN;sp|B5ME19|EIFCL_HUMAN;tr|H3BPE4|H3BPE4_HUMAN;tr|H3BPE3|H3BPE3_HUMAN;tr|H3BTY8|H3BTY8_HUMAN	sp|Q99613|EIF3C_HUMAN;sp|B5ME19|EIFCL_HUMAN	22;22;4;3;2	22;22;4;3;2	22;22;4;3;2	>sp|Q99613|EIF3C_HUMAN Eukaryotic translation initiation factor 3 subunit C OS=Homo sapiens OX=9606 GN=EIF3C PE=1 SV=1;>sp|B5ME19|EIFCL_HUMAN Eukaryotic translation initiation factor 3 subunit C-like protein OS=Homo sapiens OX=9606 GN=EIF3CL PE=1 SV=1	5	22	22	22	20	18	12	19	20	18	12	19	20	18	12	19	29.5	29.5	29.5	105.34	913	913;914;148;132;79	1	101	0	116.17	27.5	23.2	13.1	24.4	2883500000	1165400000	509870000	207180000	1001100000	68655000	27748000	12140000	4932900	23835000	1061600000	991070000	958190000	1165600000
sp|B9A064|IGLL5_HUMAN;tr|A0A0B4J231|A0A0B4J231_HUMAN;tr|A0A5H1ZRQ7|A0A5H1ZRQ7_HUMAN;tr|A0A5H1ZRQ4|A0A5H1ZRQ4_HUMAN;sp|P0DOY3|IGLC3_HUMAN;sp|P0DOY2|IGLC2_HUMAN;sp|P0CG04|IGLC1_HUMAN;sp|P0CF74|IGLC6_HUMAN;sp|A0M8Q6|IGLC7_HUMAN	sp|B9A064|IGLL5_HUMAN;tr|A0A0B4J231|A0A0B4J231_HUMAN;tr|A0A5H1ZRQ7|A0A5H1ZRQ7_HUMAN;tr|A0A5H1ZRQ4|A0A5H1ZRQ4_HUMAN;sp|P0DOY3|IGLC3_HUMAN;sp|P0DOY2|IGLC2_HUMAN;sp|P0CG04|IGLC1_HUMAN;sp|P0CF74|IGLC6_HUMAN;sp|A0M8Q6|IGLC7_HUMAN	2;2;1;1;1;1;1;1;1	2;2;1;1;1;1;1;1;1	2;2;1;1;1;1;1;1;1	>sp|B9A064|IGLL5_HUMAN Immunoglobulin lambda-like polypeptide 5 OS=Homo sapiens OX=9606 GN=IGLL5 PE=2 SV=2;>tr|A0A0B4J231|A0A0B4J231_HUMAN Immunoglobulin lambda-like polypeptide 5 OS=Homo sapiens OX=9606 GN=IGLL5 PE=1 SV=1;>tr|A0A5H1ZRQ7|A0A5H1ZRQ7_HUMAN I	9	2	2	2	1	1	0	1	1	1	0	1	1	1	0	1	10.7	10.7	10.7	23.063	214	214;215;106;106;106;106;106;106;106	1	3	0.0047506	2.1506	3.7	7	0	3.7	31944000	16216000	3568700	0	12159000	2457200	1247400	274520	0	935280	0	0	0	14912000
tr|F8W1N5|F8W1N5_HUMAN;tr|F8VZJ2|F8VZJ2_HUMAN;tr|F8VNW4|F8VNW4_HUMAN;tr|F8W0W4|F8W0W4_HUMAN;sp|Q13765|NACA_HUMAN;tr|H0YHX9|H0YHX9_HUMAN;sp|E9PAV3|NACAM_HUMAN	tr|F8W1N5|F8W1N5_HUMAN;tr|F8VZJ2|F8VZJ2_HUMAN;tr|F8VNW4|F8VNW4_HUMAN;tr|F8W0W4|F8W0W4_HUMAN;sp|Q13765|NACA_HUMAN;tr|H0YHX9|H0YHX9_HUMAN;sp|E9PAV3|NACAM_HUMAN	2;2;2;2;2;2;2	2;2;2;2;2;2;2	2;2;2;2;2;2;2	>tr|F8W1N5|F8W1N5_HUMAN Nascent polypeptide-associated complex subunit alpha (Fragment) OS=Homo sapiens OX=9606 GN=NACA PE=1 SV=1;>tr|F8VZJ2|F8VZJ2_HUMAN Nascent polypeptide-associated complex subunit alpha OS=Homo sapiens OX=9606 GN=NACA PE=1 SV=1;>tr|F8V	7	2	2	2	0	2	0	1	0	2	0	1	0	2	0	1	40.8	40.8	40.8	7.813	71	71;136;148;198;215;235;2078	1	3	0	5.4804	0	40.8	0	19.7	34068000	0	7766000	0	26302000	8517100	0	1941500	0	6575600	0	16185000	0	0
sp|O00139|KIF2A_HUMAN;tr|H0Y8H2|H0Y8H2_HUMAN	sp|O00139|KIF2A_HUMAN	9;1	9;1	5;1	>sp|O00139|KIF2A_HUMAN Kinesin-like protein KIF2A OS=Homo sapiens OX=9606 GN=KIF2A PE=1 SV=3	2	9	9	5	6	5	3	8	6	5	3	8	4	5	3	5	14.4	14.4	6.1	79.954	706	706;130	1	22	0	21.357	9.1	6.1	4	12.3	140670000	46543000	20911000	7225300	65988000	4019100	1329800	597460	206440	1885400	39162000	62264000	36610000	62089000
sp|O00178|GTPB1_HUMAN;tr|F5H716|F5H716_HUMAN;tr|F5H257|F5H257_HUMAN	sp|O00178|GTPB1_HUMAN	5;2;1	5;2;1	5;2;1	>sp|O00178|GTPB1_HUMAN GTP-binding protein 1 OS=Homo sapiens OX=9606 GN=GTPBP1 PE=1 SV=3	3	5	5	5	2	3	1	5	2	3	1	5	2	3	1	5	8.7	8.7	8.7	72.453	669	669;152;86	1	12	0	25.932	4.2	5.5	2.4	8.7	52266000	10333000	11046000	0	30887000	1742200	344440	368200	0	1029600	17581000	22874000	0	28444000
sp|O00203|AP3B1_HUMAN;tr|A0A590UJW5|A0A590UJW5_HUMAN;tr|A0A590UJ60|A0A590UJ60_HUMAN;sp|Q13367|AP3B2_HUMAN;tr|A0A5F9UJV3|A0A5F9UJV3_HUMAN;tr|A0A2R8Y2A8|A0A2R8Y2A8_HUMAN;tr|A0A590UKC4|A0A590UKC4_HUMAN;tr|F5GYB0|F5GYB0_HUMAN;tr|A0A590UK30|A0A590UK30_HUMAN;tr|A0A590UJ44|A0A590UJ44_HUMAN;tr|A0A590UK69|A0A590UK69_HUMAN;tr|H0YBD0|H0YBD0_HUMAN;tr|F5GWU4|F5GWU4_HUMAN;tr|A0A590UKD3|A0A590UKD3_HUMAN;tr|A0A5…	sp|O00203|AP3B1_HUMAN	23;2;2;2;2;2;2;1;1;1;1;1;1;1;1;1;1;1	23;2;2;2;2;2;2;1;1;1;1;1;1;1;1;1;1;1	23;2;2;2;2;2;2;1;1;1;1;1;1;1;1;1;1;1	>sp|O00203|AP3B1_HUMAN AP-3 complex subunit beta-1 OS=Homo sapiens OX=9606 GN=AP3B1 PE=1 SV=3	18	23	23	23	22	11	5	16	22	11	5	16	22	11	5	16	25.7	25.7	25.7	121.32	1094	1094;508;992;1082;1088;1125;1130;141;144;146;150;154;193;528;570;578;718;1025	1	55	0	82.786	24.9	12.2	5.9	18.8	680540000	356460000	81862000	18323000	223890000	12373000	6481100	1488400	333150	4070700	324040000	191980000	104340000	255030000
sp|O00303|EIF3F_HUMAN;tr|H0YDT6|H0YDT6_HUMAN;tr|E9PQV8|E9PQV8_HUMAN;tr|A0A1W2PP79|A0A1W2PP79_HUMAN	sp|O00303|EIF3F_HUMAN	8;2;1;1	8;2;1;1	8;2;1;1	>sp|O00303|EIF3F_HUMAN Eukaryotic translation initiation factor 3 subunit F OS=Homo sapiens OX=9606 GN=EIF3F PE=1 SV=1	4	8	8	8	8	8	7	8	8	8	7	8	8	8	7	8	29.1	29.1	29.1	37.563	357	357;100;124;124	1	54	0	91.361	29.1	29.1	25.8	29.1	2820100000	856690000	547370000	226200000	1189800000	188010000	57113000	36491000	15080000	79322000	744270000	980010000	956490000	1237100000
sp|O00391|QSOX1_HUMAN;tr|A8MXT8|A8MXT8_HUMAN	sp|O00391|QSOX1_HUMAN	4;1	4;1	4;1	>sp|O00391|QSOX1_HUMAN Sulfhydryl oxidase 1 OS=Homo sapiens OX=9606 GN=QSOX1 PE=1 SV=3	2	4	4	4	4	3	3	2	4	3	3	2	4	3	3	2	6.8	6.8	6.8	82.577	747	747;155	1	12	0	12.048	6.8	5.2	4.8	3.3	88521000	39331000	16613000	14490000	18087000	1967100	874020	369190	321990	401930	34897000	37298000	51961000	30276000
sp|O00411|RPOM_HUMAN;tr|K7EMH3|K7EMH3_HUMAN;tr|K7ESD1|K7ESD1_HUMAN	sp|O00411|RPOM_HUMAN	13;4;1	13;4;1	13;4;1	>sp|O00411|RPOM_HUMAN DNA-directed RNA polymerase, mitochondrial OS=Homo sapiens OX=9606 GN=POLRMT PE=1 SV=2	3	13	13	13	4	9	0	12	4	9	0	12	4	9	0	12	16.3	16.3	16.3	138.62	1230	1230;347;127	1	28	0	64.476	5.9	10.7	0	13.9	205460000	45271000	48651000	0	111540000	3482300	767300	824590	0	1890400	50577000	101950000	0	130930000
sp|O00425|IF2B3_HUMAN;tr|F8WD15|F8WD15_HUMAN;sp|Q9NZI8|IF2B1_HUMAN	sp|O00425|IF2B3_HUMAN	16;2;2	16;2;2	14;2;1	>sp|O00425|IF2B3_HUMAN Insulin-like growth factor 2 mRNA-binding protein 3 OS=Homo sapiens OX=9606 GN=IGF2BP3 PE=1 SV=2	3	16	16	14	2	12	1	15	2	12	1	15	1	10	1	14	35.8	35.8	31.8	63.704	579	579;81;577	1	43	0	65.68	4.7	26.9	2.4	34	623310000	30668000	197160000	1843600	393640000	21494000	1057500	6798500	63572	13574000	20731000	348590000	0	403830000
tr|C9JLG5|C9JLG5_HUMAN;tr|C9JA65|C9JA65_HUMAN;sp|O00458|IFRD1_HUMAN	tr|C9JLG5|C9JLG5_HUMAN;tr|C9JA65|C9JA65_HUMAN;sp|O00458|IFRD1_HUMAN	1;1;1	1;1;1	1;1;1	>tr|C9JLG5|C9JLG5_HUMAN Interferon-related developmental regulator 1 (Fragment) OS=Homo sapiens OX=9606 GN=IFRD1 PE=1 SV=1;>tr|C9JA65|C9JA65_HUMAN Interferon-related developmental regulator 1 OS=Homo sapiens OX=9606 GN=IFRD1 PE=1 SV=1;>sp|O00458|IFRD1_HUMA	3	1	1	1	1	0	0	1	1	0	0	1	1	0	0	1	38.7	38.7	38.7	6.1895	62	62;148;451	1	2	0	3.6287	38.7	0	0	38.7	6212200	4045100	0	0	2167100	3106100	2022600	0	0	1083500	0	0	0	2657900
sp|O00505|IMA4_HUMAN;tr|H0Y4S9|H0Y4S9_HUMAN;sp|O00629|IMA3_HUMAN	sp|O00505|IMA4_HUMAN;tr|H0Y4S9|H0Y4S9_HUMAN	4;2;1	4;2;1	4;2;1	>sp|O00505|IMA4_HUMAN Importin subunit alpha-4 OS=Homo sapiens OX=9606 GN=KPNA3 PE=1 SV=2;>tr|H0Y4S9|H0Y4S9_HUMAN Importin subunit alpha-4 (Fragment) OS=Homo sapiens OX=9606 GN=KPNA3 PE=1 SV=1	3	4	4	4	2	2	2	3	2	2	2	3	2	2	2	3	9.8	9.8	9.8	57.81	521	521;91;521	1	9	0	14.8	4.6	5.2	5.2	7.9	72321000	10735000	11220000	10572000	39795000	4254200	631460	659970	621860	2340900	0	30650000	46303000	37768000
tr|B5MCF9|B5MCF9_HUMAN;sp|O00541|PESC_HUMAN;tr|B3KXD6|B3KXD6_HUMAN	tr|B5MCF9|B5MCF9_HUMAN;sp|O00541|PESC_HUMAN;tr|B3KXD6|B3KXD6_HUMAN	4;4;3	4;4;3	4;4;3	>tr|B5MCF9|B5MCF9_HUMAN Pescadillo homolog OS=Homo sapiens OX=9606 GN=PES1 PE=1 SV=1;>sp|O00541|PESC_HUMAN Pescadillo homolog OS=Homo sapiens OX=9606 GN=PES1 PE=1 SV=1;>tr|B3KXD6|B3KXD6_HUMAN Pescadillo homolog OS=Homo sapiens OX=9606 GN=PES1 PE=1 SV=1	3	4	4	4	2	2	0	2	2	2	0	2	2	2	0	2	7.9	7.9	7.9	66.077	571	571;588;449	1	8	0	7.676	3.3	4.6	0	4.6	69022000	8785200	20892000	0	39345000	2300700	292840	696390	0	1311500	0	43302000	0	48495000
sp|O00566|MPP10_HUMAN;tr|U3KQ48|U3KQ48_HUMAN	sp|O00566|MPP10_HUMAN;tr|U3KQ48|U3KQ48_HUMAN	2;1	2;1	2;1	>sp|O00566|MPP10_HUMAN U3 small nucleolar ribonucleoprotein protein MPP10 OS=Homo sapiens OX=9606 GN=MPHOSPH10 PE=1 SV=2;>tr|U3KQ48|U3KQ48_HUMAN U3 small nucleolar ribonucleoprotein protein MPP10 OS=Homo sapiens OX=9606 GN=MPHOSPH10 PE=1 SV=1	2	2	2	2	1	1	0	2	1	1	0	2	1	1	0	2	5.7	5.7	5.7	78.863	681	681;462	1	4	0	3.7879	2.8	2.8	0	5.7	12336000	6226200	1434200	0	4675200	440560	222360	51220	0	166970	0	0	0	5734100
tr|A0A494C128|A0A494C128_HUMAN;sp|O00567|NOP56_HUMAN;tr|H0YDU4|H0YDU4_HUMAN;tr|H0Y653|H0Y653_HUMAN;tr|Q5JXT2|Q5JXT2_HUMAN	tr|A0A494C128|A0A494C128_HUMAN;sp|O00567|NOP56_HUMAN;tr|H0YDU4|H0YDU4_HUMAN;tr|H0Y653|H0Y653_HUMAN	13;13;8;7;6	13;13;8;7;6	13;13;8;7;6	>tr|A0A494C128|A0A494C128_HUMAN Nucleolar protein 56 OS=Homo sapiens OX=9606 GN=NOP56 PE=1 SV=1;>sp|O00567|NOP56_HUMAN Nucleolar protein 56 OS=Homo sapiens OX=9606 GN=NOP56 PE=1 SV=4;>tr|H0YDU4|H0YDU4_HUMAN Nucleolar protein 56 (Fragment) OS=Homo sapiens O	5	13	13	13	8	10	3	13	8	10	3	13	8	10	3	13	31.4	31.4	31.4	53.05	478	478;594;252;219;281	1	39	0	39.533	20.7	24.9	7.1	31.4	393730000	72038000	86832000	9464900	225390000	14583000	2668100	3216000	350550	8348000	102550000	167610000	57050000	238410000
tr|A0A2R8Y5G6|A0A2R8Y5G6_HUMAN;tr|A0A0D9SFB3|A0A0D9SFB3_HUMAN;tr|A0A2R8YF78|A0A2R8YF78_HUMAN;tr|A0A2R8YCW1|A0A2R8YCW1_HUMAN;tr|A0A0D9SG12|A0A0D9SG12_HUMAN;tr|A0A2R8YFR4|A0A2R8YFR4_HUMAN;tr|A0A2U3TZJ9|A0A2U3TZJ9_HUMAN;tr|A0A2R8YFS5|A0A2R8YFS5_HUMAN;tr|A0A2R8Y4A4|A0A2R8Y4A4_HUMAN;sp|O00571|DDX3X_HUMAN;tr|A0A2R8Y645|A0A2R8Y645_HUMAN;tr|A0A0D9SF53|A0A0D9SF53_HUMAN;tr|A0A2R8YDT5|A0A2R8YDT5_HUMAN;tr|A0…	tr|A0A2R8Y5G6|A0A2R8Y5G6_HUMAN;tr|A0A0D9SFB3|A0A0D9SFB3_HUMAN;tr|A0A2R8YF78|A0A2R8YF78_HUMAN;tr|A0A2R8YCW1|A0A2R8YCW1_HUMAN;tr|A0A0D9SG12|A0A0D9SG12_HUMAN;tr|A0A2R8YFR4|A0A2R8YFR4_HUMAN;tr|A0A2U3TZJ9|A0A2U3TZJ9_HUMAN;tr|A0A2R8YFS5|A0A2R8YFS5_HUMAN;tr|A0A2R8Y4A4|A0A2R8Y4A4_HUMAN;sp|O00571|DDX3X_HUMAN;tr|A0A2R8Y645|A0A2R8Y645_HUMAN;tr|A0A0D9SF53|A0A0D9SF53_HUMAN;tr|A0A2R8YDT5|A0A2R8YDT5_HUMAN;tr|A0…	20;20;20;20;20;20;20;20;20;20;20;20;19;19;18;15;14;10;7;2;2;2;1;1;1;1	19;19;19;19;19;19;19;19;19;19;19;19;18;18;17;14;13;10;7;2;2;2;1;1;1;1	19;19;19;19;19;19;19;19;19;19;19;19;18;18;17;14;13;10;7;2;2;2;1;1;1;1	>tr|A0A2R8Y5G6|A0A2R8Y5G6_HUMAN RNA helicase OS=Homo sapiens OX=9606 GN=DDX3X PE=1 SV=1;>tr|A0A0D9SFB3|A0A0D9SFB3_HUMAN RNA helicase OS=Homo sapiens OX=9606 GN=DDX3X PE=1 SV=1;>tr|A0A2R8YF78|A0A2R8YF78_HUMAN RNA helicase OS=Homo sapiens OX=9606 GN=DDX3X PE	26	20	19	19	18	16	9	17	17	15	8	16	17	15	8	16	41	39.2	39.2	69.047	622	622;640;641;647;647;660;661;661;662;662;716;733;475;476;629;660;503;222;189;250;518;724;181;193;224;305	1	72	0	76.685	38.1	30.5	16.4	32.5	1349400000	426590000	270290000	70404000	582100000	34600000	10938000	6930600	1805200	14926000	372210000	565550000	410460000	638880000
sp|O14497|ARI1A_HUMAN;tr|H0Y488|H0Y488_HUMAN;tr|A0A1B0GTU5|A0A1B0GTU5_HUMAN;tr|A0A087WUV6|A0A087WUV6_HUMAN;tr|H0Y3S9|H0Y3S9_HUMAN;tr|H0Y2R3|H0Y2R3_HUMAN;tr|A0A1B0GV63|A0A1B0GV63_HUMAN;tr|A0A1B0GWJ2|A0A1B0GWJ2_HUMAN;tr|A0A1B0GTJ8|A0A1B0GTJ8_HUMAN;tr|A0A1B0GVK1|A0A1B0GVK1_HUMAN;tr|H0Y7H8|H0Y7H8_HUMAN;sp|Q8NFD5|ARI1B_HUMAN;tr|A0A3F2YNW7|A0A3F2YNW7_HUMAN	sp|O14497|ARI1A_HUMAN;tr|H0Y488|H0Y488_HUMAN;tr|A0A1B0GTU5|A0A1B0GTU5_HUMAN	11;10;10;2;1;1;1;1;1;1;1;1;1	11;10;10;2;1;1;1;1;1;1;1;1;1	11;10;10;2;1;1;1;1;1;1;1;1;1	>sp|O14497|ARI1A_HUMAN AT-rich interactive domain-containing protein 1A OS=Homo sapiens OX=9606 GN=ARID1A PE=1 SV=3;>tr|H0Y488|H0Y488_HUMAN AT-rich interactive domain-containing protein 1A OS=Homo sapiens OX=9606 GN=ARID1A PE=1 SV=2;>tr|A0A1B0GTU5|A0A1B0GT	13	11	11	11	7	4	1	9	7	4	1	9	7	4	1	9	7.3	7.3	7.3	242.04	2285	2285;1901;1903;1141;273;727;1349;1479;1495;1539;1758;2236;2332	1	24	0	24.326	5.1	2.5	0.5	6.1	163010000	83986000	11418000	1538200	66070000	1987900	1024200	139240	18758	805730	78487000	34678000	0	75650000
sp|O14617|AP3D1_HUMAN;tr|A0A2R8Y611|A0A2R8Y611_HUMAN;tr|A0A2R8Y4J3|A0A2R8Y4J3_HUMAN;tr|K7ELX8|K7ELX8_HUMAN;tr|A0A087WYN6|A0A087WYN6_HUMAN;tr|K7ERW8|K7ERW8_HUMAN	sp|O14617|AP3D1_HUMAN;tr|A0A2R8Y611|A0A2R8Y611_HUMAN	20;17;8;2;2;1	20;17;8;2;2;1	20;17;8;2;2;1	>sp|O14617|AP3D1_HUMAN AP-3 complex subunit delta-1 OS=Homo sapiens OX=9606 GN=AP3D1 PE=1 SV=1;>tr|A0A2R8Y611|A0A2R8Y611_HUMAN AP-3 complex subunit delta (Fragment) OS=Homo sapiens OX=9606 GN=AP3D1 PE=1 SV=1	6	20	20	20	12	8	3	18	12	8	3	18	12	8	3	18	23.6	23.6	23.6	130.16	1153	1153;945;431;193;203;174	1	51	0	95.352	13.6	9.8	3	21.3	460270000	139630000	46029000	13559000	261060000	9025000	2737800	902530	265860	5118800	137160000	118430000	62896000	240440000
sp|O14646|CHD1_HUMAN;tr|A0A1B0GTU9|A0A1B0GTU9_HUMAN;sp|O14647|CHD2_HUMAN;tr|A0A0D9SEP7|A0A0D9SEP7_HUMAN;tr|H0YJG4|H0YJG4_HUMAN;tr|A0A2R8Y840|A0A2R8Y840_HUMAN;tr|H3BTW3|H3BTW3_HUMAN;sp|Q9HCK8|CHD8_HUMAN;sp|Q8TD26|CHD6_HUMAN;sp|Q3L8U1|CHD9_HUMAN	sp|O14646|CHD1_HUMAN	10;3;3;1;1;1;1;1;1;1	10;3;3;1;1;1;1;1;1;1	9;2;2;1;0;0;0;0;0;0	>sp|O14646|CHD1_HUMAN Chromodomain-helicase-DNA-binding protein 1 OS=Homo sapiens OX=9606 GN=CHD1 PE=1 SV=2	10	10	10	9	6	4	0	7	6	4	0	7	6	4	0	6	7.8	7.8	7.3	196.69	1710	1710;954;1828;704;1815;1995;2424;2581;2715;2897	1	18	0	17.046	5	2.6	0	6	124650000	72411000	11345000	0	40893000	1483900	862040	135060	0	486820	40225000	43955000	0	62030000
tr|K7EL65|K7EL65_HUMAN;tr|K7ELF8|K7ELF8_HUMAN;sp|O14732|IMPA2_HUMAN	tr|K7EL65|K7EL65_HUMAN;tr|K7ELF8|K7ELF8_HUMAN;sp|O14732|IMPA2_HUMAN	1;1;1	1;1;1	1;1;1	>tr|K7EL65|K7EL65_HUMAN Inositol monophosphatase 2 OS=Homo sapiens OX=9606 GN=IMPA2 PE=1 SV=1;>tr|K7ELF8|K7ELF8_HUMAN Inositol-phosphate phosphatase OS=Homo sapiens OX=9606 GN=IMPA2 PE=1 SV=1;>sp|O14732|IMPA2_HUMAN Inositol monophosphatase 2 OS=Homo sapien	3	1	1	1	0	1	0	0	0	1	0	0	0	1	0	0	10.3	10.3	10.3	12.659	116	116;163;288	1	1	0.0076453	1.9508	0	10.3	0	0	4102600	0	4102600	0	0	1025700	0	1025700	0	0	0	8550300	0	0
sp|O14744|ANM5_HUMAN;tr|H0YJX6|H0YJX6_HUMAN;tr|G3V580|G3V580_HUMAN;tr|G3V2X6|G3V2X6_HUMAN;tr|C9JSX3|C9JSX3_HUMAN;tr|G3V507|G3V507_HUMAN;tr|G3V2F5|G3V2F5_HUMAN;tr|G3V5T6|G3V5T6_HUMAN;tr|H0YJ77|H0YJ77_HUMAN;tr|G3V5L5|G3V5L5_HUMAN;tr|G3V2L6|G3V2L6_HUMAN	sp|O14744|ANM5_HUMAN;tr|H0YJX6|H0YJX6_HUMAN;tr|G3V580|G3V580_HUMAN;tr|G3V2X6|G3V2X6_HUMAN;tr|C9JSX3|C9JSX3_HUMAN	4;3;2;2;2;1;1;1;1;1;1	4;3;2;2;2;1;1;1;1;1;1	4;3;2;2;2;1;1;1;1;1;1	>sp|O14744|ANM5_HUMAN Protein arginine N-methyltransferase 5 OS=Homo sapiens OX=9606 GN=PRMT5 PE=1 SV=4;>tr|H0YJX6|H0YJX6_HUMAN Protein arginine N-methyltransferase 5 (Fragment) OS=Homo sapiens OX=9606 GN=PRMT5 PE=1 SV=1;>tr|G3V580|G3V580_HUMAN Protein arg	11	4	4	4	1	4	2	3	1	4	2	3	1	4	2	3	7.1	7.1	7.1	72.683	637	637;279;180;185;186;42;86;104;138;169;183	1	10	0	9.27	2	7.1	3.6	5.2	65895000	8319600	19177000	5501800	32896000	2059200	259990	599280	171930	1028000	0	36315000	23972000	42162000
sp|O14776|TCRG1_HUMAN;tr|G3V220|G3V220_HUMAN	sp|O14776|TCRG1_HUMAN;tr|G3V220|G3V220_HUMAN	6;5	6;5	6;5	>sp|O14776|TCRG1_HUMAN Transcription elongation regulator 1 OS=Homo sapiens OX=9606 GN=TCERG1 PE=1 SV=2;>tr|G3V220|G3V220_HUMAN Transcription elongation regulator 1 OS=Homo sapiens OX=9606 GN=TCERG1 PE=1 SV=1	2	6	6	6	1	2	0	5	1	2	0	5	1	2	0	5	7.5	7.5	7.5	123.9	1098	1098;1032	1	8	0	7.8829	1.3	2	0	6.3	39797000	2874900	6774900	0	30147000	970660	70120	165240	0	735300	0	0	0	36975000
sp|O14802|RPC1_HUMAN;tr|Q7Z755|Q7Z755_HUMAN	sp|O14802|RPC1_HUMAN	3;1	3;1	3;1	>sp|O14802|RPC1_HUMAN DNA-directed RNA polymerase III subunit RPC1 OS=Homo sapiens OX=9606 GN=POLR3A PE=1 SV=2	2	3	3	3	0	1	0	2	0	1	0	2	0	1	0	2	2.5	2.5	2.5	155.64	1390	1390;162	1	3	0	3.2148	0	0.6	0	1.9	8295400	0	2158600	0	6136800	97593	0	25396	0	72197	0	0	0	7526700
tr|A0A087WYS6|A0A087WYS6_HUMAN;sp|O14818|PSA7_HUMAN;sp|Q8TAA3|PSMA8_HUMAN;tr|H0Y586|H0Y586_HUMAN	tr|A0A087WYS6|A0A087WYS6_HUMAN;sp|O14818|PSA7_HUMAN;sp|Q8TAA3|PSMA8_HUMAN;tr|H0Y586|H0Y586_HUMAN	2;2;2;1	2;2;2;1	2;2;2;1	>tr|A0A087WYS6|A0A087WYS6_HUMAN Proteasome endopeptidase complex OS=Homo sapiens OX=9606 GN=PSMA8 PE=1 SV=1;>sp|O14818|PSA7_HUMAN Proteasome subunit alpha type-7 OS=Homo sapiens OX=9606 GN=PSMA7 PE=1 SV=1;>sp|Q8TAA3|PSMA8_HUMAN Proteasome subunit alpha-typ	4	2	2	2	1	1	1	1	1	1	1	1	1	1	1	1	11.2	11.2	11.2	25.041	224	224;248;256;187	1	4	0.00085397	2.8536	6.2	6.2	4.9	6.2	12992000	4558700	2953000	2438600	3042000	1082700	379890	246080	203210	253500	0	0	0	3730900
sp|O14879|IFIT3_HUMAN	sp|O14879|IFIT3_HUMAN	1	1	1	>sp|O14879|IFIT3_HUMAN Interferon-induced protein with tetratricopeptide repeats 3 OS=Homo sapiens OX=9606 GN=IFIT3 PE=1 SV=1	1	1	1	1	1	0	0	0	1	0	0	0	1	0	0	0	3.5	3.5	3.5	55.984	490	490	1	1	0.004029	2.3168	3.5	0	0	0	4283200	4283200	0	0	0	178470	178470	0	0	0	4283200	0	0	0
sp|O14965|AURKA_HUMAN	sp|O14965|AURKA_HUMAN	1	1	1	>sp|O14965|AURKA_HUMAN Aurora kinase A OS=Homo sapiens OX=9606 GN=AURKA PE=1 SV=2	1	1	1	1	1	0	0	1	1	0	0	1	1	0	0	1	3.5	3.5	3.5	45.809	403	403	1	2	0.0016393	2.4968	3.5	0	0	3.5	7492700	3692100	0	0	3800600	325770	160520	0	0	165240	0	0	0	4661400
sp|O14974|MYPT1_HUMAN;tr|F8VZN8|F8VZN8_HUMAN;tr|H0YIS4|H0YIS4_HUMAN;tr|H0YHI8|H0YHI8_HUMAN;tr|A0A3B3ISH4|A0A3B3ISH4_HUMAN;tr|A0A0U1RQZ1|A0A0U1RQZ1_HUMAN;tr|H0YIM2|H0YIM2_HUMAN;tr|H0YHL8|H0YHL8_HUMAN;tr|H0YIS3|H0YIS3_HUMAN;tr|F8VW28|F8VW28_HUMAN	sp|O14974|MYPT1_HUMAN;tr|F8VZN8|F8VZN8_HUMAN;tr|H0YIS4|H0YIS4_HUMAN;tr|H0YHI8|H0YHI8_HUMAN;tr|A0A3B3ISH4|A0A3B3ISH4_HUMAN	8;6;4;4;4;2;2;2;2;1	8;6;4;4;4;2;2;2;2;1	8;6;4;4;4;2;2;2;2;1	>sp|O14974|MYPT1_HUMAN Protein phosphatase 1 regulatory subunit 12A OS=Homo sapiens OX=9606 GN=PPP1R12A PE=1 SV=1;>tr|F8VZN8|F8VZN8_HUMAN Protein phosphatase 1 regulatory subunit 12A (Fragment) OS=Homo sapiens OX=9606 GN=PPP1R12A PE=1 SV=1;>tr|H0YIS4|H0YIS	10	8	8	8	4	5	0	1	4	5	0	1	4	5	0	1	8.1	8.1	8.1	115.28	1030	1030;692;299;367;381;100;188;210;234;97	1	10	0	12.077	4.8	6.2	0	0.9	49583000	24383000	20379000	0	4821700	1033000	507970	424560	0	100450	21578000	45277000	0	0
sp|O15042|SR140_HUMAN;tr|E7ET15|E7ET15_HUMAN;tr|E7EW00|E7EW00_HUMAN;tr|H0Y8D9|H0Y8D9_HUMAN;tr|H7C4V2|H7C4V2_HUMAN;tr|C9JDJ7|C9JDJ7_HUMAN;tr|C9J5L1|C9J5L1_HUMAN;tr|U3KPT1|U3KPT1_HUMAN	sp|O15042|SR140_HUMAN;tr|E7ET15|E7ET15_HUMAN	22;21;9;9;4;3;3;1	22;21;9;9;4;3;3;1	22;21;9;9;4;3;3;1	>sp|O15042|SR140_HUMAN U2 snRNP-associated SURP motif-containing protein OS=Homo sapiens OX=9606 GN=U2SURP PE=1 SV=2;>tr|E7ET15|E7ET15_HUMAN U2 snRNP-associated SURP motif-containing protein OS=Homo sapiens OX=9606 GN=U2SURP PE=1 SV=1	8	22	22	22	17	18	4	21	17	18	4	21	17	18	4	21	26.7	26.7	26.7	118.29	1029	1029;1028;425;439;290;130;161;125	1	76	0	85.291	23.5	19.3	5.1	23.4	1144000000	310020000	265680000	45083000	523220000	29333000	7949200	6812200	1156000	13416000	324150000	547320000	222590000	592750000
tr|A0A2R8YEY5|A0A2R8YEY5_HUMAN;tr|A0A2R8YEZ4|A0A2R8YEZ4_HUMAN;tr|A0A2R8Y5D3|A0A2R8Y5D3_HUMAN;sp|O15160|RPAC1_HUMAN;tr|D6RDJ3|D6RDJ3_HUMAN;tr|H0Y723|H0Y723_HUMAN;tr|A0A2R8Y8D6|A0A2R8Y8D6_HUMAN;tr|E7EQB9|E7EQB9_HUMAN	tr|A0A2R8YEY5|A0A2R8YEY5_HUMAN;tr|A0A2R8YEZ4|A0A2R8YEZ4_HUMAN;tr|A0A2R8Y5D3|A0A2R8Y5D3_HUMAN;sp|O15160|RPAC1_HUMAN;tr|D6RDJ3|D6RDJ3_HUMAN;tr|H0Y723|H0Y723_HUMAN;tr|A0A2R8Y8D6|A0A2R8Y8D6_HUMAN;tr|E7EQB9|E7EQB9_HUMAN	3;3;3;3;2;2;2;2	3;3;3;3;2;2;2;2	3;3;3;3;2;2;2;2	>tr|A0A2R8YEY5|A0A2R8YEY5_HUMAN DNA-directed RNA polymerases I and III subunit RPAC1 OS=Homo sapiens OX=9606 GN=POLR1C PE=1 SV=1;>tr|A0A2R8YEZ4|A0A2R8YEZ4_HUMAN DNA-directed RNA polymerases I and III subunit RPAC1 OS=Homo sapiens OX=9606 GN=POLR1C PE=1 SV=	8	3	3	3	1	1	0	3	1	1	0	3	1	1	0	3	14.1	14.1	14.1	32.917	291	291;307;343;346;124;140;151;296	1	5	0	14.721	6.2	6.2	0	14.1	57602000	7769400	5470000	0	44363000	4114400	554960	390720	0	3168800	0	0	0	54410000
sp|O15226|NKRF_HUMAN	sp|O15226|NKRF_HUMAN	5	5	5	>sp|O15226|NKRF_HUMAN NF-kappa-B-repressing factor OS=Homo sapiens OX=9606 GN=NKRF PE=1 SV=2	1	5	5	5	3	0	2	3	3	0	2	3	3	0	2	3	8.8	8.8	8.8	77.672	690	690	1	8	0	9.1789	5.7	0	2.9	5.1	42885000	23210000	0	10618000	9057700	1072100	580240	0	265450	226440	23210000	0	0	0
sp|O15234|CASC3_HUMAN;tr|J3QSC4|J3QSC4_HUMAN	sp|O15234|CASC3_HUMAN;tr|J3QSC4|J3QSC4_HUMAN	2;1	2;1	2;1	>sp|O15234|CASC3_HUMAN Protein CASC3 OS=Homo sapiens OX=9606 GN=CASC3 PE=1 SV=2;>tr|J3QSC4|J3QSC4_HUMAN Protein CASC3 (Fragment) OS=Homo sapiens OX=9606 GN=CASC3 PE=1 SV=1	2	2	2	2	2	2	0	1	2	2	0	1	2	2	0	1	6.1	6.1	6.1	76.277	703	703;129	1	5	0	8.4529	6.1	6.1	0	4	22082000	12335000	5029000	0	4717200	817840	456870	186260	0	174710	12228000	10588000	0	0
sp|O15294|OGT1_HUMAN	sp|O15294|OGT1_HUMAN	1	1	1	>sp|O15294|OGT1_HUMAN UDP-N-acetylglucosamine--peptide N-acetylglucosaminyltransferase 110 kDa subunit OS=Homo sapiens OX=9606 GN=OGT PE=1 SV=3	1	1	1	1	0	0	0	1	0	0	0	1	0	0	0	1	1.5	1.5	1.5	116.92	1046	1046	1	1	0.0062598	2.0831	0	0	0	1.5	3674600	0	0	0	3674600	73493	0	0	0	73493	0	0	0	4506900
sp|O15371|EIF3D_HUMAN;tr|B0QYA5|B0QYA5_HUMAN;tr|B0QYA6|B0QYA6_HUMAN;tr|B0QYA4|B0QYA4_HUMAN;tr|B0QYA8|B0QYA8_HUMAN;tr|A0A0D9SGB5|A0A0D9SGB5_HUMAN	sp|O15371|EIF3D_HUMAN;tr|B0QYA5|B0QYA5_HUMAN	14;7;4;3;3;1	14;7;4;3;3;1	14;7;4;3;3;1	>sp|O15371|EIF3D_HUMAN Eukaryotic translation initiation factor 3 subunit D OS=Homo sapiens OX=9606 GN=EIF3D PE=1 SV=1;>tr|B0QYA5|B0QYA5_HUMAN Eukaryotic translation initiation factor 3 subunit D (Fragment) OS=Homo sapiens OX=9606 GN=EIF3D PE=1 SV=1	6	14	14	14	13	13	8	14	13	13	8	14	13	13	8	14	35.4	35.4	35.4	63.972	548	548;269;173;105;123;49	1	71	0	84.984	32.5	30.8	15.3	35.4	1810600000	654870000	343110000	92548000	720100000	72425000	26195000	13725000	3701900	28804000	554280000	636370000	524870000	701860000
sp|O15372|EIF3H_HUMAN;tr|B3KS98|B3KS98_HUMAN;tr|A0A087WZK9|A0A087WZK9_HUMAN;tr|E5RJT0|E5RJT0_HUMAN;tr|E5RFW7|E5RFW7_HUMAN;tr|E5RFH0|E5RFH0_HUMAN;tr|E5RGU4|E5RGU4_HUMAN	sp|O15372|EIF3H_HUMAN;tr|B3KS98|B3KS98_HUMAN;tr|A0A087WZK9|A0A087WZK9_HUMAN;tr|E5RJT0|E5RJT0_HUMAN	12;12;11;6;2;2;2	12;12;11;6;2;2;2	12;12;11;6;2;2;2	>sp|O15372|EIF3H_HUMAN Eukaryotic translation initiation factor 3 subunit H OS=Homo sapiens OX=9606 GN=EIF3H PE=1 SV=1;>tr|B3KS98|B3KS98_HUMAN Eukaryotic translation initiation factor 3 subunit H OS=Homo sapiens OX=9606 GN=EIF3H PE=1 SV=1;>tr|A0A087WZK9|A0	7	12	12	12	10	6	4	6	10	6	4	6	10	6	4	6	41.2	41.2	41.2	39.93	352	352;366;349;244;97;170;235	1	32	0	78.209	35.5	20.2	13.6	16.8	691080000	341290000	114790000	39445000	195550000	34554000	17065000	5739400	1972200	9777600	268870000	196930000	221600000	239250000
sp|O15446|RPA34_HUMAN	sp|O15446|RPA34_HUMAN	4	4	4	>sp|O15446|RPA34_HUMAN DNA-directed RNA polymerase I subunit RPA34 OS=Homo sapiens OX=9606 GN=POLR1G PE=1 SV=1	1	4	4	4	4	3	0	4	4	3	0	4	4	3	0	4	13.3	13.3	13.3	54.985	510	510	1	11	0	22.454	13.3	9.8	0	13.3	73291000	30917000	10879000	0	31495000	3664500	1545900	543950	0	1574700	30597000	26978000	0	34643000
sp|O43143|DHX15_HUMAN	sp|O43143|DHX15_HUMAN	9	9	9	>sp|O43143|DHX15_HUMAN Pre-mRNA-splicing factor ATP-dependent RNA helicase DHX15 OS=Homo sapiens OX=9606 GN=DHX15 PE=1 SV=2	1	9	9	9	7	5	3	7	7	5	3	7	7	5	3	7	14.2	14.2	14.2	90.932	795	795	1	32	0	17.99	10.9	7.4	4.5	10.8	305090000	98339000	62025000	11898000	132830000	7822900	2521500	1590400	305070	3405900	94507000	123150000	67693000	109330000
tr|E9PPY3|E9PPY3_HUMAN;sp|O43159|RRP8_HUMAN	tr|E9PPY3|E9PPY3_HUMAN;sp|O43159|RRP8_HUMAN	1;1	1;1	1;1	>tr|E9PPY3|E9PPY3_HUMAN Ribosomal RNA-processing protein 8 OS=Homo sapiens OX=9606 GN=RRP8 PE=1 SV=1;>sp|O43159|RRP8_HUMAN Ribosomal RNA-processing protein 8 OS=Homo sapiens OX=9606 GN=RRP8 PE=1 SV=2	2	1	1	1	1	0	0	1	1	0	0	1	1	0	0	1	4.6	4.6	4.6	34.2	306	306;456	1	2	0.0075815	1.904	4.6	0	0	4.6	12497000	6525000	0	0	5972400	694300	362500	0	0	331800	0	0	0	7325000
sp|O43172|PRP4_HUMAN	sp|O43172|PRP4_HUMAN	13	13	13	>sp|O43172|PRP4_HUMAN U4/U6 small nuclear ribonucleoprotein Prp4 OS=Homo sapiens OX=9606 GN=PRPF4 PE=1 SV=2	1	13	13	13	6	9	1	11	6	9	1	11	6	9	1	11	34.9	34.9	34.9	58.449	522	522	1	27	0	31.965	17	22.2	3.1	28	206830000	52335000	45951000	2749900	105790000	6894300	1744500	1531700	91664	3526500	70465000	100320000	0	107070000
tr|A0A286YFA2|A0A286YFA2_HUMAN;tr|A0A286YF22|A0A286YF22_HUMAN;tr|A0A2C9F2M7|A0A2C9F2M7_HUMAN;sp|O43175|SERA_HUMAN	tr|A0A286YFA2|A0A286YFA2_HUMAN;tr|A0A286YF22|A0A286YF22_HUMAN;tr|A0A2C9F2M7|A0A2C9F2M7_HUMAN;sp|O43175|SERA_HUMAN	1;1;1;1	1;1;1;1	1;1;1;1	>tr|A0A286YFA2|A0A286YFA2_HUMAN D-3-phosphoglycerate dehydrogenase OS=Homo sapiens OX=9606 GN=PHGDH PE=1 SV=1;>tr|A0A286YF22|A0A286YF22_HUMAN D-3-phosphoglycerate dehydrogenase OS=Homo sapiens OX=9606 GN=PHGDH PE=1 SV=1;>tr|A0A2C9F2M7|A0A2C9F2M7_HUMAN D-3-	4	1	1	1	1	1	0	1	1	1	0	1	1	1	0	1	1.8	1.8	1.8	47.603	445	445;526;532;533	1	3	0.0062794	2.1049	1.8	1.8	0	1.8	7143700	2288100	2402600	0	2453100	396870	127110	133480	0	136280	0	0	0	3008700
sp|O43290|SNUT1_HUMAN;tr|E9PQI8|E9PQI8_HUMAN	sp|O43290|SNUT1_HUMAN	14;2	14;2	14;2	>sp|O43290|SNUT1_HUMAN U4/U6.U5 tri-snRNP-associated protein 1 OS=Homo sapiens OX=9606 GN=SART1 PE=1 SV=1	2	14	14	14	7	6	1	13	7	6	1	13	7	6	1	13	26.1	26.1	26.1	90.254	800	800;164	1	31	0	63.072	13.2	12.1	1.9	23.6	252410000	54683000	51397000	3940000	142390000	6642300	1439000	1352500	103680	3747100	59589000	150660000	0	126190000
sp|O43390|HNRPR_HUMAN;tr|B4DT28|B4DT28_HUMAN;tr|A0A286YEZ8|A0A286YEZ8_HUMAN	sp|O43390|HNRPR_HUMAN;tr|B4DT28|B4DT28_HUMAN	13;9;1	9;6;1	9;6;1	>sp|O43390|HNRPR_HUMAN Heterogeneous nuclear ribonucleoprotein R OS=Homo sapiens OX=9606 GN=HNRNPR PE=1 SV=1;>tr|B4DT28|B4DT28_HUMAN Heterogeneous nuclear ribonucleoprotein R OS=Homo sapiens OX=9606 GN=HNRNPR PE=1 SV=1	3	13	9	9	13	7	5	7	9	4	3	4	9	4	3	4	26.5	20.4	20.4	70.942	633	633;494;141	1	23	0	18.429	26.5	13.3	10.3	15.2	257880000	153920000	33446000	15865000	54644000	7584600	4527100	983710	466630	1607200	81230000	72322000	111040000	77994000
sp|O43395|PRPF3_HUMAN	sp|O43395|PRPF3_HUMAN	11	11	11	>sp|O43395|PRPF3_HUMAN U4/U6 small nuclear ribonucleoprotein Prp3 OS=Homo sapiens OX=9606 GN=PRPF3 PE=1 SV=2	1	11	11	11	7	6	2	9	7	6	2	9	7	6	2	9	19.6	19.6	19.6	77.528	683	683	1	25	0	37.196	11.7	11	3.5	16	388340000	71442000	82762000	2996200	231140000	11768000	2164900	2507900	90794	7004300	87550000	141540000	32165000	278210000
tr|E9PSD3|E9PSD3_HUMAN;sp|O43427|FIBP_HUMAN;tr|H0YCE7|H0YCE7_HUMAN	tr|E9PSD3|E9PSD3_HUMAN;sp|O43427|FIBP_HUMAN;tr|H0YCE7|H0YCE7_HUMAN	2;2;1	2;2;1	2;2;1	>tr|E9PSD3|E9PSD3_HUMAN Acidic fibroblast growth factor intracellular-binding protein OS=Homo sapiens OX=9606 GN=FIBP PE=1 SV=1;>sp|O43427|FIBP_HUMAN Acidic fibroblast growth factor intracellular-binding protein OS=Homo sapiens OX=9606 GN=FIBP PE=1 SV=3;>t	3	2	2	2	2	0	0	1	2	0	0	1	2	0	0	1	8.3	8.3	8.3	39.313	348	348;364;137	1	3	0	4.7969	8.3	0	0	4.6	9778300	8302400	0	0	1475900	488920	415120	0	0	73797	8302400	0	0	0
sp|O43432|IF4G3_HUMAN;tr|A0A0A0MSA7|A0A0A0MSA7_HUMAN;tr|A0A0U1RQK7|A0A0U1RQK7_HUMAN	sp|O43432|IF4G3_HUMAN;tr|A0A0A0MSA7|A0A0A0MSA7_HUMAN;tr|A0A0U1RQK7|A0A0U1RQK7_HUMAN	5;5;5	2;2;2	2;2;2	>sp|O43432|IF4G3_HUMAN Eukaryotic translation initiation factor 4 gamma 3 OS=Homo sapiens OX=9606 GN=EIF4G3 PE=1 SV=2;>tr|A0A0A0MSA7|A0A0A0MSA7_HUMAN Eukaryotic translation initiation factor 4 gamma 3 OS=Homo sapiens OX=9606 GN=EIF4G3 PE=1 SV=1;>tr|A0A0U1R	3	5	2	2	2	2	0	5	0	1	0	2	0	1	0	2	3.6	1.7	1.7	176.65	1585	1585;1621;1774	1	3	0	4.4082	1.5	1.4	0	3.6	10185000	0	2555000	0	7630400	121250	0	30417	0	90838	0	0	0	9358500
tr|C9JQD4|C9JQD4_HUMAN;sp|O43447|PPIH_HUMAN;tr|A6NM32|A6NM32_HUMAN;tr|H0YEL5|H0YEL5_HUMAN	tr|C9JQD4|C9JQD4_HUMAN;sp|O43447|PPIH_HUMAN;tr|A6NM32|A6NM32_HUMAN;tr|H0YEL5|H0YEL5_HUMAN	2;2;1;1	2;2;1;1	2;2;1;1	>tr|C9JQD4|C9JQD4_HUMAN Peptidyl-prolyl cis-trans isomerase (Fragment) OS=Homo sapiens OX=9606 GN=PPIH PE=1 SV=1;>sp|O43447|PPIH_HUMAN Peptidyl-prolyl cis-trans isomerase H OS=Homo sapiens OX=9606 GN=PPIH PE=1 SV=1;>tr|A6NM32|A6NM32_HUMAN Peptidyl-prolyl c	4	2	2	2	1	1	0	1	1	1	0	1	1	1	0	1	16.7	16.7	16.7	15.8	144	144;177;57;96	1	3	0.00083333	2.6814	9.7	9.7	0	6.9	11533000	5522800	2397400	0	3613200	1281500	613640	266380	0	401470	0	4996500	0	0
sp|O43660|PLRG1_HUMAN;tr|D6RA26|D6RA26_HUMAN;tr|H0YA24|H0YA24_HUMAN;tr|B7Z982|B7Z982_HUMAN	sp|O43660|PLRG1_HUMAN;tr|D6RA26|D6RA26_HUMAN	9;5;3;2	9;5;3;2	9;5;3;2	>sp|O43660|PLRG1_HUMAN Pleiotropic regulator 1 OS=Homo sapiens OX=9606 GN=PLRG1 PE=1 SV=1;>tr|D6RA26|D6RA26_HUMAN Pleiotropic regulator 1 (Fragment) OS=Homo sapiens OX=9606 GN=PLRG1 PE=1 SV=1	4	9	9	9	7	4	0	8	7	4	0	8	7	4	0	8	29.8	29.8	29.8	57.193	514	514;212;156;131	1	24	0	90.529	25.9	10.5	0	23.3	158290000	56833000	19936000	0	81516000	5276200	1894400	664530	0	2717200	55836000	59277000	0	76815000
sp|O43663|PRC1_HUMAN;tr|H0YL53|H0YL53_HUMAN	sp|O43663|PRC1_HUMAN	3;1	3;1	3;1	>sp|O43663|PRC1_HUMAN Protein regulator of cytokinesis 1 OS=Homo sapiens OX=9606 GN=PRC1 PE=1 SV=2	2	3	3	3	0	1	1	2	0	1	1	2	0	1	1	2	3.4	3.4	3.4	71.606	620	620;195	1	5	0	6.3078	0	1.1	1.1	2.3	47073000	0	29705000	8021600	9346100	1471000	0	928280	250680	292070	0	0	0	11463000
sp|O43670|ZN207_HUMAN;tr|J3QRS9|J3QRS9_HUMAN;tr|X6R4W8|X6R4W8_HUMAN;tr|J3QS27|J3QS27_HUMAN;tr|J3KTL1|J3KTL1_HUMAN;tr|J3KRB6|J3KRB6_HUMAN;tr|J3KRW6|J3KRW6_HUMAN;tr|H0Y3M2|H0Y3M2_HUMAN;tr|J3KS31|J3KS31_HUMAN	sp|O43670|ZN207_HUMAN;tr|J3QRS9|J3QRS9_HUMAN;tr|X6R4W8|X6R4W8_HUMAN;tr|J3QS27|J3QS27_HUMAN;tr|J3KTL1|J3KTL1_HUMAN;tr|J3KRB6|J3KRB6_HUMAN;tr|J3KRW6|J3KRW6_HUMAN;tr|H0Y3M2|H0Y3M2_HUMAN;tr|J3KS31|J3KS31_HUMAN	2;2;2;1;1;1;1;1;1	2;2;2;1;1;1;1;1;1	2;2;2;1;1;1;1;1;1	>sp|O43670|ZN207_HUMAN BUB3-interacting and GLEBS motif-containing protein ZNF207 OS=Homo sapiens OX=9606 GN=ZNF207 PE=1 SV=1;>tr|J3QRS9|J3QRS9_HUMAN BUB3-interacting and GLEBS motif-containing protein ZNF207 OS=Homo sapiens OX=9606 GN=ZNF207 PE=1 SV=1;>tr	9	2	2	2	2	1	1	2	2	1	1	2	2	1	1	2	6.9	6.9	6.9	50.75	478	478;493;497;46;74;93;95;198;341	1	6	0	4.2151	6.9	4.2	4.2	6.9	79540000	60992000	5162400	2453800	10932000	5681400	4356600	368740	175270	780860	60992000	0	0	0
tr|J3QT28|J3QT28_HUMAN;sp|O43684|BUB3_HUMAN;tr|J3QSX4|J3QSX4_HUMAN	tr|J3QT28|J3QT28_HUMAN;sp|O43684|BUB3_HUMAN;tr|J3QSX4|J3QSX4_HUMAN	7;7;4	7;7;4	7;7;4	>tr|J3QT28|J3QT28_HUMAN Mitotic checkpoint protein BUB3 (Fragment) OS=Homo sapiens OX=9606 GN=BUB3 PE=1 SV=1;>sp|O43684|BUB3_HUMAN Mitotic checkpoint protein BUB3 OS=Homo sapiens OX=9606 GN=BUB3 PE=1 SV=1;>tr|J3QSX4|J3QSX4_HUMAN Mitotic checkpoint protein	3	7	7	7	7	3	1	3	7	3	1	3	7	3	1	3	32.7	32.7	32.7	31.703	278	278;328;145	1	14	0	23.983	32.7	13.3	5	13.3	197520000	134270000	21399000	3015600	38838000	14109000	9590800	1528500	215400	2774200	112000000	50064000	0	64442000
tr|H9KV75|H9KV75_HUMAN;sp|P12814|ACTN1_HUMAN;sp|O43707|ACTN4_HUMAN;tr|H0YJ11|H0YJ11_HUMAN;tr|H0YJW3|H0YJW3_HUMAN;tr|H7C5W8|H7C5W8_HUMAN;tr|H7C144|H7C144_HUMAN;tr|F5GXS2|F5GXS2_HUMAN	tr|H9KV75|H9KV75_HUMAN;sp|P12814|ACTN1_HUMAN;sp|O43707|ACTN4_HUMAN;tr|H0YJ11|H0YJ11_HUMAN;tr|H0YJW3|H0YJW3_HUMAN;tr|H7C5W8|H7C5W8_HUMAN;tr|H7C144|H7C144_HUMAN;tr|F5GXS2|F5GXS2_HUMAN	2;2;2;1;1;1;1;1	2;2;2;1;1;1;1;1	1;1;1;1;1;1;1;1	>tr|H9KV75|H9KV75_HUMAN Alpha-actinin cytoskeletal isoform OS=Homo sapiens OX=9606 GN=ACTN1 PE=1 SV=1;>sp|P12814|ACTN1_HUMAN Alpha-actinin-1 OS=Homo sapiens OX=9606 GN=ACTN1 PE=1 SV=2;>sp|O43707|ACTN4_HUMAN Alpha-actinin-4 OS=Homo sapiens OX=9606 GN=ACTN4	8	2	2	1	0	2	0	0	0	2	0	0	0	1	0	0	3.2	3.2	1.5	94.825	822	822;892;911;207;251;297;342;521	1	2	0	4.7553	0	3.2	0	0	6401600	0	6401600	0	0	133370	0	133370	0	0	0	13342000	0	0
sp|O43719|HTSF1_HUMAN;tr|Q5H919|Q5H919_HUMAN;tr|Q5H918|Q5H918_HUMAN	sp|O43719|HTSF1_HUMAN	3;1;1	3;1;1	3;1;1	>sp|O43719|HTSF1_HUMAN HIV Tat-specific factor 1 OS=Homo sapiens OX=9606 GN=HTATSF1 PE=1 SV=1	3	3	3	3	2	0	0	1	2	0	0	1	2	0	0	1	3	3	3	85.852	755	755;223;244	1	3	0	3.6916	3	0	0	1.7	24069000	18863000	0	0	5206000	471950	369870	0	0	102080	18863000	0	0	0
sp|O43809|CPSF5_HUMAN;tr|H3BND3|H3BND3_HUMAN;tr|H3BV41|H3BV41_HUMAN	sp|O43809|CPSF5_HUMAN;tr|H3BND3|H3BND3_HUMAN	3;2;1	3;2;1	3;2;1	>sp|O43809|CPSF5_HUMAN Cleavage and polyadenylation specificity factor subunit 5 OS=Homo sapiens OX=9606 GN=NUDT21 PE=1 SV=1;>tr|H3BND3|H3BND3_HUMAN Cleavage and polyadenylation specificity factor subunit 5 (Fragment) OS=Homo sapiens OX=9606 GN=NUDT21 PE=1	3	3	3	3	3	0	0	2	3	0	0	2	3	0	0	2	18.5	18.5	18.5	26.227	227	227;149;71	1	5	0	6.6459	18.5	0	0	10.6	23540000	18192000	0	0	5348000	1681500	1299500	0	0	382000	15615000	0	0	9137200
sp|O43818|U3IP2_HUMAN	sp|O43818|U3IP2_HUMAN	5	5	5	>sp|O43818|U3IP2_HUMAN U3 small nucleolar RNA-interacting protein 2 OS=Homo sapiens OX=9606 GN=RRP9 PE=1 SV=1	1	5	5	5	1	2	0	5	1	2	0	5	1	2	0	5	11.4	11.4	11.4	51.84	475	475	1	8	0	9.174	2.3	4.4	0	11.4	56763000	11744000	10753000	0	34266000	2468000	510610	467540	0	1489800	0	27781000	0	36657000
sp|O43913|ORC5_HUMAN	sp|O43913|ORC5_HUMAN	1	1	1	>sp|O43913|ORC5_HUMAN Origin recognition complex subunit 5 OS=Homo sapiens OX=9606 GN=ORC5 PE=1 SV=1	1	1	1	1	1	1	0	1	1	1	0	1	1	1	0	1	2.1	2.1	2.1	50.282	435	435	1	3	0.0039714	2.2081	2.1	2.1	0	2.1	5026000	2050300	768910	0	2206800	201040	82010	30757	0	88273	0	0	0	2706700
sp|O60216|RAD21_HUMAN;tr|E5RG18|E5RG18_HUMAN;tr|E5RI01|E5RI01_HUMAN;tr|E5RFZ5|E5RFZ5_HUMAN	sp|O60216|RAD21_HUMAN	4;1;1;1	4;1;1;1	4;1;1;1	>sp|O60216|RAD21_HUMAN Double-strand-break repair protein rad21 homolog OS=Homo sapiens OX=9606 GN=RAD21 PE=1 SV=2	4	4	4	4	3	1	0	3	3	1	0	3	3	1	0	3	9.5	9.5	9.5	71.689	631	631;69;135;176	1	7	0	7.894	7.4	2.1	0	6.2	23363000	15650000	1322800	0	6390100	898570	601920	50877	0	245770	15650000	0	0	0
tr|A0A140T947|A0A140T947_HUMAN;sp|O60231|DHX16_HUMAN;tr|A0A140T9T4|A0A140T9T4_HUMAN;tr|Q5SQH5|Q5SQH5_HUMAN;tr|A0A140T8Y5|A0A140T8Y5_HUMAN	tr|A0A140T947|A0A140T947_HUMAN;sp|O60231|DHX16_HUMAN;tr|A0A140T9T4|A0A140T9T4_HUMAN;tr|Q5SQH5|Q5SQH5_HUMAN;tr|A0A140T8Y5|A0A140T8Y5_HUMAN	6;6;4;4;3	6;6;4;4;3	6;6;4;4;3	>tr|A0A140T947|A0A140T947_HUMAN Pre-mRNA-splicing factor ATP-dependent RNA helicase DHX16 (Fragment) OS=Homo sapiens OX=9606 GN=DHX16 PE=1 SV=1;>sp|O60231|DHX16_HUMAN Pre-mRNA-splicing factor ATP-dependent RNA helicase DHX16 OS=Homo sapiens OX=9606 GN=DHX1	5	6	6	6	1	1	0	5	1	1	0	5	1	1	0	5	11.8	11.8	11.8	76.932	669	669;1041;188;560;560	1	7	0	7.8292	2.2	1.8	0	9.6	33059000	15811000	945270	0	16302000	944530	451750	27008	0	465770	0	0	0	19994000
sp|O60244|MED14_HUMAN;tr|H7C017|H7C017_HUMAN;tr|H7C3E5|H7C3E5_HUMAN	sp|O60244|MED14_HUMAN;tr|H7C017|H7C017_HUMAN;tr|H7C3E5|H7C3E5_HUMAN	4;2;2	4;2;2	4;2;2	>sp|O60244|MED14_HUMAN Mediator of RNA polymerase II transcription subunit 14 OS=Homo sapiens OX=9606 GN=MED14 PE=1 SV=2;>tr|H7C017|H7C017_HUMAN Mediator of RNA polymerase II transcription subunit 14 (Fragment) OS=Homo sapiens OX=9606 GN=MED14 PE=1 SV=1;>t	3	4	4	4	0	0	0	4	0	0	0	4	0	0	0	4	3	3	3	160.6	1454	1454;155;331	1	4	0	5.9704	0	0	0	3	17414000	0	0	0	17414000	252370	0	0	0	252370	0	0	0	21357000
sp|O60264|SMCA5_HUMAN;sp|P28370|SMCA1_HUMAN;tr|A0A0A0MRP6|A0A0A0MRP6_HUMAN;tr|B7ZLQ5|B7ZLQ5_HUMAN	sp|O60264|SMCA5_HUMAN	12;4;4;4	12;4;4;4	12;4;4;4	>sp|O60264|SMCA5_HUMAN SWI/SNF-related matrix-associated actin-dependent regulator of chromatin subfamily A member 5 OS=Homo sapiens OX=9606 GN=SMARCA5 PE=1 SV=1	4	12	12	12	6	7	3	12	6	7	3	12	6	7	3	12	12	12	12	121.9	1052	1052;1054;1058;1070	1	29	0	24.928	5.8	7.2	3.2	12	194370000	49799000	33612000	5548000	105410000	3534000	905430	611120	100870	1916600	49905000	75716000	42803000	100630000
sp|O60293|ZC3H1_HUMAN;tr|G3V1X1|G3V1X1_HUMAN	sp|O60293|ZC3H1_HUMAN	5;2	5;2	5;2	>sp|O60293|ZC3H1_HUMAN Zinc finger C3H1 domain-containing protein OS=Homo sapiens OX=9606 GN=ZFC3H1 PE=1 SV=3	2	5	5	5	1	1	0	4	1	1	0	4	1	1	0	4	3.1	3.1	3.1	226.35	1989	1989;358	1	6	0	8.4622	0.7	0.7	0	2.4	26619000	10222000	5714300	0	10683000	295770	113580	63492	0	118700	0	0	0	13102000
sp|O60306|AQR_HUMAN;tr|H0YH15|H0YH15_HUMAN	sp|O60306|AQR_HUMAN	7;1	7;1	7;1	>sp|O60306|AQR_HUMAN RNA helicase aquarius OS=Homo sapiens OX=9606 GN=AQR PE=1 SV=4	2	7	7	7	6	2	2	4	6	2	2	4	6	2	2	4	6.6	6.6	6.6	171.29	1485	1485;646	1	14	0	12.164	5.7	1.7	1.7	3.2	77826000	41436000	8435400	9513700	18441000	1144500	609350	124050	139910	271200	26697000	22728000	47577000	22906000
sp|O60341|KDM1A_HUMAN;tr|R4GMQ1|R4GMQ1_HUMAN;tr|R4GMP9|R4GMP9_HUMAN	sp|O60341|KDM1A_HUMAN;tr|R4GMQ1|R4GMQ1_HUMAN;tr|R4GMP9|R4GMP9_HUMAN	4;3;2	4;3;2	4;3;2	>sp|O60341|KDM1A_HUMAN Lysine-specific histone demethylase 1A OS=Homo sapiens OX=9606 GN=KDM1A PE=1 SV=2;>tr|R4GMQ1|R4GMQ1_HUMAN Lysine-specific histone demethylase OS=Homo sapiens OX=9606 GN=KDM1A PE=1 SV=2;>tr|R4GMP9|R4GMP9_HUMAN Lysine-specific histone	3	4	4	4	2	1	0	3	2	1	0	3	2	1	0	3	7.4	7.4	7.4	92.902	852	852;858;301	1	6	0	6.2406	3.5	1.9	0	5.5	21065000	8663000	2301800	0	10100000	569330	234140	62210	0	272980	10937000	0	0	10114000
sp|O60361|NDK8_HUMAN;tr|E7ERL0|E7ERL0_HUMAN;sp|P22392|NDKB_HUMAN;sp|P15531|NDKA_HUMAN;tr|J3KPD9|J3KPD9_HUMAN;tr|Q32Q12|Q32Q12_HUMAN	sp|O60361|NDK8_HUMAN;tr|E7ERL0|E7ERL0_HUMAN;sp|P22392|NDKB_HUMAN;sp|P15531|NDKA_HUMAN;tr|J3KPD9|J3KPD9_HUMAN;tr|Q32Q12|Q32Q12_HUMAN	1;1;1;1;1;1	1;1;1;1;1;1	1;1;1;1;1;1	>sp|O60361|NDK8_HUMAN Putative nucleoside diphosphate kinase OS=Homo sapiens OX=9606 GN=NME2P1 PE=5 SV=1;>tr|E7ERL0|E7ERL0_HUMAN Nucleoside diphosphate kinase A OS=Homo sapiens OX=9606 GN=NME1 PE=1 SV=1;>sp|P22392|NDKB_HUMAN Nucleoside diphosphate kinase B	6	1	1	1	0	1	1	1	0	1	1	1	0	1	1	1	12.4	12.4	12.4	15.529	137	137;139;152;152;197;292	1	3	0	4.5048	0	12.4	12.4	12.4	13868000	0	3413800	3801900	6652300	1386800	0	341380	380190	665230	0	0	0	8159000
sp|O60506|HNRPQ_HUMAN;tr|B7Z645|B7Z645_HUMAN;tr|F6UXX1|F6UXX1_HUMAN	sp|O60506|HNRPQ_HUMAN;tr|B7Z645|B7Z645_HUMAN	19;15;7	19;15;7	15;11;6	>sp|O60506|HNRPQ_HUMAN Heterogeneous nuclear ribonucleoprotein Q OS=Homo sapiens OX=9606 GN=SYNCRIP PE=1 SV=2;>tr|B7Z645|B7Z645_HUMAN Heterogeneous nuclear ribonucleoprotein Q OS=Homo sapiens OX=9606 GN=SYNCRIP PE=1 SV=1	3	19	19	15	19	13	10	14	19	13	10	14	15	10	8	11	31.3	31.3	25	69.602	623	623;464;185	1	92	0	138.27	31.3	23.4	22.2	25.4	3379700000	1767900000	453470000	250920000	907470000	105620000	55245000	14171000	7841300	28358000	1208100000	942460000	1018300000	1097500000
sp|O60524|NEMF_HUMAN;tr|G3V5V3|G3V5V3_HUMAN;tr|G3V547|G3V547_HUMAN;tr|G3V4D9|G3V4D9_HUMAN	sp|O60524|NEMF_HUMAN;tr|G3V5V3|G3V5V3_HUMAN	9;8;3;3	9;8;3;3	9;8;3;3	>sp|O60524|NEMF_HUMAN Nuclear export mediator factor NEMF OS=Homo sapiens OX=9606 GN=NEMF PE=1 SV=4;>tr|G3V5V3|G3V5V3_HUMAN Nuclear export mediator factor NEMF (Fragment) OS=Homo sapiens OX=9606 GN=NEMF PE=1 SV=8	4	9	9	9	3	4	0	9	3	4	0	9	3	4	0	9	9.5	9.5	9.5	122.95	1076	1076;998;121;178	1	16	0	19.502	2.8	4.1	0	9.5	157310000	28132000	36782000	0	92399000	3146200	562640	735630	0	1848000	54393000	82803000	0	80918000
tr|C9JEL3|C9JEL3_HUMAN;tr|B9A044|B9A044_HUMAN;tr|B8ZZ50|B8ZZ50_HUMAN;sp|O60573|IF4E2_HUMAN;tr|B4E1E4|B4E1E4_HUMAN;tr|B9A023|B9A023_HUMAN;tr|B8ZZL3|B8ZZL3_HUMAN	tr|C9JEL3|C9JEL3_HUMAN;tr|B9A044|B9A044_HUMAN;tr|B8ZZ50|B8ZZ50_HUMAN;sp|O60573|IF4E2_HUMAN;tr|B4E1E4|B4E1E4_HUMAN;tr|B9A023|B9A023_HUMAN;tr|B8ZZL3|B8ZZL3_HUMAN	2;2;2;2;1;1;1	2;2;2;2;1;1;1	2;2;2;2;1;1;1	>tr|C9JEL3|C9JEL3_HUMAN Eukaryotic translation initiation factor 4E type 2 (Fragment) OS=Homo sapiens OX=9606 GN=EIF4E2 PE=1 SV=1;>tr|B9A044|B9A044_HUMAN Eukaryotic translation initiation factor 4E type 2 OS=Homo sapiens OX=9606 GN=EIF4E2 PE=1 SV=1;>tr|B8Z	7	2	2	2	2	0	0	0	2	0	0	0	2	0	0	0	11.3	11.3	11.3	24.602	213	213;233;236;245;188;189;200	1	2	0.0062549	2.0814	11.3	0	0	0	9346000	9346000	0	0	0	849640	849640	0	0	0	9346000	0	0	0
tr|D6RB59|D6RB59_HUMAN;sp|O60645|EXOC3_HUMAN;tr|D6RBR9|D6RBR9_HUMAN;tr|H0Y995|H0Y995_HUMAN	tr|D6RB59|D6RB59_HUMAN;sp|O60645|EXOC3_HUMAN	6;6;1;1	6;6;1;1	6;6;1;1	>tr|D6RB59|D6RB59_HUMAN Exocyst complex component 3 OS=Homo sapiens OX=9606 GN=EXOC3 PE=1 SV=1;>sp|O60645|EXOC3_HUMAN Exocyst complex component 3 OS=Homo sapiens OX=9606 GN=EXOC3 PE=1 SV=3	4	6	6	6	2	3	0	6	2	3	0	6	2	3	0	6	16.2	16.2	16.2	53.241	462	462;745;68;473	1	11	0	11.276	5.8	9.3	0	16.2	220410000	15036000	9103600	0	196270000	7871900	537000	325130	0	7009800	78287000	63288000	0	133160000
sp|O60701|UGDH_HUMAN	sp|O60701|UGDH_HUMAN	2	2	2	>sp|O60701|UGDH_HUMAN UDP-glucose 6-dehydrogenase OS=Homo sapiens OX=9606 GN=UGDH PE=1 SV=1	1	2	2	2	1	1	0	0	1	1	0	0	1	1	0	0	5.3	5.3	5.3	55.023	494	494	1	2	0	3.2866	2.6	2.6	0	0	5592800	4333400	1259500	0	0	199740	154760	44982	0	0	4333400	0	0	0
sp|O60783|RT14_HUMAN	sp|O60783|RT14_HUMAN	1	1	1	>sp|O60783|RT14_HUMAN 28S ribosomal protein S14, mitochondrial OS=Homo sapiens OX=9606 GN=MRPS14 PE=1 SV=1	1	1	1	1	1	0	0	0	1	0	0	0	1	0	0	0	10.2	10.2	10.2	15.139	128	128	1	1	0.0032547	2.4015	10.2	0	0	0	4489500	4489500	0	0	0	748250	748250	0	0	0	4489500	0	0	0
sp|Q99880|H2B1L_HUMAN;sp|Q99879|H2B1M_HUMAN;sp|Q99877|H2B1N_HUMAN;sp|Q93079|H2B1H_HUMAN;sp|Q5QNW6|H2B2F_HUMAN;sp|P62807|H2B1C_HUMAN;sp|P58876|H2B1D_HUMAN;sp|P57053|H2BFS_HUMAN;sp|O60814|H2B1K_HUMAN;tr|U3KQK0|U3KQK0_HUMAN;sp|Q8N257|H2B3B_HUMAN;sp|Q16778|H2B2E_HUMAN;sp|P33778|H2B1B_HUMAN;sp|P23527|H2B1O_HUMAN;sp|P06899|H2B1J_HUMAN;sp|A0A2R8Y619|H2BE1_HUMAN;sp|Q96A08|H2B1A_HUMAN	sp|Q99880|H2B1L_HUMAN;sp|Q99879|H2B1M_HUMAN;sp|Q99877|H2B1N_HUMAN;sp|Q93079|H2B1H_HUMAN;sp|Q5QNW6|H2B2F_HUMAN;sp|P62807|H2B1C_HUMAN;sp|P58876|H2B1D_HUMAN;sp|P57053|H2BFS_HUMAN;sp|O60814|H2B1K_HUMAN;tr|U3KQK0|U3KQK0_HUMAN;sp|Q8N257|H2B3B_HUMAN;sp|Q16778|H2B2E_HUMAN;sp|P33778|H2B1B_HUMAN;sp|P23527|H2B1O_HUMAN;sp|P06899|H2B1J_HUMAN	4;4;4;4;4;4;4;4;4;4;2;2;2;2;2;1;1	4;4;4;4;4;4;4;4;4;4;2;2;2;2;2;1;1	4;4;4;4;4;4;4;4;4;4;2;2;2;2;2;1;1	>sp|Q99880|H2B1L_HUMAN Histone H2B type 1-L OS=Homo sapiens OX=9606 GN=H2BC13 PE=1 SV=3;>sp|Q99879|H2B1M_HUMAN Histone H2B type 1-M OS=Homo sapiens OX=9606 GN=H2BC14 PE=1 SV=3;>sp|Q99877|H2B1N_HUMAN Histone H2B type 1-N OS=Homo sapiens OX=9606 GN=H2BC15 PE	17	4	4	4	4	2	2	2	4	2	2	2	4	2	2	2	27	27	27	13.952	126	126;126;126;126;126;126;126;126;126;166;126;126;126;126;126;122;127	1	14	0	10.626	27	19	19	19	615770000	370660000	81671000	38456000	124990000	87968000	52951000	11667000	5493800	17856000	479890000	184330000	115160000	55923000
sp|O60832|DKC1_HUMAN;tr|C9IYT0|C9IYT0_HUMAN;tr|H7C0M1|H7C0M1_HUMAN;tr|H7C2Q9|H7C2Q9_HUMAN;tr|H7BZF2|H7BZF2_HUMAN;tr|H7C2Q2|H7C2Q2_HUMAN	sp|O60832|DKC1_HUMAN;tr|C9IYT0|C9IYT0_HUMAN;tr|H7C0M1|H7C0M1_HUMAN	12;7;6;4;2;2	12;7;6;4;2;2	12;7;6;4;2;2	>sp|O60832|DKC1_HUMAN H/ACA ribonucleoprotein complex subunit DKC1 OS=Homo sapiens OX=9606 GN=DKC1 PE=1 SV=3;>tr|C9IYT0|C9IYT0_HUMAN H/ACA ribonucleoprotein complex subunit DKC1 (Fragment) OS=Homo sapiens OX=9606 GN=DKC1 PE=1 SV=8;>tr|H7C0M1|H7C0M1_HUMAN H	6	12	12	12	9	6	1	11	9	6	1	11	9	6	1	11	28.6	28.6	28.6	57.673	514	514;258;229;169;76;207	1	33	0	50.171	24.1	16.7	2.5	28.4	538670000	197670000	73757000	9104000	258140000	17376000	6376400	2379300	293680	8327000	233090000	137160000	43831000	290540000
tr|A0A087WUT6|A0A087WUT6_HUMAN;sp|O60841|IF2P_HUMAN	tr|A0A087WUT6|A0A087WUT6_HUMAN;sp|O60841|IF2P_HUMAN	27;27	27;27	27;27	>tr|A0A087WUT6|A0A087WUT6_HUMAN Eukaryotic translation initiation factor 5B OS=Homo sapiens OX=9606 GN=EIF5B PE=1 SV=1;>sp|O60841|IF2P_HUMAN Eukaryotic translation initiation factor 5B OS=Homo sapiens OX=9606 GN=EIF5B PE=1 SV=4	2	27	27	27	23	21	14	24	23	21	14	24	23	21	14	24	24.3	24.3	24.3	138.68	1220	1220;1220	1	108	0	240.35	21.6	21.4	15.3	22.8	2435200000	912610000	489460000	117460000	915700000	46831000	17550000	9412700	2258800	17610000	854040000	961810000	496020000	1034200000
sp|O60884|DNJA2_HUMAN	sp|O60884|DNJA2_HUMAN	3	3	3	>sp|O60884|DNJA2_HUMAN DnaJ homolog subfamily A member 2 OS=Homo sapiens OX=9606 GN=DNAJA2 PE=1 SV=1	1	3	3	3	2	1	0	1	2	1	0	1	2	1	0	1	7.5	7.5	7.5	45.745	412	412	1	4	0.00087184	3.1031	3.9	1.9	0	3.6	43207000	34448000	6475400	0	2283800	1963900	1565800	294340	0	103810	34448000	0	0	0
sp|O60885|BRD4_HUMAN;tr|M0QZD9|M0QZD9_HUMAN	sp|O60885|BRD4_HUMAN	3;1	3;1	3;1	>sp|O60885|BRD4_HUMAN Bromodomain-containing protein 4 OS=Homo sapiens OX=9606 GN=BRD4 PE=1 SV=2	2	3	3	3	3	0	0	1	3	0	0	1	3	0	0	1	3.4	3.4	3.4	152.22	1362	1362;572	1	4	0	3.3744	3.4	0	0	0.9	26665000	18072000	0	0	8592900	555510	376490	0	0	179020	18072000	0	0	0
sp|O60934|NBN_HUMAN;tr|E2QRP0|E2QRP0_HUMAN;tr|E5RGU1|E5RGU1_HUMAN;tr|A0A0C4DG07|A0A0C4DG07_HUMAN	sp|O60934|NBN_HUMAN;tr|E2QRP0|E2QRP0_HUMAN;tr|E5RGU1|E5RGU1_HUMAN;tr|A0A0C4DG07|A0A0C4DG07_HUMAN	4;2;2;2	4;2;2;2	4;2;2;2	>sp|O60934|NBN_HUMAN Nibrin OS=Homo sapiens OX=9606 GN=NBN PE=1 SV=1;>tr|E2QRP0|E2QRP0_HUMAN Nibrin OS=Homo sapiens OX=9606 GN=NBN PE=1 SV=1;>tr|E5RGU1|E5RGU1_HUMAN Nibrin (Fragment) OS=Homo sapiens OX=9606 GN=NBN PE=1 SV=1;>tr|A0A0C4DG07|A0A0C4DG07_HUMAN	4	4	4	4	3	1	0	2	3	1	0	2	3	1	0	2	7.4	7.4	7.4	84.958	754	754;58;159;672	1	6	0	6.8783	5.2	1.5	0	3.7	32460000	18906000	2241600	0	11313000	772870	450140	53371	0	269360	18906000	0	0	0
sp|O75152|ZC11A_HUMAN;tr|E9PQ61|E9PQ61_HUMAN;tr|E9PBY7|E9PBY7_HUMAN;tr|A0A1W2PPR9|A0A1W2PPR9_HUMAN;sp|A0A1B0GTU1|ZC11B_HUMAN;tr|A0A494C0C4|A0A494C0C4_HUMAN	sp|O75152|ZC11A_HUMAN;tr|E9PQ61|E9PQ61_HUMAN;tr|E9PBY7|E9PBY7_HUMAN	8;7;5;2;2;2	8;7;5;2;2;2	8;7;5;2;2;2	>sp|O75152|ZC11A_HUMAN Zinc finger CCCH domain-containing protein 11A OS=Homo sapiens OX=9606 GN=ZC3H11A PE=1 SV=3;>tr|E9PQ61|E9PQ61_HUMAN Zinc finger CCCH domain-containing protein 11A OS=Homo sapiens OX=9606 GN=ZC3H11A PE=1 SV=1;>tr|E9PBY7|E9PBY7_HUMAN Z	6	8	8	8	4	4	2	7	4	4	2	7	4	4	2	7	13.3	13.3	13.3	89.13	810	810;652;515;301;805;810	1	17	0	40.345	8	7.5	3	12	66680000	16070000	8883900	4169500	37557000	1587600	382610	211520	99274	894200	23221000	18690000	30566000	24945000
sp|O75165|DJC13_HUMAN;tr|A0A3B3IRM0|A0A3B3IRM0_HUMAN;tr|H0YA63|H0YA63_HUMAN;tr|H0Y8Q2|H0Y8Q2_HUMAN	sp|O75165|DJC13_HUMAN	26;7;1;1	26;7;1;1	26;7;1;1	>sp|O75165|DJC13_HUMAN DnaJ homolog subfamily C member 13 OS=Homo sapiens OX=9606 GN=DNAJC13 PE=1 SV=5	4	26	26	26	8	14	0	25	8	14	0	25	8	14	0	25	15	15	15	254.41	2243	2243;631;96;173	1	54	0	90.267	5	8	0	14.6	304220000	38978000	48148000	0	217100000	2716300	348020	429900	0	1938400	68853000	120090000	0	216650000
tr|H7C3F5|H7C3F5_HUMAN;tr|A0A2H2FJL5|A0A2H2FJL5_HUMAN;tr|B7Z6J7|B7Z6J7_HUMAN;sp|O75175|CNOT3_HUMAN;tr|A0A2R8Y4W0|A0A2R8Y4W0_HUMAN;tr|H0Y5X7|H0Y5X7_HUMAN;tr|A0A2R8Y6N5|A0A2R8Y6N5_HUMAN;tr|A0A2R8Y691|A0A2R8Y691_HUMAN;tr|A0A2R8Y7Z8|A0A2R8Y7Z8_HUMAN;tr|A0A0G2JNJ7|A0A0G2JNJ7_HUMAN;tr|H7C148|H7C148_HUMAN	tr|H7C3F5|H7C3F5_HUMAN;tr|A0A2H2FJL5|A0A2H2FJL5_HUMAN;tr|B7Z6J7|B7Z6J7_HUMAN;sp|O75175|CNOT3_HUMAN;tr|A0A2R8Y4W0|A0A2R8Y4W0_HUMAN;tr|H0Y5X7|H0Y5X7_HUMAN	3;3;3;3;2;2;1;1;1;1;1	3;3;3;3;2;2;1;1;1;1;1	3;3;3;3;2;2;1;1;1;1;1	>tr|H7C3F5|H7C3F5_HUMAN CCR4-NOT transcription complex subunit 3 OS=Homo sapiens OX=9606 GN=CNOT3 PE=1 SV=2;>tr|A0A2H2FJL5|A0A2H2FJL5_HUMAN CCR4-NOT transcription complex subunit 3 OS=Homo sapiens OX=9606 GN=CNOT3 PE=1 SV=1;>tr|B7Z6J7|B7Z6J7_HUMAN CCR4-NOT	11	3	3	3	0	1	0	3	0	1	0	3	0	1	0	3	12.6	12.6	12.6	58.866	571	571;571;718;753;156;288;20;156;194;375;455	1	4	0	13.81	0	3.3	0	12.6	26803000	0	8000800	0	18802000	2061800	0	615440	0	1446300	0	0	0	23061000
tr|H0YM23|H0YM23_HUMAN;sp|O75179|ANR17_HUMAN;tr|H0YLQ3|H0YLQ3_HUMAN;tr|E9PDP5|E9PDP5_HUMAN;sp|Q8IWZ3|ANKH1_HUMAN;tr|H7C2F5|H7C2F5_HUMAN;tr|H3BLS9|H3BLS9_HUMAN;tr|A0A1W2PQ15|A0A1W2PQ15_HUMAN;tr|D6RHC4|D6RHC4_HUMAN	tr|H0YM23|H0YM23_HUMAN;sp|O75179|ANR17_HUMAN;tr|H0YLQ3|H0YLQ3_HUMAN;tr|E9PDP5|E9PDP5_HUMAN;sp|Q8IWZ3|ANKH1_HUMAN;tr|H7C2F5|H7C2F5_HUMAN;tr|H3BLS9|H3BLS9_HUMAN	7;7;5;5;5;4;4;2;1	7;7;5;5;5;4;4;2;1	7;7;5;5;5;4;4;2;1	>tr|H0YM23|H0YM23_HUMAN Ankyrin repeat domain-containing protein 17 (Fragment) OS=Homo sapiens OX=9606 GN=ANKRD17 PE=1 SV=1;>sp|O75179|ANR17_HUMAN Ankyrin repeat domain-containing protein 17 OS=Homo sapiens OX=9606 GN=ANKRD17 PE=1 SV=3;>tr|H0YLQ3|H0YLQ3_HU	9	7	7	7	1	4	1	7	1	4	1	7	1	4	1	7	4.3	4.3	4.3	263.25	2487	2487;2603;862;1565;2542;608;687;1123;368	1	13	0	20.661	0.4	1.9	0.5	4.3	51112000	4582300	15566000	2603000	28361000	594330	53283	181000	30267	329780	0	36425000	0	30801000
sp|O75342|LX12B_HUMAN	sp|O75342|LX12B_HUMAN	1	1	1	>sp|O75342|LX12B_HUMAN Arachidonate 12-lipoxygenase, 12R-type OS=Homo sapiens OX=9606 GN=ALOX12B PE=1 SV=1	1	1	1	1	0	1	1	0	0	1	1	0	0	1	1	0	1.7	1.7	1.7	80.355	701	701	1	2	0.0069822	2.0411	0	1.7	1.7	0	4719200	0	0	4719200	0	131090	0	0	131090	0	0	0	18986000	0
sp|O75369|FLNB_HUMAN;tr|E7EN95|E7EN95_HUMAN	sp|O75369|FLNB_HUMAN;tr|E7EN95|E7EN95_HUMAN	5;3	5;3	4;3	>sp|O75369|FLNB_HUMAN Filamin-B OS=Homo sapiens OX=9606 GN=FLNB PE=1 SV=2;>tr|E7EN95|E7EN95_HUMAN Filamin-B OS=Homo sapiens OX=9606 GN=FLNB PE=1 SV=1	2	5	5	4	1	3	0	3	1	3	0	3	0	3	0	2	2.2	2.2	1.8	278.16	2602	2602;2409	1	7	0	7.7913	0.4	1.2	0	1.4	20652000	8531700	6055700	0	6064300	145440	60083	42646	0	42707	0	0	0	7437800
sp|O75400|PR40A_HUMAN;tr|F5H578|F5H578_HUMAN;tr|H7C2N3|H7C2N3_HUMAN;tr|H0YG38|H0YG38_HUMAN	sp|O75400|PR40A_HUMAN	8;2;1;1	8;2;1;1	8;2;1;1	>sp|O75400|PR40A_HUMAN Pre-mRNA-processing factor 40 homolog A OS=Homo sapiens OX=9606 GN=PRPF40A PE=1 SV=2	4	8	8	8	4	4	0	6	4	4	0	6	4	4	0	6	9.3	9.3	9.3	108.8	957	957;448;163;346	1	15	0	19.077	6.3	5.3	0	8.2	123340000	39668000	25570000	0	58103000	3737600	1202100	774850	0	1760700	47591000	49769000	0	57382000
sp|O75446|SAP30_HUMAN	sp|O75446|SAP30_HUMAN	1	1	1	>sp|O75446|SAP30_HUMAN Histone deacetylase complex subunit SAP30 OS=Homo sapiens OX=9606 GN=SAP30 PE=1 SV=1	1	1	1	1	1	0	0	0	1	0	0	0	1	0	0	0	5.5	5.5	5.5	23.306	220	220	1	1	0	3.3662	5.5	0	0	0	4212100	4212100	0	0	0	526510	526510	0	0	0	4212100	0	0	0
sp|O75448|MED24_HUMAN;tr|F5GY88|F5GY88_HUMAN;tr|A0A0B4J1W0|A0A0B4J1W0_HUMAN;tr|B4DDR8|B4DDR8_HUMAN;tr|F5H5K2|F5H5K2_HUMAN;tr|B9TX62|B9TX62_HUMAN;tr|E9PFL1|E9PFL1_HUMAN	sp|O75448|MED24_HUMAN;tr|F5GY88|F5GY88_HUMAN;tr|A0A0B4J1W0|A0A0B4J1W0_HUMAN;tr|B4DDR8|B4DDR8_HUMAN;tr|F5H5K2|F5H5K2_HUMAN	3;3;3;2;2;1;1	3;3;3;2;2;1;1	3;3;3;2;2;1;1	>sp|O75448|MED24_HUMAN Mediator of RNA polymerase II transcription subunit 24 OS=Homo sapiens OX=9606 GN=MED24 PE=1 SV=1;>tr|F5GY88|F5GY88_HUMAN Mediator complex subunit 24 OS=Homo sapiens OX=9606 GN=MED24 PE=1 SV=2;>tr|A0A0B4J1W0|A0A0B4J1W0_HUMAN Mediator	7	3	3	3	1	1	0	3	1	1	0	3	1	1	0	3	4.2	4.2	4.2	110.3	989	989;1008;1014;638;791;292;301	1	5	0	6.3547	1.4	1.4	0	4.2	17835000	3795400	2711000	0	11329000	349710	74419	53158	0	222130	0	0	0	13895000
sp|O75475|PSIP1_HUMAN	sp|O75475|PSIP1_HUMAN	2	2	2	>sp|O75475|PSIP1_HUMAN PC4 and SFRS1-interacting protein OS=Homo sapiens OX=9606 GN=PSIP1 PE=1 SV=1	1	2	2	2	2	2	0	1	2	2	0	1	2	2	0	1	5.3	5.3	5.3	60.103	530	530	1	5	0	5.9898	5.3	5.3	0	2.1	19708000	12737000	3857100	0	3114200	703870	454890	137750	0	111220	12749000	8026800	0	0
tr|B0QZ43|B0QZ43_HUMAN;tr|E5RHW4|E5RHW4_HUMAN;sp|O94905|ERLN2_HUMAN;sp|O75477|ERLN1_HUMAN	tr|B0QZ43|B0QZ43_HUMAN;tr|E5RHW4|E5RHW4_HUMAN;sp|O94905|ERLN2_HUMAN;sp|O75477|ERLN1_HUMAN	1;1;1;1	1;1;1;1	1;1;1;1	>tr|B0QZ43|B0QZ43_HUMAN Erlin-1 (Fragment) OS=Homo sapiens OX=9606 GN=ERLIN1 PE=1 SV=1;>tr|E5RHW4|E5RHW4_HUMAN Erlin-2 (Fragment) OS=Homo sapiens OX=9606 GN=ERLIN2 PE=1 SV=1;>sp|O94905|ERLN2_HUMAN Erlin-2 OS=Homo sapiens OX=9606 GN=ERLIN2 PE=1 SV=1;>sp|O75	4	1	1	1	1	1	0	1	1	1	0	1	1	1	0	1	4.4	4.4	4.4	31.077	275	275;338;339;348	1	3	0.00083682	2.7113	4.4	4.4	0	4.4	17084000	6263900	4842000	0	5978600	1139000	417590	322800	0	398570	0	0	0	7332700
sp|O75489|NDUS3_HUMAN;tr|E9PS48|E9PS48_HUMAN	sp|O75489|NDUS3_HUMAN;tr|E9PS48|E9PS48_HUMAN	2;1	2;1	2;1	>sp|O75489|NDUS3_HUMAN NADH dehydrogenase [ubiquinone] iron-sulfur protein 3, mitochondrial OS=Homo sapiens OX=9606 GN=NDUFS3 PE=1 SV=1;>tr|E9PS48|E9PS48_HUMAN Complex I-30kD OS=Homo sapiens OX=9606 GN=NDUFS3 PE=1 SV=1	2	2	2	2	1	1	0	0	1	1	0	0	1	1	0	0	9.8	9.8	9.8	30.241	264	264;161	1	2	0.00082781	2.626	4.9	4.9	0	0	4517300	2524200	1993100	0	0	265720	148480	117240	0	0	2524200	0	0	0
tr|Q5JRI1|Q5JRI1_HUMAN;sp|Q8WXF0|SRS12_HUMAN;sp|O75494|SRS10_HUMAN	tr|Q5JRI1|Q5JRI1_HUMAN;sp|Q8WXF0|SRS12_HUMAN;sp|O75494|SRS10_HUMAN	2;2;2	2;2;2	2;2;2	>tr|Q5JRI1|Q5JRI1_HUMAN Serine/arginine-rich-splicing factor 10 OS=Homo sapiens OX=9606 GN=SRSF10 PE=1 SV=1;>sp|Q8WXF0|SRS12_HUMAN Serine/arginine-rich splicing factor 12 OS=Homo sapiens OX=9606 GN=SRSF12 PE=2 SV=1;>sp|O75494|SRS10_HUMAN Serine/arginine-ri	3	2	2	2	1	1	0	2	1	1	0	2	1	1	0	2	12.8	12.8	12.8	20.913	172	172;261;262	1	4	0	3.4945	6.4	6.4	0	12.8	29364000	9826700	6442100	0	13095000	3262700	1091900	715790	0	1455000	0	0	0	16061000
sp|O75533|SF3B1_HUMAN;tr|H7C341|H7C341_HUMAN;tr|F8WC19|F8WC19_HUMAN;tr|B4DGZ4|B4DGZ4_HUMAN;tr|A0A494C1M2|A0A494C1M2_HUMAN	sp|O75533|SF3B1_HUMAN	37;5;1;1;1	37;5;1;1;1	37;5;1;1;1	>sp|O75533|SF3B1_HUMAN Splicing factor 3B subunit 1 OS=Homo sapiens OX=9606 GN=SF3B1 PE=1 SV=3	5	37	37	37	24	23	11	29	24	23	11	29	24	23	11	29	33.4	33.4	33.4	145.83	1304	1304;241;37;154;161	1	105	0	138.91	25.2	24	12.6	27.9	1414100000	436170000	227000000	72434000	678510000	22808000	7035000	3661300	1168300	10944000	519870000	494800000	446040000	549050000
sp|O75534|CSDE1_HUMAN;tr|E9PLT0|E9PLT0_HUMAN;tr|E9PNG3|E9PNG3_HUMAN;tr|E9PKN4|E9PKN4_HUMAN;tr|E9PLD4|E9PLD4_HUMAN	sp|O75534|CSDE1_HUMAN;tr|E9PLT0|E9PLT0_HUMAN	6;5;2;1;1	6;5;2;1;1	6;5;2;1;1	>sp|O75534|CSDE1_HUMAN Cold shock domain-containing protein E1 OS=Homo sapiens OX=9606 GN=CSDE1 PE=1 SV=2;>tr|E9PLT0|E9PLT0_HUMAN Cold shock domain-containing protein E1 OS=Homo sapiens OX=9606 GN=CSDE1 PE=1 SV=1	5	6	6	6	1	2	1	6	1	2	1	6	1	2	1	6	8.9	8.9	8.9	88.884	798	798;668;136;46;94	1	11	0	21.76	1.6	3.3	1	8.9	62396000	3759300	10059000	2513700	46064000	1356400	81723	218660	54646	1001400	0	34866000	0	42594000
sp|O75569|PRKRA_HUMAN;tr|F8WEG8|F8WEG8_HUMAN;tr|G5E9Q4|G5E9Q4_HUMAN;tr|C9JMM3|C9JMM3_HUMAN	sp|O75569|PRKRA_HUMAN;tr|F8WEG8|F8WEG8_HUMAN;tr|G5E9Q4|G5E9Q4_HUMAN;tr|C9JMM3|C9JMM3_HUMAN	2;1;1;1	2;1;1;1	2;1;1;1	>sp|O75569|PRKRA_HUMAN Interferon-inducible double-stranded RNA-dependent protein kinase activator A OS=Homo sapiens OX=9606 GN=PRKRA PE=1 SV=1;>tr|F8WEG8|F8WEG8_HUMAN Interferon-inducible double-stranded RNA-dependent protein kinase activator A OS=Homo sa	4	2	2	2	2	0	0	0	2	0	0	0	2	0	0	0	10.2	10.2	10.2	34.404	313	313;95;105;108	1	2	0	6.3804	10.2	0	0	0	17352000	17352000	0	0	0	1239400	1239400	0	0	0	17352000	0	0	0
sp|O75607|NPM3_HUMAN	sp|O75607|NPM3_HUMAN	3	3	3	>sp|O75607|NPM3_HUMAN Nucleoplasmin-3 OS=Homo sapiens OX=9606 GN=NPM3 PE=1 SV=3	1	3	3	3	3	1	1	1	3	1	1	1	3	1	1	1	29.2	29.2	29.2	19.343	178	178	1	7	0	41.754	29.2	9	9	9	148980000	81596000	21968000	3632500	41780000	18622000	10200000	2746000	454060	5222500	73033000	0	0	0
sp|O75643|U520_HUMAN;tr|A0A494C1A5|A0A494C1A5_HUMAN	sp|O75643|U520_HUMAN;tr|A0A494C1A5|A0A494C1A5_HUMAN	56;42	56;42	56;42	>sp|O75643|U520_HUMAN U5 small nuclear ribonucleoprotein 200 kDa helicase OS=Homo sapiens OX=9606 GN=SNRNP200 PE=1 SV=2;>tr|A0A494C1A5|A0A494C1A5_HUMAN U5 small nuclear ribonucleoprotein 200 kDa helicase (Fragment) OS=Homo sapiens OX=9606 GN=SNRNP200 PE=1	2	56	56	56	31	40	8	51	31	40	8	51	31	40	8	51	31.2	31.2	31.2	244.5	2136	2136;1375	1	165	0	210.4	19.1	23.1	4.7	29.5	2240000000	356470000	588910000	30318000	1264300000	18983000	3020900	4990700	256940	10714000	453070000	1226200000	143500000	1338900000
sp|O75691|UTP20_HUMAN	sp|O75691|UTP20_HUMAN	1	1	1	>sp|O75691|UTP20_HUMAN Small subunit processome component 20 homolog OS=Homo sapiens OX=9606 GN=UTP20 PE=1 SV=3	1	1	1	1	0	0	0	1	0	0	0	1	0	0	0	1	0.4	0.4	0.4	318.38	2785	2785	1	1	0	3.5639	0	0	0	0.4	1989800	0	0	0	1989800	14419	0	0	0	14419	0	0	0	2440500
sp|Q9UJS0|CMC2_HUMAN;sp|O75746|CMC1_HUMAN	sp|Q9UJS0|CMC2_HUMAN;sp|O75746|CMC1_HUMAN	1;1	1;1	1;1	>sp|Q9UJS0|CMC2_HUMAN Calcium-binding mitochondrial carrier protein Aralar2 OS=Homo sapiens OX=9606 GN=SLC25A13 PE=1 SV=2;>sp|O75746|CMC1_HUMAN Calcium-binding mitochondrial carrier protein Aralar1 OS=Homo sapiens OX=9606 GN=SLC25A12 PE=1 SV=2	2	1	1	1	0	0	0	1	0	0	0	1	0	0	0	1	1.8	1.8	1.8	74.175	675	675;678	1	2	0.009687	1.7857	0	0	0	1.8	10820000	0	0	0	10820000	318250	0	0	0	318250	0	0	0	13271000
tr|C9JYM0|C9JYM0_HUMAN;sp|O75817|POP7_HUMAN	tr|C9JYM0|C9JYM0_HUMAN;sp|O75817|POP7_HUMAN	2;2	2;2	2;2	>tr|C9JYM0|C9JYM0_HUMAN Ribonuclease P (Fragment) OS=Homo sapiens OX=9606 GN=POP7 PE=1 SV=1;>sp|O75817|POP7_HUMAN Ribonuclease P protein subunit p20 OS=Homo sapiens OX=9606 GN=POP7 PE=1 SV=2	2	2	2	2	2	0	0	0	2	0	0	0	2	0	0	0	24.8	24.8	24.8	15.324	137	137;140	1	2	0	20.366	24.8	0	0	0	29039000	29039000	0	0	0	5807800	5807800	0	0	0	29039000	0	0	0
sp|O75821|EIF3G_HUMAN;tr|K7ENA8|K7ENA8_HUMAN;tr|K7EP16|K7EP16_HUMAN	sp|O75821|EIF3G_HUMAN;tr|K7ENA8|K7ENA8_HUMAN;tr|K7EP16|K7EP16_HUMAN	10;7;5	10;7;5	2;2;2	>sp|O75821|EIF3G_HUMAN Eukaryotic translation initiation factor 3 subunit G OS=Homo sapiens OX=9606 GN=EIF3G PE=1 SV=2;>tr|K7ENA8|K7ENA8_HUMAN Eukaryotic translation initiation factor 3 subunit G (Fragment) OS=Homo sapiens OX=9606 GN=EIF3G PE=1 SV=1;>tr|K7	3	10	10	2	8	5	4	9	8	5	4	9	2	1	1	2	35.3	35.3	7.8	35.611	320	320;289;118	1	31	0	25.839	32.5	21.9	21.2	31.6	715510000	304510000	118780000	53444000	238780000	37658000	16027000	6251500	2812800	12567000	256690000	249830000	280640000	272760000
sp|O75822|EIF3J_HUMAN;tr|H0YGJ7|H0YGJ7_HUMAN;tr|H0YLP3|H0YLP3_HUMAN	sp|O75822|EIF3J_HUMAN;tr|H0YGJ7|H0YGJ7_HUMAN	6;3;2	6;3;2	6;3;2	>sp|O75822|EIF3J_HUMAN Eukaryotic translation initiation factor 3 subunit J OS=Homo sapiens OX=9606 GN=EIF3J PE=1 SV=2;>tr|H0YGJ7|H0YGJ7_HUMAN Eukaryotic translation initiation factor 3 30 kDa subunit (Fragment) OS=Homo sapiens OX=9606 GN=EIF3J PE=1 SV=1	3	6	6	6	3	3	4	6	3	3	4	6	3	3	4	6	23.6	23.6	23.6	29.062	258	258;106;117	1	18	0	28.444	9.7	8.1	11.2	23.6	238630000	77036000	31995000	19387000	110220000	17045000	5502500	2285400	1384800	7872600	87404000	83023000	88008000	94837000
sp|O75874|IDHC_HUMAN	sp|O75874|IDHC_HUMAN	1	1	1	>sp|O75874|IDHC_HUMAN Isocitrate dehydrogenase [NADP] cytoplasmic OS=Homo sapiens OX=9606 GN=IDH1 PE=1 SV=2	1	1	1	1	0	1	1	1	0	1	1	1	0	1	1	1	3.1	3.1	3.1	46.659	414	414	1	4	0	3.7609	0	3.1	3.1	3.1	10724000	0	6805000	1726300	2192600	428950	0	272200	69052	87703	0	14182000	0	0
sp|O75909|CCNK_HUMAN;tr|G3V5E1|G3V5E1_HUMAN;tr|G3V2Q3|G3V2Q3_HUMAN	sp|O75909|CCNK_HUMAN;tr|G3V5E1|G3V5E1_HUMAN	5;3;2	5;3;2	5;3;2	>sp|O75909|CCNK_HUMAN Cyclin-K OS=Homo sapiens OX=9606 GN=CCNK PE=1 SV=2;>tr|G3V5E1|G3V5E1_HUMAN Cyclin-K OS=Homo sapiens OX=9606 GN=CCNK PE=1 SV=1	3	5	5	5	4	2	1	4	4	2	1	4	4	2	1	4	13.4	13.4	13.4	64.239	580	580;378;227	1	13	0	11.817	12.2	6.9	2.8	10.5	125750000	56877000	16294000	1807600	50771000	6287400	2843800	814680	90378	2538500	50577000	46962000	0	55565000
sp|O75934|SPF27_HUMAN	sp|O75934|SPF27_HUMAN	3	3	3	>sp|O75934|SPF27_HUMAN Pre-mRNA-splicing factor SPF27 OS=Homo sapiens OX=9606 GN=BCAS2 PE=1 SV=1	1	3	3	3	2	1	0	0	2	1	0	0	2	1	0	0	16.9	16.9	16.9	26.131	225	225	1	3	0	9.1778	11.1	5.8	0	0	10564000	6907000	3657200	0	0	812630	531310	281320	0	0	6907000	0	0	0
tr|I3L3U9|I3L3U9_HUMAN;tr|J3QSV6|J3QSV6_HUMAN;sp|O76021|RL1D1_HUMAN;tr|J3KPU7|J3KPU7_HUMAN;tr|I3L2F2|I3L2F2_HUMAN;tr|I3L4T8|I3L4T8_HUMAN;tr|I3L1Y4|I3L1Y4_HUMAN;tr|I3L234|I3L234_HUMAN;tr|I3L3C4|I3L3C4_HUMAN	tr|I3L3U9|I3L3U9_HUMAN;tr|J3QSV6|J3QSV6_HUMAN;sp|O76021|RL1D1_HUMAN;tr|J3KPU7|J3KPU7_HUMAN;tr|I3L2F2|I3L2F2_HUMAN;tr|I3L4T8|I3L4T8_HUMAN;tr|I3L1Y4|I3L1Y4_HUMAN;tr|I3L234|I3L234_HUMAN;tr|I3L3C4|I3L3C4_HUMAN	2;2;2;1;1;1;1;1;1	2;2;2;1;1;1;1;1;1	2;2;2;1;1;1;1;1;1	>tr|I3L3U9|I3L3U9_HUMAN Ribosomal L1 domain-containing protein 1 (Fragment) OS=Homo sapiens OX=9606 GN=RSL1D1 PE=1 SV=1;>tr|J3QSV6|J3QSV6_HUMAN Ribosomal L1 domain-containing protein 1 (Fragment) OS=Homo sapiens OX=9606 GN=RSL1D1 PE=1 SV=1;>sp|O76021|RL1D1	9	2	2	2	0	1	0	2	0	1	0	2	0	1	0	2	13.5	13.5	13.5	33.9	296	296;430;490;39;43;46;47;98;158	1	3	0	4.7264	0	4.1	0	13.5	20411000	0	4995600	0	15415000	1570100	0	384280	0	1185800	0	0	0	18907000
sp|O76094|SRP72_HUMAN;tr|D6RDY6|D6RDY6_HUMAN;tr|R4GNC1|R4GNC1_HUMAN	sp|O76094|SRP72_HUMAN;tr|D6RDY6|D6RDY6_HUMAN	21;11;9	21;11;9	21;11;9	>sp|O76094|SRP72_HUMAN Signal recognition particle subunit SRP72 OS=Homo sapiens OX=9606 GN=SRP72 PE=1 SV=3;>tr|D6RDY6|D6RDY6_HUMAN Signal recognition particle subunit SRP72 (Fragment) OS=Homo sapiens OX=9606 GN=SRP72 PE=1 SV=3	3	21	21	21	18	15	14	18	18	15	14	18	18	15	14	18	41.3	41.3	41.3	74.605	671	671;335;220	1	77	0	108.36	37.6	29.4	27.7	33.4	1451200000	581030000	194950000	144520000	530670000	43975000	17607000	5907500	4379500	16081000	534040000	485000000	647110000	548830000
sp|O94763|RMP_HUMAN;tr|I3L467|I3L467_HUMAN;tr|I3L130|I3L130_HUMAN	sp|O94763|RMP_HUMAN	3;1;1	3;1;1	3;1;1	>sp|O94763|RMP_HUMAN Unconventional prefoldin RPB5 interactor 1 OS=Homo sapiens OX=9606 GN=URI1 PE=1 SV=3	3	3	3	3	1	1	0	2	1	1	0	2	1	1	0	2	12.7	12.7	12.7	59.832	535	535;43;50	1	5	0	8.6204	4.5	3.4	0	8.2	27388000	13022000	4776100	0	9589400	1304200	620110	227430	0	456640	0	0	0	11761000
sp|O94776|MTA2_HUMAN	sp|O94776|MTA2_HUMAN	14	14	12	>sp|O94776|MTA2_HUMAN Metastasis-associated protein MTA2 OS=Homo sapiens OX=9606 GN=MTA2 PE=1 SV=1	1	14	14	12	10	5	2	11	10	5	2	11	9	4	2	9	27.8	27.8	24.4	75.022	668	668	1	31	0	41.462	21.7	9.6	3.9	22.3	492250000	206580000	56013000	8400400	221260000	10939000	4590700	1244700	186680	4916900	202090000	123430000	49492000	253470000
sp|O94842|TOX4_HUMAN;tr|A0A669KB71|A0A669KB71_HUMAN;sp|O94900|TOX_HUMAN;sp|O15405|TOX3_HUMAN	sp|O94842|TOX4_HUMAN;tr|A0A669KB71|A0A669KB71_HUMAN	3;2;1;1	3;2;1;1	3;2;1;1	>sp|O94842|TOX4_HUMAN TOX high mobility group box family member 4 OS=Homo sapiens OX=9606 GN=TOX4 PE=1 SV=1;>tr|A0A669KB71|A0A669KB71_HUMAN TOX high mobility group box family member 4 OS=Homo sapiens OX=9606 GN=TOX4 PE=1 SV=1	4	3	3	3	3	1	0	3	3	1	0	3	3	1	0	3	7.4	7.4	7.4	66.194	621	621;379;526;576	1	7	0	6.446	7.4	3.7	0	7.4	57766000	23553000	8949100	0	25264000	3398000	1385500	526420	0	1486100	26892000	0	0	27647000
sp|O94906|PRP6_HUMAN	sp|O94906|PRP6_HUMAN	23	23	23	>sp|O94906|PRP6_HUMAN Pre-mRNA-processing factor 6 OS=Homo sapiens OX=9606 GN=PRPF6 PE=1 SV=1	1	23	23	23	14	13	2	19	14	13	2	19	14	13	2	19	26.5	26.5	26.5	106.92	941	941	1	51	0	75.542	17.6	17.1	2.3	21.7	700310000	146780000	138420000	8618700	406500000	12506000	2621000	2471700	153910	7258900	161390000	391790000	37273000	378040000
sp|O94913|PCF11_HUMAN;tr|E9PKN0|E9PKN0_HUMAN;tr|E9PQ01|E9PQ01_HUMAN;tr|E9PQF9|E9PQF9_HUMAN	sp|O94913|PCF11_HUMAN;tr|E9PKN0|E9PKN0_HUMAN;tr|E9PQ01|E9PQ01_HUMAN	20;16;16;3	20;16;16;3	20;16;16;3	>sp|O94913|PCF11_HUMAN Pre-mRNA cleavage complex 2 protein Pcf11 OS=Homo sapiens OX=9606 GN=PCF11 PE=1 SV=3;>tr|E9PKN0|E9PKN0_HUMAN Pre-mRNA cleavage complex 2 protein Pcf11 (Fragment) OS=Homo sapiens OX=9606 GN=PCF11 PE=1 SV=1;>tr|E9PQ01|E9PQ01_HUMAN Pre-	4	20	20	20	12	10	7	12	12	10	7	12	12	10	7	12	18.5	18.5	18.5	173.05	1555	1555;784;998;99	1	42	0	64.484	12.3	10.4	6.7	11.3	314950000	134990000	52298000	33421000	94237000	3749300	1607000	622590	397870	1121900	117600000	109340000	160190000	106890000
sp|O94992|HEXI1_HUMAN	sp|O94992|HEXI1_HUMAN	1	1	1	>sp|O94992|HEXI1_HUMAN Protein HEXIM1 OS=Homo sapiens OX=9606 GN=HEXIM1 PE=1 SV=1	1	1	1	1	0	0	0	1	0	0	0	1	0	0	0	1	3.9	3.9	3.9	40.623	359	359	1	1	0.00083542	2.7014	0	0	0	3.9	3659300	0	0	0	3659300	281490	0	0	0	281490	0	0	0	4488100
sp|O95104|SCAF4_HUMAN;sp|Q9UPN6|SCAF8_HUMAN;tr|A0A0A0MT33|A0A0A0MT33_HUMAN	sp|O95104|SCAF4_HUMAN	5;2;2	5;2;2	5;2;2	>sp|O95104|SCAF4_HUMAN SR-related and CTD-associated factor 4 OS=Homo sapiens OX=9606 GN=SCAF4 PE=1 SV=3	3	5	5	5	2	3	1	5	2	3	1	5	2	3	1	5	5.9	5.9	5.9	125.87	1147	1147;1271;1349	1	12	0	14.02	2.4	4.2	1.4	5.9	85744000	22738000	16175000	2606200	44225000	2679500	710560	505460	81444	1382000	26318000	40347000	0	44024000
sp|O95232|LC7L3_HUMAN;tr|J3KPP4|J3KPP4_HUMAN;tr|D6RDI2|D6RDI2_HUMAN;tr|D6RHH0|D6RHH0_HUMAN;tr|U3KQT3|U3KQT3_HUMAN	sp|O95232|LC7L3_HUMAN;tr|J3KPP4|J3KPP4_HUMAN;tr|D6RDI2|D6RDI2_HUMAN	5;5;3;2;2	5;5;3;2;2	5;5;3;2;2	>sp|O95232|LC7L3_HUMAN Luc7-like protein 3 OS=Homo sapiens OX=9606 GN=LUC7L3 PE=1 SV=2;>tr|J3KPP4|J3KPP4_HUMAN Cisplatin resistance-associated overexpressed protein, isoform CRA_b OS=Homo sapiens OX=9606 GN=LUC7L3 PE=1 SV=1;>tr|D6RDI2|D6RDI2_HUMAN Luc7-lik	5	5	5	5	3	4	0	4	3	4	0	4	3	4	0	4	12.3	12.3	12.3	51.466	432	432;489;184;36;46	1	15	0	48.858	9.5	12.3	0	12	184360000	26911000	61139000	0	96306000	9703000	1416400	3217800	0	5068800	31771000	129070000	0	111610000
sp|O95239|KIF4A_HUMAN;sp|Q2VIQ3|KIF4B_HUMAN	sp|O95239|KIF4A_HUMAN	9;3	9;3	9;3	>sp|O95239|KIF4A_HUMAN Chromosome-associated kinesin KIF4A OS=Homo sapiens OX=9606 GN=KIF4A PE=1 SV=3	2	9	9	9	2	2	0	6	2	2	0	6	2	2	0	6	9.3	9.3	9.3	139.88	1232	1232;1234	1	10	0	11.756	3	1.8	0	5.4	29885000	2608400	5999500	0	21278000	498090	43473	99992	0	354630	0	0	0	26097000
sp|O95248|MTMR5_HUMAN;tr|H0Y5W8|H0Y5W8_HUMAN	sp|O95248|MTMR5_HUMAN	5;1	5;1	5;1	>sp|O95248|MTMR5_HUMAN Myotubularin-related protein 5 OS=Homo sapiens OX=9606 GN=SBF1 PE=1 SV=4	2	5	5	5	1	2	0	4	1	2	0	4	1	2	0	4	3.5	3.5	3.5	208.44	1868	1868;415	1	7	0	12.017	0.7	1.5	0	2.8	14661000	1274100	1483700	0	11904000	168520	14645	17054	0	136820	0	0	0	14600000
sp|O95347|SMC2_HUMAN;tr|A0A0C4DGE5|A0A0C4DGE5_HUMAN;tr|Q5T821|Q5T821_HUMAN	sp|O95347|SMC2_HUMAN	9;2;1	9;2;1	9;2;1	>sp|O95347|SMC2_HUMAN Structural maintenance of chromosomes protein 2 OS=Homo sapiens OX=9606 GN=SMC2 PE=1 SV=2	3	9	9	9	7	3	1	7	7	3	1	7	7	3	1	7	10.1	10.1	10.1	135.65	1197	1197;166;145	1	18	0	18.31	7.7	3.6	1.7	7.9	118930000	44704000	15439000	3706900	55083000	1829700	687750	237520	57030	847430	38003000	49469000	0	56966000
sp|O95365|ZBT7A_HUMAN	sp|O95365|ZBT7A_HUMAN	1	1	1	>sp|O95365|ZBT7A_HUMAN Zinc finger and BTB domain-containing protein 7A OS=Homo sapiens OX=9606 GN=ZBTB7A PE=1 SV=1	1	1	1	1	1	1	0	1	1	1	0	1	1	1	0	1	2.9	2.9	2.9	61.438	584	584	1	3	0	3.1414	2.9	2.9	0	2.9	6086300	3043900	1075700	0	1966700	320330	160210	56616	0	103510	0	0	0	2412100
sp|O95400|CD2B2_HUMAN	sp|O95400|CD2B2_HUMAN	3	3	3	>sp|O95400|CD2B2_HUMAN CD2 antigen cytoplasmic tail-binding protein 2 OS=Homo sapiens OX=9606 GN=CD2BP2 PE=1 SV=1	1	3	3	3	3	0	0	2	3	0	0	2	3	0	0	2	10.3	10.3	10.3	37.646	341	341	1	5	0	5.4484	10.3	0	0	7	50248000	28114000	0	0	22134000	3865200	2162600	0	0	1702600	25268000	0	0	29993000
tr|H0Y3V8|H0Y3V8_HUMAN;tr|H7BXL7|H7BXL7_HUMAN;sp|O95470|SGPL1_HUMAN	tr|H0Y3V8|H0Y3V8_HUMAN;tr|H7BXL7|H7BXL7_HUMAN;sp|O95470|SGPL1_HUMAN	1;1;1	1;1;1	1;1;1	>tr|H0Y3V8|H0Y3V8_HUMAN Sphingosine-1-phosphate lyase 1 (Fragment) OS=Homo sapiens OX=9606 GN=SGPL1 PE=1 SV=1;>tr|H7BXL7|H7BXL7_HUMAN Sphingosine-1-phosphate lyase 1 (Fragment) OS=Homo sapiens OX=9606 GN=SGPL1 PE=1 SV=1;>sp|O95470|SGPL1_HUMAN Sphingosine-1	3	1	1	1	1	0	0	1	1	0	0	1	1	0	0	1	11.1	11.1	11.1	14.864	135	135;202;568	1	2	0.00084746	2.7961	11.1	0	0	11.1	7295700	2507200	0	0	4788500	911960	313400	0	0	598560	0	0	0	5873000
tr|B9ZVN9|B9ZVN9_HUMAN;sp|O95602|RPA1_HUMAN	tr|B9ZVN9|B9ZVN9_HUMAN;sp|O95602|RPA1_HUMAN	16;16	16;16	16;16	>tr|B9ZVN9|B9ZVN9_HUMAN DNA-directed RNA polymerase subunit OS=Homo sapiens OX=9606 GN=POLR1A PE=1 SV=1;>sp|O95602|RPA1_HUMAN DNA-directed RNA polymerase I subunit RPA1 OS=Homo sapiens OX=9606 GN=POLR1A PE=1 SV=2	2	16	16	16	3	6	1	13	3	6	1	13	3	6	1	13	12.8	12.8	12.8	187.81	1659	1659;1720	1	27	0	41.088	2.6	5.6	0.9	10	113560000	11464000	23924000	772370	77401000	1234400	124610	260040	8395.3	841310	15914000	41667000	0	98673000
sp|O95625|ZBT11_HUMAN	sp|O95625|ZBT11_HUMAN	1	1	1	>sp|O95625|ZBT11_HUMAN Zinc finger and BTB domain-containing protein 11 OS=Homo sapiens OX=9606 GN=ZBTB11 PE=1 SV=2	1	1	1	1	0	1	0	1	0	1	0	1	0	1	0	1	1.1	1.1	1.1	119.38	1053	1053	1	2	0.00084531	2.7809	0	1.1	0	1.1	10813000	0	3967000	0	6845700	257440	0	94452	0	162990	0	0	0	8396200
sp|O95758|PTBP3_HUMAN	sp|O95758|PTBP3_HUMAN	3	2	2	>sp|O95758|PTBP3_HUMAN Polypyrimidine tract-binding protein 3 OS=Homo sapiens OX=9606 GN=PTBP3 PE=1 SV=2	1	3	2	2	3	1	0	1	2	0	0	0	2	0	0	0	6.7	5.3	5.3	59.689	552	552	1	2	0.00083822	2.7158	6.7	1.4	0	1.4	10303000	10303000	0	0	0	606080	606080	0	0	0	10303000	0	0	0
tr|B9EGQ5|B9EGQ5_HUMAN;tr|A0A669KBG4|A0A669KBG4_HUMAN;tr|M0QXA7|M0QXA7_HUMAN;tr|A0A669KBH9|A0A669KBH9_HUMAN;sp|O95785|WIZ_HUMAN;tr|A0A2R8YFV2|A0A2R8YFV2_HUMAN;tr|A0A669KAV7|A0A669KAV7_HUMAN	tr|B9EGQ5|B9EGQ5_HUMAN;tr|A0A669KBG4|A0A669KBG4_HUMAN;tr|M0QXA7|M0QXA7_HUMAN;tr|A0A669KBH9|A0A669KBH9_HUMAN;sp|O95785|WIZ_HUMAN;tr|A0A2R8YFV2|A0A2R8YFV2_HUMAN;tr|A0A669KAV7|A0A669KAV7_HUMAN	2;2;2;2;2;2;2	2;2;2;2;2;2;2	2;2;2;2;2;2;2	>tr|B9EGQ5|B9EGQ5_HUMAN Protein Wiz OS=Homo sapiens OX=9606 GN=WIZ PE=1 SV=1;>tr|A0A669KBG4|A0A669KBG4_HUMAN Protein Wiz OS=Homo sapiens OX=9606 GN=WIZ PE=1 SV=1;>tr|M0QXA7|M0QXA7_HUMAN Protein Wiz OS=Homo sapiens OX=9606 GN=WIZ PE=1 SV=1;>tr|A0A669KBH9|A0	7	2	2	2	2	0	0	1	2	0	0	1	2	0	0	1	4.3	4.3	4.3	89.054	832	832;933;968;1066;1651;1699;1889	1	3	0	4.7272	4.3	0	0	1.6	7980900	4890000	0	0	3090900	159620	97801	0	0	61817	4890000	0	0	0
sp|O95793|STAU1_HUMAN;tr|A0A087X1A5|A0A087X1A5_HUMAN;tr|Q5JW30|Q5JW30_HUMAN;tr|Q5JW28|Q5JW28_HUMAN;tr|F6UDC6|F6UDC6_HUMAN	sp|O95793|STAU1_HUMAN;tr|A0A087X1A5|A0A087X1A5_HUMAN;tr|Q5JW30|Q5JW30_HUMAN	9;8;8;2;1	9;8;8;2;1	9;8;8;2;1	>sp|O95793|STAU1_HUMAN Double-stranded RNA-binding protein Staufen homolog 1 OS=Homo sapiens OX=9606 GN=STAU1 PE=1 SV=2;>tr|A0A087X1A5|A0A087X1A5_HUMAN Double-stranded RNA-binding protein Staufen homolog 1 OS=Homo sapiens OX=9606 GN=STAU1 PE=1 SV=1;>tr|Q5J	5	9	9	9	6	5	0	6	6	5	0	6	6	5	0	6	20.6	20.6	20.6	63.182	577	577;493;494;199;129	1	17	0	21.902	13.5	11.1	0	15.1	175500000	83718000	32832000	0	58953000	5484500	2616200	1026000	0	1842300	79058000	76393000	0	68998000
tr|C9J840|C9J840_HUMAN;tr|E7EX83|E7EX83_HUMAN;tr|A0A0D9SG62|A0A0D9SG62_HUMAN;tr|H7C0P6|H7C0P6_HUMAN;tr|E7ENQ1|E7ENQ1_HUMAN;tr|G3XAA2|G3XAA2_HUMAN;tr|H7C360|H7C360_HUMAN;tr|G5E948|G5E948_HUMAN;sp|O95819|M4K4_HUMAN;tr|E7EN19|E7EN19_HUMAN;tr|A0A0D9SEY1|A0A0D9SEY1_HUMAN;tr|H7C3Z6|H7C3Z6_HUMAN	tr|C9J840|C9J840_HUMAN;tr|E7EX83|E7EX83_HUMAN;tr|A0A0D9SG62|A0A0D9SG62_HUMAN;tr|H7C0P6|H7C0P6_HUMAN;tr|E7ENQ1|E7ENQ1_HUMAN;tr|G3XAA2|G3XAA2_HUMAN;tr|H7C360|H7C360_HUMAN;tr|G5E948|G5E948_HUMAN;sp|O95819|M4K4_HUMAN;tr|E7EN19|E7EN19_HUMAN;tr|A0A0D9SEY1|A0A0D9SEY1_HUMAN;tr|H7C3Z6|H7C3Z6_HUMAN	2;2;2;2;2;2;2;2;2;2;2;1	2;2;2;2;2;2;2;2;2;2;2;1	2;2;2;2;2;2;2;2;2;2;2;1	>tr|C9J840|C9J840_HUMAN Mitogen-activated protein kinase kinase kinase kinase 4 OS=Homo sapiens OX=9606 GN=MAP4K4 PE=1 SV=3;>tr|E7EX83|E7EX83_HUMAN Mitogen-activated protein kinase kinase kinase kinase 4 OS=Homo sapiens OX=9606 GN=MAP4K4 PE=1 SV=1;>tr|A0A0	12	2	2	2	1	1	0	0	1	1	0	0	1	1	0	0	2.7	2.7	2.7	113.56	987	987;1038;1044;1056;1154;1165;1170;1235;1239;1272;1320;258	1	2	0	4.0443	1.7	1	0	0	8533700	3766700	4767100	0	0	203180	89682	113500	0	0	3766700	0	0	0
sp|O95831|AIFM1_HUMAN;tr|E9PMA0|E9PMA0_HUMAN	sp|O95831|AIFM1_HUMAN	3;1	3;1	3;1	>sp|O95831|AIFM1_HUMAN Apoptosis-inducing factor 1, mitochondrial OS=Homo sapiens OX=9606 GN=AIFM1 PE=1 SV=1	2	3	3	3	0	1	1	3	0	1	1	3	0	1	1	3	6.2	6.2	6.2	66.9	613	613;274	1	5	0	5.8195	0	2.1	2.1	6.2	20799000	0	3127900	2227800	15443000	670940	0	100900	71864	498170	0	0	0	18941000
sp|O95969|SG1D2_HUMAN	sp|O95969|SG1D2_HUMAN	1	1	1	>sp|O95969|SG1D2_HUMAN Secretoglobin family 1D member 2 OS=Homo sapiens OX=9606 GN=SCGB1D2 PE=2 SV=1	1	1	1	1	1	1	1	1	1	1	1	1	1	1	1	1	10	10	10	9.925	90	90	1	4	0.00082645	2.593	10	10	10	10	14681000	7074300	2743300	1647400	3215700	4893600	2358100	914420	549150	1071900	0	0	0	3944000
tr|H0Y6W0|H0Y6W0_HUMAN;sp|O95985|TOP3B_HUMAN;tr|H7C4B0|H7C4B0_HUMAN;sp|Q13472|TOP3A_HUMAN	tr|H0Y6W0|H0Y6W0_HUMAN;sp|O95985|TOP3B_HUMAN;tr|H7C4B0|H7C4B0_HUMAN;sp|Q13472|TOP3A_HUMAN	2;2;1;1	2;2;1;1	2;2;1;1	>tr|H0Y6W0|H0Y6W0_HUMAN DNA topoisomerase (Fragment) OS=Homo sapiens OX=9606 GN=TOP3B PE=1 SV=1;>sp|O95985|TOP3B_HUMAN DNA topoisomerase 3-beta-1 OS=Homo sapiens OX=9606 GN=TOP3B PE=1 SV=1;>tr|H7C4B0|H7C4B0_HUMAN DNA topoisomerase (Fragment) OS=Homo sapien	4	2	2	2	0	1	0	2	0	1	0	2	0	1	0	2	4.2	4.2	4.2	59.27	525	525;862;168;1001	1	3	0.002451	2.4427	0	2.1	0	4.2	4515600	0	1585300	0	2930400	145670	0	51137	0	94528	0	0	0	3594100
sp|O96019|ACL6A_HUMAN;tr|H7C5S0|H7C5S0_HUMAN;tr|C9JQT2|C9JQT2_HUMAN;sp|O94805|ACL6B_HUMAN	sp|O96019|ACL6A_HUMAN;tr|H7C5S0|H7C5S0_HUMAN	8;4;2;1	8;4;2;1	8;4;2;1	>sp|O96019|ACL6A_HUMAN Actin-like protein 6A OS=Homo sapiens OX=9606 GN=ACTL6A PE=1 SV=1;>tr|H7C5S0|H7C5S0_HUMAN Actin-like protein 6A (Fragment) OS=Homo sapiens OX=9606 GN=ACTL6A PE=1 SV=1	4	8	8	8	5	5	5	7	5	5	5	7	5	5	5	7	28	28	28	47.46	429	429;161;50;426	1	25	0	39.27	19.8	19.6	15.2	25.6	419020000	192380000	57288000	24333000	145020000	20951000	9619200	2864400	1216600	7250900	165480000	128610000	112560000	164790000
sp|P00338|LDHA_HUMAN;tr|F5GYU2|F5GYU2_HUMAN;tr|F5GXY2|F5GXY2_HUMAN;tr|F5GXH2|F5GXH2_HUMAN;tr|F5H8H6|F5H8H6_HUMAN;tr|F5GXC7|F5GXC7_HUMAN;tr|F5GWW2|F5GWW2_HUMAN;tr|F5GXU1|F5GXU1_HUMAN;tr|F5GZQ4|F5GZQ4_HUMAN;tr|F5H5J4|F5H5J4_HUMAN;tr|F5H6W8|F5H6W8_HUMAN	sp|P00338|LDHA_HUMAN	7;3;3;2;1;1;1;1;1;1;1	7;3;3;2;1;1;1;1;1;1;1	6;3;3;2;1;1;1;1;1;1;1	>sp|P00338|LDHA_HUMAN L-lactate dehydrogenase A chain OS=Homo sapiens OX=9606 GN=LDHA PE=1 SV=2	11	7	7	6	1	6	4	3	1	6	4	3	0	5	3	3	20.8	20.8	17.2	36.688	332	332;144;156;114;42;45;45;46;72;89;94	1	14	0	14.428	3.6	18.1	12.3	8.4	104130000	11230000	51429000	17827000	23647000	5785100	623860	2857100	990370	1313700	0	81799000	72160000	53945000
sp|P00367|DHE3_HUMAN;sp|P49448|DHE4_HUMAN	sp|P00367|DHE3_HUMAN;sp|P49448|DHE4_HUMAN	21;12	21;12	21;12	>sp|P00367|DHE3_HUMAN Glutamate dehydrogenase 1, mitochondrial OS=Homo sapiens OX=9606 GN=GLUD1 PE=1 SV=2;>sp|P49448|DHE4_HUMAN Glutamate dehydrogenase 2, mitochondrial OS=Homo sapiens OX=9606 GN=GLUD2 PE=1 SV=2	2	21	21	21	18	14	4	14	18	14	4	14	18	14	4	14	45.9	45.9	45.9	61.397	558	558;558	1	61	0	103.82	42.5	31.7	11.1	31	1115900000	670390000	110160000	14960000	320360000	33814000	20315000	3338200	453340	9708000	620310000	256610000	74172000	373910000
sp|P00403|COX2_HUMAN	sp|P00403|COX2_HUMAN	1	1	1	>sp|P00403|COX2_HUMAN Cytochrome c oxidase subunit 2 OS=Homo sapiens OX=9606 GN=MT-CO2 PE=1 SV=1	1	1	1	1	1	1	1	1	1	1	1	1	1	1	1	1	4.4	4.4	4.4	25.565	227	227	1	4	0.00082169	2.5446	4.4	4.4	4.4	4.4	34910000	13099000	8833100	2305000	10672000	4363700	1637400	1104100	288120	1334000	0	0	0	13089000
tr|E9PFZ2|E9PFZ2_HUMAN;sp|P00450|CERU_HUMAN;tr|H7C5R1|H7C5R1_HUMAN	tr|E9PFZ2|E9PFZ2_HUMAN;sp|P00450|CERU_HUMAN	3;3;1	1;1;0	1;1;0	>tr|E9PFZ2|E9PFZ2_HUMAN Ceruloplasmin OS=Homo sapiens OX=9606 GN=CP PE=1 SV=1;>sp|P00450|CERU_HUMAN Ceruloplasmin OS=Homo sapiens OX=9606 GN=CP PE=1 SV=1	3	3	1	1	2	3	1	1	1	1	0	0	1	1	0	0	4.2	2	2	108.82	946	946;1065;852	1	2	0	4.1593	3.1	4.2	1.1	1.2	11869000	8214700	3653900	0	0	258010	178580	79434	0	0	0	7615200	0	0
sp|P00505|AATM_HUMAN	sp|P00505|AATM_HUMAN	1	1	1	>sp|P00505|AATM_HUMAN Aspartate aminotransferase, mitochondrial OS=Homo sapiens OX=9606 GN=GOT2 PE=1 SV=3	1	1	1	1	0	0	0	1	0	0	0	1	0	0	0	1	3.3	3.3	3.3	47.517	430	430	1	1	0	3.9158	0	0	0	3.3	14643000	0	0	0	14643000	563200	0	0	0	563200	0	0	0	17960000
sp|P00558|PGK1_HUMAN;sp|P07205|PGK2_HUMAN	sp|P00558|PGK1_HUMAN	3;1	3;1	3;1	>sp|P00558|PGK1_HUMAN Phosphoglycerate kinase 1 OS=Homo sapiens OX=9606 GN=PGK1 PE=1 SV=3	2	3	3	3	2	3	2	2	2	3	2	2	2	3	2	2	12	12	12	44.614	417	417;417	1	9	0	30.631	8.4	12	8.4	8.4	123270000	24762000	45608000	13509000	39392000	4565600	917130	1689200	500340	1459000	28714000	77915000	60932000	54916000
sp|P01024|CO3_HUMAN	sp|P01024|CO3_HUMAN	7	1	1	>sp|P01024|CO3_HUMAN Complement C3 OS=Homo sapiens OX=9606 GN=C3 PE=1 SV=2	1	7	1	1	3	7	5	5	0	1	0	0	0	1	0	0	4.4	1.2	1.2	187.15	1663	1663	1	1	0	22.601	2	4.4	3.2	2.7	11331000	0	11331000	0	0	116820	0	116820	0	0	0	23616000	0	0
sp|P01040|CYTA_HUMAN;tr|C9J0E4|C9J0E4_HUMAN	sp|P01040|CYTA_HUMAN;tr|C9J0E4|C9J0E4_HUMAN	5;4	5;4	5;4	>sp|P01040|CYTA_HUMAN Cystatin-A OS=Homo sapiens OX=9606 GN=CSTA PE=1 SV=1;>tr|C9J0E4|C9J0E4_HUMAN Cystatin-A OS=Homo sapiens OX=9606 GN=CSTA PE=1 SV=1	2	5	5	5	4	3	3	2	4	3	3	2	4	3	3	2	54.1	54.1	54.1	11.006	98	98;63	1	13	0	16.513	54.1	52	52	27.6	300200000	112970000	100150000	65524000	21544000	42885000	16139000	14308000	9360500	3077700	132270000	137320000	202810000	139340000
sp|P01834|IGKC_HUMAN	sp|P01834|IGKC_HUMAN	1	1	1	>sp|P01834|IGKC_HUMAN Immunoglobulin kappa constant OS=Homo sapiens OX=9606 GN=IGKC PE=1 SV=2	1	1	1	1	1	1	1	1	1	1	1	1	1	1	1	1	16.8	16.8	16.8	11.765	107	107	1	5	0.0040128	2.2875	16.8	16.8	16.8	16.8	25642000	5743000	12367000	3005100	4527100	5128500	1148600	2473500	601020	905410	0	25775000	0	0
sp|P01857|IGHG1_HUMAN;tr|A0A0A0MS08|A0A0A0MS08_HUMAN;tr|A0A0A0MS07|A0A0A0MS07_HUMAN	sp|P01857|IGHG1_HUMAN;tr|A0A0A0MS08|A0A0A0MS08_HUMAN;tr|A0A0A0MS07|A0A0A0MS07_HUMAN	2;2;1	2;2;1	2;2;1	>sp|P01857|IGHG1_HUMAN Immunoglobulin heavy constant gamma 1 OS=Homo sapiens OX=9606 GN=IGHG1 PE=1 SV=1;>tr|A0A0A0MS08|A0A0A0MS08_HUMAN Immunoglobulin heavy constant gamma 1 (Fragment) OS=Homo sapiens OX=9606 GN=IGHG1 PE=1 SV=1;>tr|A0A0A0MS07|A0A0A0MS07_HU	3	2	2	2	1	1	0	2	1	1	0	2	1	1	0	2	9.4	9.4	9.4	36.105	330	330;399;295	1	5	0	6.1067	5.2	4.2	0	9.4	28812000	6575700	14464000	0	7772100	1920800	438380	964280	0	518140	0	30145000	0	0
sp|P01876|IGHA1_HUMAN;tr|A0A286YEY1|A0A286YEY1_HUMAN;tr|A0A0G2JMB2|A0A0G2JMB2_HUMAN;sp|P01877|IGHA2_HUMAN;tr|A0A286YEY5|A0A286YEY5_HUMAN	sp|P01876|IGHA1_HUMAN;tr|A0A286YEY1|A0A286YEY1_HUMAN;tr|A0A0G2JMB2|A0A0G2JMB2_HUMAN	4;4;2;1;1	4;4;2;1;1	4;4;2;1;1	>sp|P01876|IGHA1_HUMAN Immunoglobulin heavy constant alpha 1 OS=Homo sapiens OX=9606 GN=IGHA1 PE=1 SV=2;>tr|A0A286YEY1|A0A286YEY1_HUMAN Immunoglobulin heavy constant alpha 1 (Fragment) OS=Homo sapiens OX=9606 GN=IGHA1 PE=1 SV=1;>tr|A0A0G2JMB2|A0A0G2JMB2_HU	5	4	4	4	2	3	2	1	2	3	2	1	2	3	2	1	14.4	14.4	14.4	37.654	353	353;398;340;340;391	1	8	0	16.668	7.6	11.6	7.6	4.8	24701000	5823200	11245000	5028400	2604200	1543800	363950	702830	314280	162760	5848200	0	20205000	0
tr|Q3BDU5|Q3BDU5_HUMAN;sp|P02545|LMNA_HUMAN;tr|H0YAB0|H0YAB0_HUMAN;tr|Q5TCI8|Q5TCI8_HUMAN	tr|Q3BDU5|Q3BDU5_HUMAN;sp|P02545|LMNA_HUMAN;tr|H0YAB0|H0YAB0_HUMAN;tr|Q5TCI8|Q5TCI8_HUMAN	4;4;2;2	4;4;2;2	4;4;2;2	>tr|Q3BDU5|Q3BDU5_HUMAN Prelamin-A/C OS=Homo sapiens OX=9606 GN=LMNA PE=1 SV=1;>sp|P02545|LMNA_HUMAN Prelamin-A/C OS=Homo sapiens OX=9606 GN=LMNA PE=1 SV=1;>tr|H0YAB0|H0YAB0_HUMAN Prelamin-A/C (Fragment) OS=Homo sapiens OX=9606 GN=LMNA PE=1 SV=1;>tr|Q5TCI8	4	4	4	4	0	3	1	1	0	3	1	1	0	3	1	1	7.8	7.8	7.8	55.637	487	487;664;182;491	1	5	0	6.9354	0	6.4	2.1	1.4	13445000	0	11685000	1759400	0	407420	0	354100	53316	0	0	24354000	0	0
sp|P02656|APOC3_HUMAN;tr|B0YIW2|B0YIW2_HUMAN	sp|P02656|APOC3_HUMAN;tr|B0YIW2|B0YIW2_HUMAN	1;1	1;1	1;1	>sp|P02656|APOC3_HUMAN Apolipoprotein C-III OS=Homo sapiens OX=9606 GN=APOC3 PE=1 SV=1;>tr|B0YIW2|B0YIW2_HUMAN Apolipoprotein C-III OS=Homo sapiens OX=9606 GN=APOC3 PE=1 SV=1	2	1	1	1	1	1	1	1	1	1	1	1	1	1	1	1	16.2	16.2	16.2	10.852	99	99;117	1	8	0	52.588	16.2	16.2	16.2	16.2	165080000	57317000	37417000	29693000	40656000	23583000	8188100	5345300	4241800	5808100	59194000	76317000	118540000	50567000
tr|G3V0E5|G3V0E5_HUMAN;sp|P02786|TFR1_HUMAN	tr|G3V0E5|G3V0E5_HUMAN;sp|P02786|TFR1_HUMAN	3;3	3;3	3;3	>tr|G3V0E5|G3V0E5_HUMAN Transferrin receptor protein 1 OS=Homo sapiens OX=9606 GN=TFRC PE=1 SV=1;>sp|P02786|TFR1_HUMAN Transferrin receptor protein 1 OS=Homo sapiens OX=9606 GN=TFRC PE=1 SV=2	2	3	3	3	0	2	0	3	0	2	0	3	0	2	0	3	5.3	5.3	5.3	75.963	679	679;760	1	5	0	5.2186	0	3.2	0	5.3	16766000	0	4498300	0	12268000	465730	0	124950	0	340780	0	12211000	0	12211000
sp|P04040|CATA_HUMAN	sp|P04040|CATA_HUMAN	4	4	4	>sp|P04040|CATA_HUMAN Catalase OS=Homo sapiens OX=9606 GN=CAT PE=1 SV=3	1	4	4	4	4	2	2	3	4	2	2	3	4	2	2	3	9.5	9.5	9.5	59.755	527	527	1	11	0	22.24	9.5	4.9	4.9	9.5	67878000	41197000	6214300	7725300	12741000	2340600	1420600	214290	266390	439350	30123000	15288000	42584000	12860000
tr|H3BQN4|H3BQN4_HUMAN;sp|P04075|ALDOA_HUMAN;tr|J3KPS3|J3KPS3_HUMAN;tr|H3BR68|H3BR68_HUMAN;tr|H3BMQ8|H3BMQ8_HUMAN;tr|H3BUH7|H3BUH7_HUMAN;tr|H3BR04|H3BR04_HUMAN;tr|H3BU78|H3BU78_HUMAN;tr|H3BPS8|H3BPS8_HUMAN	tr|H3BQN4|H3BQN4_HUMAN;sp|P04075|ALDOA_HUMAN;tr|J3KPS3|J3KPS3_HUMAN;tr|H3BR68|H3BR68_HUMAN;tr|H3BMQ8|H3BMQ8_HUMAN;tr|H3BUH7|H3BUH7_HUMAN;tr|H3BR04|H3BR04_HUMAN;tr|H3BU78|H3BU78_HUMAN;tr|H3BPS8|H3BPS8_HUMAN	2;2;2;1;1;1;1;1;1	2;2;2;1;1;1;1;1;1	2;2;2;1;1;1;1;1;1	>tr|H3BQN4|H3BQN4_HUMAN Fructose-bisphosphate aldolase OS=Homo sapiens OX=9606 GN=ALDOA PE=1 SV=1;>sp|P04075|ALDOA_HUMAN Fructose-bisphosphate aldolase A OS=Homo sapiens OX=9606 GN=ALDOA PE=1 SV=2;>tr|J3KPS3|J3KPS3_HUMAN Fructose-bisphosphate aldolase OS=H	9	2	2	2	1	2	0	1	1	2	0	1	1	2	0	1	8	8	8	39.34	361	361;364;368;130;140;155;162;204;278	1	4	0	7.4136	3.9	8	0	3.9	18957000	2608400	9952500	0	6396300	824230	113410	432720	0	278100	0	20742000	0	0
sp|P04080|CYTB_HUMAN	sp|P04080|CYTB_HUMAN	1	1	1	>sp|P04080|CYTB_HUMAN Cystatin-B OS=Homo sapiens OX=9606 GN=CSTB PE=1 SV=2	1	1	1	1	0	1	0	0	0	1	0	0	0	1	0	0	12.2	12.2	12.2	11.139	98	98	1	1	0	3.1453	0	12.2	0	0	10616000	0	10616000	0	0	1769300	0	1769300	0	0	0	22124000	0	0
sp|P04083|ANXA1_HUMAN;tr|Q5T3N1|Q5T3N1_HUMAN;tr|Q5T3N0|Q5T3N0_HUMAN	sp|P04083|ANXA1_HUMAN;tr|Q5T3N1|Q5T3N1_HUMAN;tr|Q5T3N0|Q5T3N0_HUMAN	6;4;3	6;4;3	6;4;3	>sp|P04083|ANXA1_HUMAN Annexin A1 OS=Homo sapiens OX=9606 GN=ANXA1 PE=1 SV=2;>tr|Q5T3N1|Q5T3N1_HUMAN Annexin (Fragment) OS=Homo sapiens OX=9606 GN=ANXA1 PE=1 SV=1;>tr|Q5T3N0|Q5T3N0_HUMAN Annexin (Fragment) OS=Homo sapiens OX=9606 GN=ANXA1 PE=1 SV=1	3	6	6	6	0	6	0	0	0	6	0	0	0	6	0	0	23.4	23.4	23.4	38.714	346	346;204;115	1	6	0	16.299	0	23.4	0	0	38509000	0	38509000	0	0	1925500	0	1925500	0	0	0	80258000	0	0
sp|P04406|G3P_HUMAN;tr|E7EUT5|E7EUT5_HUMAN	sp|P04406|G3P_HUMAN;tr|E7EUT5|E7EUT5_HUMAN	9;6	9;6	9;6	>sp|P04406|G3P_HUMAN Glyceraldehyde-3-phosphate dehydrogenase OS=Homo sapiens OX=9606 GN=GAPDH PE=1 SV=3;>tr|E7EUT5|E7EUT5_HUMAN Glyceraldehyde-3-phosphate dehydrogenase OS=Homo sapiens OX=9606 GN=GAPDH PE=1 SV=1	2	9	9	9	7	7	7	4	7	7	7	4	7	7	7	4	36.4	36.4	36.4	36.053	335	335;260	1	28	0	50.451	32.8	26.9	26.9	19.1	390490000	117790000	103860000	62196000	106640000	22970000	6929000	6109600	3658600	6272700	118580000	207570000	235920000	117710000
sp|P04792|HSPB1_HUMAN;tr|F8WE04|F8WE04_HUMAN;tr|C9J3N8|C9J3N8_HUMAN	sp|P04792|HSPB1_HUMAN;tr|F8WE04|F8WE04_HUMAN	4;2;1	4;2;1	4;2;1	>sp|P04792|HSPB1_HUMAN Heat shock protein beta-1 OS=Homo sapiens OX=9606 GN=HSPB1 PE=1 SV=2;>tr|F8WE04|F8WE04_HUMAN Heat shock protein beta-1 OS=Homo sapiens OX=9606 GN=HSPB1 PE=1 SV=1	3	4	4	4	3	4	3	2	3	4	3	2	3	4	3	2	26.3	26.3	26.3	22.782	205	205;186;37	1	12	0	16.583	21	26.3	21	16.1	134600000	47095000	53143000	17677000	16687000	9614400	3363900	3795900	1262600	1191900	46793000	91065000	82609000	28967000
sp|P04843|RPN1_HUMAN;tr|B7Z4L4|B7Z4L4_HUMAN;tr|F8WF32|F8WF32_HUMAN	sp|P04843|RPN1_HUMAN;tr|B7Z4L4|B7Z4L4_HUMAN	16;11;3	16;11;3	16;11;3	>sp|P04843|RPN1_HUMAN Dolichyl-diphosphooligosaccharide--protein glycosyltransferase subunit 1 OS=Homo sapiens OX=9606 GN=RPN1 PE=1 SV=1;>tr|B7Z4L4|B7Z4L4_HUMAN Dolichyl-diphosphooligosaccharide--protein glycosyltransferase subunit 1 OS=Homo sapiens OX=960	3	16	16	16	10	13	5	16	10	13	5	16	10	13	5	16	38.2	38.2	38.2	68.569	607	607;435;121	1	56	0	61.872	26.4	33.1	10.9	38.2	579630000	158140000	132960000	31165000	257370000	15666000	4274100	3593600	842300	6955800	192330000	257940000	186880000	235520000
sp|P04844|RPN2_HUMAN;tr|Q5JYR4|Q5JYR4_HUMAN;tr|Q5JYR7|Q5JYR7_HUMAN;tr|H0Y5M1|H0Y5M1_HUMAN;tr|F2Z3K5|F2Z3K5_HUMAN;tr|Q5JYR3|Q5JYR3_HUMAN	sp|P04844|RPN2_HUMAN	13;5;5;3;3;2	13;5;5;3;3;2	13;5;5;3;3;2	>sp|P04844|RPN2_HUMAN Dolichyl-diphosphooligosaccharide--protein glycosyltransferase subunit 2 OS=Homo sapiens OX=9606 GN=RPN2 PE=1 SV=3	6	13	13	13	7	9	2	11	7	9	2	11	7	9	2	11	30	30	30	69.283	631	631;166;344;147;162;138	1	36	0	89.105	22.2	21.7	5.9	26	399450000	115940000	97822000	15787000	169900000	17367000	5040800	4253100	686370	7387000	119010000	186160000	92806000	193720000
sp|Q99878|H2A1J_HUMAN;sp|Q96KK5|H2A1H_HUMAN;sp|Q9BTM1|H2AJ_HUMAN;sp|Q16777|H2A2C_HUMAN;sp|Q93077|H2A1C_HUMAN;sp|Q7L7L0|H2A3_HUMAN;sp|Q6FI13|H2A2A_HUMAN;sp|P20671|H2A1D_HUMAN;sp|P0C0S8|H2A1_HUMAN;sp|P04908|H2A1B_HUMAN;tr|A0A0U1RR32|A0A0U1RR32_HUMAN;tr|A0A0U1RRH7|A0A0U1RRH7_HUMAN;tr|H0YFX9|H0YFX9_HUMAN;tr|C9J0D1|C9J0D1_HUMAN;tr|A0A494C189|A0A494C189_HUMAN;sp|Q71UI9|H2AV_HUMAN;sp|P0C0S5|H2AZ_HUMAN;s…	sp|Q99878|H2A1J_HUMAN;sp|Q96KK5|H2A1H_HUMAN;sp|Q9BTM1|H2AJ_HUMAN;sp|Q16777|H2A2C_HUMAN;sp|Q93077|H2A1C_HUMAN;sp|Q7L7L0|H2A3_HUMAN;sp|Q6FI13|H2A2A_HUMAN;sp|P20671|H2A1D_HUMAN;sp|P0C0S8|H2A1_HUMAN;sp|P04908|H2A1B_HUMAN;tr|A0A0U1RR32|A0A0U1RR32_HUMAN;tr|A0A0U1RRH7|A0A0U1RRH7_HUMAN;tr|H0YFX9|H0YFX9_HUMAN;tr|C9J0D1|C9J0D1_HUMAN;tr|A0A494C189|A0A494C189_HUMAN;sp|Q71UI9|H2AV_HUMAN;sp|P0C0S5|H2AZ_HUMAN;s…	3;3;3;3;3;3;3;3;3;3;3;3;2;2;2;2;2;2;2;2;1;1	3;3;3;3;3;3;3;3;3;3;3;3;2;2;2;2;2;2;2;2;1;1	3;3;3;3;3;3;3;3;3;3;3;3;2;2;2;2;2;2;2;2;1;1	>sp|Q99878|H2A1J_HUMAN Histone H2A type 1-J OS=Homo sapiens OX=9606 GN=H2AC14 PE=1 SV=3;>sp|Q96KK5|H2A1H_HUMAN Histone H2A type 1-H OS=Homo sapiens OX=9606 GN=H2AC12 PE=1 SV=3;>sp|Q9BTM1|H2AJ_HUMAN Histone H2A.J OS=Homo sapiens OX=9606 GN=H2AJ PE=1 SV=1;>s	22	3	3	3	3	3	1	3	3	3	1	3	3	3	1	3	27.3	27.3	27.3	13.936	128	128;128;129;129;130;130;130;130;130;130;169;170;92;122;127;128;128;131;140;143;76;130	1	13	0	21.522	27.3	27.3	14.8	27.3	869260000	500450000	101080000	8781000	258950000	173850000	100090000	20216000	1756200	51790000	520560000	204910000	0	303240000
sp|P05023|AT1A1_HUMAN;tr|M0R116|M0R116_HUMAN;tr|A0A2R8YEY8|A0A2R8YEY8_HUMAN;sp|P13637|AT1A3_HUMAN;tr|A0A0A0MT26|A0A0A0MT26_HUMAN;tr|H0Y7C1|H0Y7C1_HUMAN;tr|B1AKY9|B1AKY9_HUMAN;sp|P50993|AT1A2_HUMAN;sp|Q13733|AT1A4_HUMAN;sp|P20648|ATP4A_HUMAN;sp|P54707|AT12A_HUMAN	sp|P05023|AT1A1_HUMAN;tr|M0R116|M0R116_HUMAN;tr|A0A2R8YEY8|A0A2R8YEY8_HUMAN;sp|P13637|AT1A3_HUMAN;tr|A0A0A0MT26|A0A0A0MT26_HUMAN	3;2;2;2;2;1;1;1;1;1;1	3;2;2;2;2;1;1;1;1;1;1	3;2;2;2;2;1;1;1;1;1;1	>sp|P05023|AT1A1_HUMAN Sodium/potassium-transporting ATPase subunit alpha-1 OS=Homo sapiens OX=9606 GN=ATP1A1 PE=1 SV=1;>tr|M0R116|M0R116_HUMAN Sodium/potassium-transporting ATPase subunit alpha OS=Homo sapiens OX=9606 GN=ATP1A3 PE=1 SV=1;>tr|A0A2R8YEY8|A0	11	3	3	3	0	2	0	1	0	2	0	1	0	2	0	1	3.6	3.6	3.6	112.89	1023	1023;983;1010;1013;1226;714;1009;1020;1029;1035;1039	1	3	0.00087108	3.0851	0	2.3	0	1.3	5390700	0	2993200	0	2397500	119790	0	66515	0	53279	0	6238100	0	0
tr|A0A3B3IS80|A0A3B3IS80_HUMAN;sp|P05062|ALDOB_HUMAN;tr|A0A087WXX2|A0A087WXX2_HUMAN;tr|A0A3B3ITZ0|A0A3B3ITZ0_HUMAN	tr|A0A3B3IS80|A0A3B3IS80_HUMAN;sp|P05062|ALDOB_HUMAN;tr|A0A087WXX2|A0A087WXX2_HUMAN	5;5;4;1	5;5;4;1	5;5;4;1	>tr|A0A3B3IS80|A0A3B3IS80_HUMAN Fructose-bisphosphate aldolase OS=Homo sapiens OX=9606 GN=ALDOB PE=1 SV=1;>sp|P05062|ALDOB_HUMAN Fructose-bisphosphate aldolase B OS=Homo sapiens OX=9606 GN=ALDOB PE=1 SV=2;>tr|A0A087WXX2|A0A087WXX2_HUMAN Fructose-bisphospha	4	5	5	5	0	4	1	5	0	4	1	5	0	4	1	5	20.5	20.5	20.5	37.316	342	342;364;316;75	1	10	0	13.237	0	15.8	3.8	20.5	65865000	0	25993000	2206300	37665000	3659100	0	1444000	122570	2092500	0	50519000	0	49849000
sp|P05089|ARGI1_HUMAN;tr|A0A5F9ZH78|A0A5F9ZH78_HUMAN;tr|A0A5F9ZGN6|A0A5F9ZGN6_HUMAN	sp|P05089|ARGI1_HUMAN;tr|A0A5F9ZH78|A0A5F9ZH78_HUMAN;tr|A0A5F9ZGN6|A0A5F9ZGN6_HUMAN	5;4;4	5;4;4	5;4;4	>sp|P05089|ARGI1_HUMAN Arginase-1 OS=Homo sapiens OX=9606 GN=ARG1 PE=1 SV=2;>tr|A0A5F9ZH78|A0A5F9ZH78_HUMAN Arginase-1 OS=Homo sapiens OX=9606 GN=ARG1 PE=1 SV=1;>tr|A0A5F9ZGN6|A0A5F9ZGN6_HUMAN Arginase OS=Homo sapiens OX=9606 GN=ARG1 PE=1 SV=1	3	5	5	5	4	5	4	5	4	5	4	5	4	5	4	5	22	22	22	34.735	322	322;237;304	1	24	0	26.956	18.3	22	18.6	22	220400000	112910000	44617000	11413000	51464000	12965000	6641700	2624500	671380	3027300	100920000	74821000	77686000	45369000
tr|F8VP50|F8VP50_HUMAN;sp|P05091|ALDH2_HUMAN	tr|F8VP50|F8VP50_HUMAN;sp|P05091|ALDH2_HUMAN	2;2	2;2	2;2	>tr|F8VP50|F8VP50_HUMAN Aldedh domain-containing protein (Fragment) OS=Homo sapiens OX=9606 PE=4 SV=4;>sp|P05091|ALDH2_HUMAN Aldehyde dehydrogenase, mitochondrial OS=Homo sapiens OX=9606 GN=ALDH2 PE=1 SV=2	2	2	2	2	0	0	0	2	0	0	0	2	0	0	0	2	11.9	11.9	11.9	28.372	261	261;517	1	2	0	3.2577	0	0	0	11.9	6541700	0	0	0	6541700	436110	0	0	0	436110	0	0	0	8023300
sp|P05109|S10A8_HUMAN	sp|P05109|S10A8_HUMAN	5	5	5	>sp|P05109|S10A8_HUMAN Protein S100-A8 OS=Homo sapiens OX=9606 GN=S100A8 PE=1 SV=1	1	5	5	5	2	5	2	2	2	5	2	2	2	5	2	2	37.6	37.6	37.6	10.834	93	93	1	17	0	12.421	23.7	37.6	23.7	23.7	545320000	46206000	416980000	58795000	23338000	68165000	5775700	52122000	7349400	2917300	54728000	672620000	419660000	33389000
sp|P05141|ADT2_HUMAN	sp|P05141|ADT2_HUMAN	10	10	4	>sp|P05141|ADT2_HUMAN ADP/ATP translocase 2 OS=Homo sapiens OX=9606 GN=SLC25A5 PE=1 SV=7	1	10	10	4	10	4	1	5	10	4	1	5	4	0	0	0	27.2	27.2	11.4	32.852	298	298	1	23	0	20.275	27.2	13.1	3.4	15.8	811410000	332640000	76807000	2368400	399600000	42706000	17507000	4042500	124650	21031000	260400000	310580000	0	400370000
sp|P05164|PERM_HUMAN;tr|J3QSF7|J3QSF7_HUMAN;sp|P11678|PERE_HUMAN	sp|P05164|PERM_HUMAN	16;4;1	16;4;1	16;4;1	>sp|P05164|PERM_HUMAN Myeloperoxidase OS=Homo sapiens OX=9606 GN=MPO PE=1 SV=1	3	16	16	16	12	10	3	13	12	10	3	13	12	10	3	13	26.2	26.2	26.2	83.868	745	745;86;715	1	44	0	36.507	19.9	16.2	4.6	21.6	610220000	196040000	121740000	24103000	268340000	13869000	4455400	2766800	547790	6098700	209480000	231670000	110090000	309000000
sp|P05198|IF2A_HUMAN;tr|H0YJS4|H0YJS4_HUMAN;tr|G3V4T5|G3V4T5_HUMAN	sp|P05198|IF2A_HUMAN;tr|H0YJS4|H0YJS4_HUMAN;tr|G3V4T5|G3V4T5_HUMAN	9;7;7	9;7;7	9;7;7	>sp|P05198|IF2A_HUMAN Eukaryotic translation initiation factor 2 subunit 1 OS=Homo sapiens OX=9606 GN=EIF2S1 PE=1 SV=3;>tr|H0YJS4|H0YJS4_HUMAN Eukaryotic translation initiation factor 2 subunit 1 (Fragment) OS=Homo sapiens OX=9606 GN=EIF2S1 PE=1 SV=1;>tr|G	3	9	9	9	7	7	5	8	7	7	5	8	7	7	5	8	35.6	35.6	35.6	36.112	315	315;252;273	1	38	0	64.094	29.8	26.7	19	32.4	610300000	166150000	145550000	42487000	256120000	27741000	7552100	6616100	1931200	11642000	170630000	235510000	143860000	293250000
sp|P05386|RLA1_HUMAN	sp|P05386|RLA1_HUMAN	2	2	2	>sp|P05386|RLA1_HUMAN 60S acidic ribosomal protein P1 OS=Homo sapiens OX=9606 GN=RPLP1 PE=1 SV=1	1	2	2	2	2	2	1	2	2	2	1	2	2	2	1	2	51.8	51.8	51.8	11.514	114	114	1	17	0	83.476	51.8	51.8	37.7	51.8	1845100000	1026800000	314130000	8378000	495770000	615030000	342270000	104710000	2792700	165260000	1051900000	587440000	86322000	597590000
sp|P05387|RLA2_HUMAN;tr|H0YDD8|H0YDD8_HUMAN	sp|P05387|RLA2_HUMAN;tr|H0YDD8|H0YDD8_HUMAN	7;4	7;4	7;4	>sp|P05387|RLA2_HUMAN 60S acidic ribosomal protein P2 OS=Homo sapiens OX=9606 GN=RPLP2 PE=1 SV=1;>tr|H0YDD8|H0YDD8_HUMAN 60S acidic ribosomal protein P2 (Fragment) OS=Homo sapiens OX=9606 GN=RPLP2 PE=1 SV=1	2	7	7	7	5	5	5	6	5	5	5	6	5	5	5	6	73	73	73	11.665	115	115;92	1	36	0	70.319	73	70.4	73	70.4	1710800000	346970000	458230000	139770000	765790000	342150000	69394000	91646000	27955000	153160000	487180000	868940000	486920000	960480000
sp|P05388|RLA0_HUMAN;tr|F8VWS0|F8VWS0_HUMAN;tr|F8VU65|F8VU65_HUMAN;tr|F8VPE8|F8VPE8_HUMAN;tr|G3V210|G3V210_HUMAN;tr|F8VW21|F8VW21_HUMAN;tr|F8VQY6|F8VQY6_HUMAN;tr|F8VRK7|F8VRK7_HUMAN;sp|Q8NHW5|RLA0L_HUMAN;tr|F8VWV4|F8VWV4_HUMAN;tr|F8VZS0|F8VZS0_HUMAN;tr|F8VS58|F8VS58_HUMAN;tr|F8W1K8|F8W1K8_HUMAN	sp|P05388|RLA0_HUMAN;tr|F8VWS0|F8VWS0_HUMAN;tr|F8VU65|F8VU65_HUMAN;tr|F8VPE8|F8VPE8_HUMAN;tr|G3V210|G3V210_HUMAN;tr|F8VW21|F8VW21_HUMAN;tr|F8VQY6|F8VQY6_HUMAN;tr|F8VRK7|F8VRK7_HUMAN;sp|Q8NHW5|RLA0L_HUMAN;tr|F8VWV4|F8VWV4_HUMAN;tr|F8VZS0|F8VZS0_HUMAN	15;14;12;11;11;11;10;10;10;8;8;7;3	15;14;12;11;11;11;10;10;10;8;8;7;3	15;14;12;11;11;11;10;10;10;8;8;7;3	>sp|P05388|RLA0_HUMAN 60S acidic ribosomal protein P0 OS=Homo sapiens OX=9606 GN=RPLP0 PE=1 SV=1;>tr|F8VWS0|F8VWS0_HUMAN 60S acidic ribosomal protein P0 OS=Homo sapiens OX=9606 GN=RPLP0 PE=1 SV=1;>tr|F8VU65|F8VU65_HUMAN 60S acidic ribosomal protein P0 (Fra	13	15	15	15	13	13	8	14	13	13	8	14	13	13	8	14	50.8	50.8	50.8	34.273	317	317;281;247;153;166;244;142;156;317;111;246;121;107	1	81	0	178.24	50.8	50.8	36.3	50.8	10856000000	3720300000	2471900000	343100000	4320300000	835040000	286170000	190140000	26392000	332330000	3368300000	5691300000	1628100000	4830100000
sp|P05455|LA_HUMAN;tr|E7ERC4|E7ERC4_HUMAN;tr|E9PGX9|E9PGX9_HUMAN;tr|E9PFL9|E9PFL9_HUMAN	sp|P05455|LA_HUMAN;tr|E7ERC4|E7ERC4_HUMAN	13;7;5;5	13;7;5;5	13;7;5;5	>sp|P05455|LA_HUMAN Lupus La protein OS=Homo sapiens OX=9606 GN=SSB PE=1 SV=2;>tr|E7ERC4|E7ERC4_HUMAN Lupus La protein (Fragment) OS=Homo sapiens OX=9606 GN=SSB PE=1 SV=1	4	13	13	13	13	3	2	8	13	3	2	8	13	3	2	8	38	38	38	46.836	408	408;184;120;134	1	29	0	47.949	38	9.6	6.1	23	349100000	257870000	7914700	13839000	69475000	15868000	11721000	359760	629060	3158000	148480000	83678000	0	120340000
sp|P06576|ATPB_HUMAN;tr|H0YH81|H0YH81_HUMAN;tr|F8W079|F8W079_HUMAN;tr|F8W0P7|F8W0P7_HUMAN;tr|H0YI37|H0YI37_HUMAN	sp|P06576|ATPB_HUMAN;tr|H0YH81|H0YH81_HUMAN;tr|F8W079|F8W079_HUMAN	13;12;7;6;3	13;12;7;6;3	13;12;7;6;3	>sp|P06576|ATPB_HUMAN ATP synthase subunit beta, mitochondrial OS=Homo sapiens OX=9606 GN=ATP5F1B PE=1 SV=3;>tr|H0YH81|H0YH81_HUMAN ATP synthase subunit beta (Fragment) OS=Homo sapiens OX=9606 GN=ATP5F1B PE=1 SV=1;>tr|F8W079|F8W079_HUMAN ATP synthase subun	5	13	13	13	3	12	3	9	3	12	3	9	3	12	3	9	34.8	34.8	34.8	56.559	529	529;362;284;270;133	1	35	0	80.907	8.3	32.5	7.6	24.2	416340000	17029000	264290000	11112000	123910000	14357000	587210	9113400	383180	4272900	23925000	576700000	36008000	114400000
sp|P06702|S10A9_HUMAN	sp|P06702|S10A9_HUMAN	6	6	6	>sp|P06702|S10A9_HUMAN Protein S100-A9 OS=Homo sapiens OX=9606 GN=S100A9 PE=1 SV=1	1	6	6	6	2	5	3	2	2	5	3	2	2	5	3	2	48.2	48.2	48.2	13.242	114	114	1	21	0	30.919	24.6	42.1	30.7	24.6	833610000	93893000	561640000	136960000	41118000	104200000	11737000	70204000	17120000	5139800	114660000	1173900000	522830000	54468000
sp|P06730|IF4E_HUMAN;tr|D6RBW1|D6RBW1_HUMAN	sp|P06730|IF4E_HUMAN;tr|D6RBW1|D6RBW1_HUMAN	2;2	2;2	2;2	>sp|P06730|IF4E_HUMAN Eukaryotic translation initiation factor 4E OS=Homo sapiens OX=9606 GN=EIF4E PE=1 SV=2;>tr|D6RBW1|D6RBW1_HUMAN Eukaryotic translation initiation factor 4E OS=Homo sapiens OX=9606 GN=EIF4E PE=1 SV=1	2	2	2	2	2	2	1	2	2	2	1	2	2	2	1	2	11.5	11.5	11.5	25.097	217	217;245	1	8	0	8.1879	11.5	11.5	6.5	11.5	165950000	98886000	17728000	4200500	45137000	15086000	8989600	1611600	381860	4103400	94566000	37389000	0	59237000
tr|A0A2R8Y6G6|A0A2R8Y6G6_HUMAN;sp|P06733|ENOA_HUMAN;tr|K7EM90|K7EM90_HUMAN;tr|A0A2R8Y798|A0A2R8Y798_HUMAN;tr|K7ERS8|K7ERS8_HUMAN;tr|A0A2R8YEG5|A0A2R8YEG5_HUMAN;tr|F5H1C3|F5H1C3_HUMAN;tr|A0A2R8Y879|A0A2R8Y879_HUMAN;tr|E5RI09|E5RI09_HUMAN;tr|E5RG95|E5RG95_HUMAN;tr|A0A2R8YEM5|A0A2R8YEM5_HUMAN;tr|K7EPM1|K7EPM1_HUMAN;tr|K7EKN2|K7EKN2_HUMAN;tr|E5RGZ4|E5RGZ4_HUMAN;tr|F5H0C8|F5H0C8_HUMAN;sp|P13929|ENOB_H…	tr|A0A2R8Y6G6|A0A2R8Y6G6_HUMAN;sp|P06733|ENOA_HUMAN	5;5;2;1;1;1;1;1;1;1;1;1;1;1;1;1;1	5;5;2;1;1;1;1;1;1;1;1;1;1;1;1;1;1	5;5;2;1;1;1;1;1;1;1;1;1;1;1;1;1;1	>tr|A0A2R8Y6G6|A0A2R8Y6G6_HUMAN 2-phospho-D-glycerate hydro-lyase OS=Homo sapiens OX=9606 GN=ENO1 PE=1 SV=1;>sp|P06733|ENOA_HUMAN Alpha-enolase OS=Homo sapiens OX=9606 GN=ENO1 PE=1 SV=2	17	5	5	5	1	4	5	3	1	4	5	3	1	4	5	3	16.8	16.8	16.8	47.327	434	434;434;195;70;83;101;103;125;148;154;171;196;212;283;315;434;434	1	18	0	15.769	4.1	13.6	16.8	11.3	84974000	9490800	27552000	23508000	24423000	4046400	451940	1312000	1119400	1163000	26615000	36293000	85058000	43476000
tr|E9PK47|E9PK47_HUMAN;sp|P11217|PYGM_HUMAN;sp|P11216|PYGB_HUMAN;sp|P06737|PYGL_HUMAN	tr|E9PK47|E9PK47_HUMAN;sp|P11217|PYGM_HUMAN;sp|P11216|PYGB_HUMAN;sp|P06737|PYGL_HUMAN	1;1;1;1	1;1;1;1	1;1;1;1	>tr|E9PK47|E9PK47_HUMAN Alpha-1,4 glucan phosphorylase OS=Homo sapiens OX=9606 GN=PYGL PE=1 SV=1;>sp|P11217|PYGM_HUMAN Glycogen phosphorylase, muscle form OS=Homo sapiens OX=9606 GN=PYGM PE=1 SV=6;>sp|P11216|PYGB_HUMAN Glycogen phosphorylase, brain form OS	4	1	1	1	0	0	0	1	0	0	0	1	0	0	0	1	1.5	1.5	1.5	94.069	819	819;842;843;847	1	1	0.0039746	2.2128	0	0	0	1.5	3655400	0	0	0	3655400	76154	0	0	0	76154	0	0	0	4483300
sp|P06748|NPM_HUMAN;tr|E5RGW4|E5RGW4_HUMAN;tr|E5RI98|E5RI98_HUMAN	sp|P06748|NPM_HUMAN	10;1;1	10;1;1	10;1;1	>sp|P06748|NPM_HUMAN Nucleophosmin OS=Homo sapiens OX=9606 GN=NPM1 PE=1 SV=2	3	10	10	10	9	4	3	5	9	4	3	5	9	4	3	5	38.8	38.8	38.8	32.575	294	294;59;111	1	46	0	169.43	38.8	21.1	14.6	23.1	2112100000	1170400000	315490000	60779000	565460000	176010000	97534000	26290000	5064900	47121000	994950000	632260000	220250000	573850000
tr|A8MW50|A8MW50_HUMAN;tr|A0A3B3IS95|A0A3B3IS95_HUMAN;sp|P07195|LDHB_HUMAN;tr|A0A5F9ZHM4|A0A5F9ZHM4_HUMAN;tr|C9J7H8|C9J7H8_HUMAN;tr|F5H793|F5H793_HUMAN;tr|F5H5G7|F5H5G7_HUMAN;tr|F5H155|F5H155_HUMAN;tr|A0A087WUM2|A0A087WUM2_HUMAN;tr|G3XAP5|G3XAP5_HUMAN;tr|F5H245|F5H245_HUMAN;sp|Q6ZMR3|LDH6A_HUMAN;sp|P07864|LDHC_HUMAN	tr|A8MW50|A8MW50_HUMAN;tr|A0A3B3IS95|A0A3B3IS95_HUMAN;sp|P07195|LDHB_HUMAN;tr|A0A5F9ZHM4|A0A5F9ZHM4_HUMAN;tr|C9J7H8|C9J7H8_HUMAN	3;3;3;3;2;1;1;1;1;1;1;1;1	2;2;2;2;2;1;0;0;0;0;0;0;0	2;2;2;2;2;1;0;0;0;0;0;0;0	>tr|A8MW50|A8MW50_HUMAN L-lactate dehydrogenase (Fragment) OS=Homo sapiens OX=9606 GN=LDHB PE=1 SV=1;>tr|A0A3B3IS95|A0A3B3IS95_HUMAN L-lactate dehydrogenase OS=Homo sapiens OX=9606 PE=3 SV=1;>sp|P07195|LDHB_HUMAN L-lactate dehydrogenase B chain OS=Homo sap	13	3	2	2	1	1	2	1	0	0	1	1	0	0	1	1	15.5	10.3	10.3	25.218	232	232;281;334;341;136;102;183;225;233;241;318;332;332	1	2	0.00084818	2.7991	5.2	5.2	12.1	3.4	9933400	0	0	2983200	6950200	993340	0	0	298320	695020	0	0	12002000	0
tr|H7BZ94|H7BZ94_HUMAN;sp|P07237|PDIA1_HUMAN;tr|I3L4M2|I3L4M2_HUMAN;tr|I3L398|I3L398_HUMAN;tr|I3NI03|I3NI03_HUMAN;tr|I3L312|I3L312_HUMAN;tr|I3L3U6|I3L3U6_HUMAN;tr|H0Y3Z3|H0Y3Z3_HUMAN	tr|H7BZ94|H7BZ94_HUMAN;sp|P07237|PDIA1_HUMAN;tr|I3L4M2|I3L4M2_HUMAN;tr|I3L398|I3L398_HUMAN;tr|I3NI03|I3NI03_HUMAN;tr|I3L312|I3L312_HUMAN	4;4;3;3;2;2;1;1	4;4;3;3;2;2;1;1	4;4;3;3;2;2;1;1	>tr|H7BZ94|H7BZ94_HUMAN Protein disulfide-isomerase OS=Homo sapiens OX=9606 GN=P4HB PE=1 SV=2;>sp|P07237|PDIA1_HUMAN Protein disulfide-isomerase OS=Homo sapiens OX=9606 GN=P4HB PE=1 SV=3;>tr|I3L4M2|I3L4M2_HUMAN Protein disulfide-isomerase (Fragment) OS=Hom	8	4	4	4	0	4	1	2	0	4	1	2	0	4	1	2	10.8	10.8	10.8	52.502	464	464;508;117;200;166;208;188;274	1	7	0	7.019	0	10.8	3.4	7.1	13549000	0	9298300	1973100	2277300	410570	0	281770	59792	69010	0	19379000	0	0
tr|A0A1B0GW44|A0A1B0GW44_HUMAN;tr|A0A1B0GVP3|A0A1B0GVP3_HUMAN;tr|A0A1B0GV23|A0A1B0GV23_HUMAN;tr|A0A1B0GVD5|A0A1B0GVD5_HUMAN;tr|A0A1B0GWE8|A0A1B0GWE8_HUMAN;sp|P07339|CATD_HUMAN;tr|H7C1V0|H7C1V0_HUMAN;tr|H7C469|H7C469_HUMAN;tr|A0A1B0GU92|A0A1B0GU92_HUMAN;tr|A0A1B0GU03|A0A1B0GU03_HUMAN;tr|A0A1B0GVF1|A0A1B0GVF1_HUMAN;tr|F8W787|F8W787_HUMAN;tr|F8WD96|F8WD96_HUMAN;tr|C9JH19|C9JH19_HUMAN	tr|A0A1B0GW44|A0A1B0GW44_HUMAN;tr|A0A1B0GVP3|A0A1B0GVP3_HUMAN;tr|A0A1B0GV23|A0A1B0GV23_HUMAN;tr|A0A1B0GVD5|A0A1B0GVD5_HUMAN;tr|A0A1B0GWE8|A0A1B0GWE8_HUMAN;sp|P07339|CATD_HUMAN;tr|H7C1V0|H7C1V0_HUMAN;tr|H7C469|H7C469_HUMAN;tr|A0A1B0GU92|A0A1B0GU92_HUMAN;tr|A0A1B0GU03|A0A1B0GU03_HUMAN	3;3;3;3;3;3;2;2;2;2;1;1;1;1	3;3;3;3;3;3;2;2;2;2;1;1;1;1	3;3;3;3;3;3;2;2;2;2;1;1;1;1	>tr|A0A1B0GW44|A0A1B0GW44_HUMAN Cathepsin D OS=Homo sapiens OX=9606 GN=CTSD PE=1 SV=1;>tr|A0A1B0GVP3|A0A1B0GVP3_HUMAN Cathepsin D OS=Homo sapiens OX=9606 GN=CTSD PE=1 SV=1;>tr|A0A1B0GV23|A0A1B0GV23_HUMAN Cathepsin D OS=Homo sapiens OX=9606 GN=CTSD PE=1 SV=	14	3	3	3	2	3	2	1	2	3	2	1	2	3	2	1	6.9	6.9	6.9	43.688	405	405;405;406;409;410;412;189;336;557;582;73;199;276;299	1	8	0	4.9711	4.9	6.9	4.9	2.7	55522000	24999000	23122000	5754800	1645900	3084600	1388900	1284600	319710	91437	25735000	40760000	29846000	0
sp|P07355|ANXA2_HUMAN;tr|H0YN42|H0YN42_HUMAN;tr|H0YKS4|H0YKS4_HUMAN;tr|H0YMD0|H0YMD0_HUMAN;tr|H0YMU9|H0YMU9_HUMAN;tr|H0YMM1|H0YMM1_HUMAN;sp|A6NMY6|AXA2L_HUMAN;tr|H0YKZ7|H0YKZ7_HUMAN;tr|H0YLV6|H0YLV6_HUMAN;tr|H0YMT9|H0YMT9_HUMAN;tr|H0YKX9|H0YKX9_HUMAN;tr|H0YMW4|H0YMW4_HUMAN;tr|H0YKV8|H0YKV8_HUMAN;tr|H0YKL9|H0YKL9_HUMAN;tr|H0YM50|H0YM50_HUMAN;tr|H0YMD9|H0YMD9_HUMAN;tr|H0YNP5|H0YNP5_HUMAN;tr|H0YNB8|…	sp|P07355|ANXA2_HUMAN;tr|H0YN42|H0YN42_HUMAN;tr|H0YKS4|H0YKS4_HUMAN;tr|H0YMD0|H0YMD0_HUMAN;tr|H0YMU9|H0YMU9_HUMAN;tr|H0YMM1|H0YMM1_HUMAN;sp|A6NMY6|AXA2L_HUMAN;tr|H0YKZ7|H0YKZ7_HUMAN;tr|H0YLV6|H0YLV6_HUMAN;tr|H0YMT9|H0YMT9_HUMAN;tr|H0YKX9|H0YKX9_HUMAN;tr|H0YMW4|H0YMW4_HUMAN;tr|H0YKV8|H0YKV8_HUMAN;tr|H0YKL9|H0YKL9_HUMAN;tr|H0YM50|H0YM50_HUMAN	10;9;8;8;8;7;7;6;6;6;6;6;5;5;5;4;3;2;2	10;9;8;8;8;7;7;6;6;6;6;6;5;5;5;4;3;2;2	7;6;6;6;6;6;4;6;6;6;6;6;5;5;2;4;1;2;2	>sp|P07355|ANXA2_HUMAN Annexin A2 OS=Homo sapiens OX=9606 GN=ANXA2 PE=1 SV=2;>tr|H0YN42|H0YN42_HUMAN Annexin (Fragment) OS=Homo sapiens OX=9606 GN=ANXA2 PE=1 SV=1;>tr|H0YKS4|H0YKS4_HUMAN Annexin (Fragment) OS=Homo sapiens OX=9606 GN=ANXA2 PE=1 SV=1;>tr|H0Y	19	10	10	7	4	10	6	5	4	10	6	5	4	7	5	4	33.6	33.6	22.1	38.604	339	339;256;176;227;230;149;339;119;132;133;134;146;81;110;248;65;175;47;69	1	29	0	42.699	13.3	33.6	19.8	16.5	298910000	45040000	183800000	32329000	37744000	12996000	1958200	7991100	1405600	1641100	72937000	311890000	155880000	63740000
tr|Q5JP53|Q5JP53_HUMAN;sp|P07437|TBB5_HUMAN;tr|Q5ST81|Q5ST81_HUMAN;tr|G3V2A3|G3V2A3_HUMAN	tr|Q5JP53|Q5JP53_HUMAN;sp|P07437|TBB5_HUMAN;tr|Q5ST81|Q5ST81_HUMAN	12;12;10;2	4;4;2;0	3;3;2;0	>tr|Q5JP53|Q5JP53_HUMAN Tubulin beta chain OS=Homo sapiens OX=9606 GN=TUBB PE=1 SV=1;>sp|P07437|TBB5_HUMAN Tubulin beta chain OS=Homo sapiens OX=9606 GN=TUBB PE=1 SV=2;>tr|Q5ST81|Q5ST81_HUMAN Tubulin beta chain OS=Homo sapiens OX=9606 GN=TUBB PE=1 SV=1	4	12	4	3	10	10	7	11	4	4	2	4	3	3	1	3	37.1	13.8	10.3	47.766	426	426;444;372;189	1	23	0	27.977	31.7	32.2	22.5	32.9	564590000	128300000	192560000	7387600	236340000	29715000	6752500	10135000	388820	12439000	186540000	275900000	89981000	232750000
tr|K7EJ44|K7EJ44_HUMAN;sp|P07737|PROF1_HUMAN	tr|K7EJ44|K7EJ44_HUMAN;sp|P07737|PROF1_HUMAN	1;1	1;1	1;1	>tr|K7EJ44|K7EJ44_HUMAN Profilin OS=Homo sapiens OX=9606 GN=PFN1 PE=1 SV=1;>sp|P07737|PROF1_HUMAN Profilin-1 OS=Homo sapiens OX=9606 GN=PFN1 PE=1 SV=2	2	1	1	1	0	1	0	0	0	1	0	0	0	1	0	0	13.5	13.5	13.5	11.39	104	104;140	1	1	0.0075873	1.9073	0	13.5	0	0	7917100	0	7917100	0	0	1131000	0	1131000	0	0	0	16500000	0	0
sp|P07814|SYEP_HUMAN;tr|V9GYZ6|V9GYZ6_HUMAN;tr|V9GZ76|V9GZ76_HUMAN	sp|P07814|SYEP_HUMAN;tr|V9GYZ6|V9GYZ6_HUMAN	42;23;2	42;23;2	42;23;2	>sp|P07814|SYEP_HUMAN Bifunctional glutamate/proline--tRNA ligase OS=Homo sapiens OX=9606 GN=EPRS1 PE=1 SV=5;>tr|V9GYZ6|V9GYZ6_HUMAN Glutamyl-tRNA synthetase (Fragment) OS=Homo sapiens OX=9606 GN=EPRS1 PE=1 SV=1	3	42	42	42	29	22	8	39	29	22	8	39	29	22	8	39	37.2	37.2	37.2	170.59	1512	1512;968;194	1	112	0	216.29	28.4	20.6	8.9	34.7	1454000000	464120000	232630000	45527000	711680000	17731000	5660100	2837000	555210	8679100	525520000	457140000	237140000	758070000
sp|P07900|HS90A_HUMAN;sp|Q58FG0|HS905_HUMAN	sp|P07900|HS90A_HUMAN	12;1	6;1	6;1	>sp|P07900|HS90A_HUMAN Heat shock protein HSP 90-alpha OS=Homo sapiens OX=9606 GN=HSP90AA1 PE=1 SV=5	2	12	6	6	2	6	8	4	0	1	4	3	0	1	4	3	20.5	9.3	9.3	84.659	732	732;334	1	8	0	8.6679	3.6	10.9	11.6	6.8	27760000	0	5628500	12654000	9476800	841200	0	170560	383460	287180	0	0	50909000	0
tr|G3V576|G3V576_HUMAN;tr|G3V4W0|G3V4W0_HUMAN;tr|B4DY08|B4DY08_HUMAN;tr|B2R5W2|B2R5W2_HUMAN;tr|G3V4C1|G3V4C1_HUMAN;tr|G3V2Q1|G3V2Q1_HUMAN;sp|P07910|HNRPC_HUMAN;tr|G3V555|G3V555_HUMAN;tr|G3V575|G3V575_HUMAN;tr|G3V5X6|G3V5X6_HUMAN;tr|G3V3K6|G3V3K6_HUMAN;tr|G3V251|G3V251_HUMAN;tr|B4DSU6|B4DSU6_HUMAN;tr|G3V4M8|G3V4M8_HUMAN;tr|G3V5V7|G3V5V7_HUMAN;tr|G3V2D6|G3V2D6_HUMAN;tr|A0A0G2JPF8|A0A0G2JPF8_HUMAN;t…	tr|G3V576|G3V576_HUMAN;tr|G3V4W0|G3V4W0_HUMAN;tr|B4DY08|B4DY08_HUMAN;tr|B2R5W2|B2R5W2_HUMAN;tr|G3V4C1|G3V4C1_HUMAN;tr|G3V2Q1|G3V2Q1_HUMAN;sp|P07910|HNRPC_HUMAN;tr|G3V555|G3V555_HUMAN;tr|G3V575|G3V575_HUMAN;tr|G3V5X6|G3V5X6_HUMAN;tr|G3V3K6|G3V3K6_HUMAN;tr|G3V251|G3V251_HUMAN;tr|B4DSU6|B4DSU6_HUMAN	9;9;9;9;9;9;9;6;6;5;5;5;5;4;4;4;4;4;4;4;4;4;3	9;9;9;9;9;9;9;6;6;5;5;5;5;4;4;4;4;4;4;4;4;4;3	9;9;9;9;9;9;9;6;6;5;5;5;5;4;4;4;4;4;4;4;4;4;3	>tr|G3V576|G3V576_HUMAN Heterogeneous nuclear ribonucleoproteins C1/C2 OS=Homo sapiens OX=9606 GN=HNRNPC PE=1 SV=1;>tr|G3V4W0|G3V4W0_HUMAN Heterogeneous nuclear ribonucleoproteins C1/C2 (Fragment) OS=Homo sapiens OX=9606 GN=HNRNPC PE=1 SV=1;>tr|B4DY08|B4DY	23	9	9	9	7	7	4	8	7	7	4	8	7	7	4	8	39.4	39.4	39.4	25.256	231	231;262;288;290;292;305;306;175;187;117;121;126;147;66;180;214;293;293;293;293;293;293;54	1	38	0	23.618	35.5	29.9	20.8	35.5	815210000	326230000	150160000	33312000	305500000	62708000	25095000	11551000	2562500	23500000	287010000	287720000	162410000	327570000
sp|P07954|FUMH_HUMAN	sp|P07954|FUMH_HUMAN	1	1	1	>sp|P07954|FUMH_HUMAN Fumarate hydratase, mitochondrial OS=Homo sapiens OX=9606 GN=FH PE=1 SV=3	1	1	1	1	0	0	0	1	0	0	0	1	0	0	0	1	3.5	3.5	3.5	54.636	510	510	1	1	0	19.221	0	0	0	3.5	2794200	0	0	0	2794200	111770	0	0	0	111770	0	0	0	3427100
sp|P08238|HS90B_HUMAN;sp|Q14568|HS902_HUMAN;sp|Q58FF7|H90B3_HUMAN;tr|F8W026|F8W026_HUMAN;tr|G3V2J8|G3V2J8_HUMAN;tr|Q96GW1|Q96GW1_HUMAN;tr|A0A1W2PRR1|A0A1W2PRR1_HUMAN;sp|Q58FF6|H90B4_HUMAN;sp|P14625|ENPL_HUMAN	sp|P08238|HS90B_HUMAN	14;4;3;1;1;1;1;1;1	14;4;3;1;1;1;1;1;1	8;0;1;1;0;1;1;0;1	>sp|P08238|HS90B_HUMAN Heat shock protein HSP 90-beta OS=Homo sapiens OX=9606 GN=HSP90AB1 PE=1 SV=4	9	14	14	8	6	6	10	8	6	6	10	8	4	1	6	7	24	24	12.7	83.263	724	724;343;597;48;174;315;315;505;803	1	33	0	30.237	11	11.9	18	12	382280000	82364000	69478000	109720000	120710000	11584000	2495900	2105400	3325000	3657900	86185000	155140000	350370000	169440000
sp|P08240|SRPRA_HUMAN	sp|P08240|SRPRA_HUMAN	10	10	10	>sp|P08240|SRPRA_HUMAN Signal recognition particle receptor subunit alpha OS=Homo sapiens OX=9606 GN=SRPRA PE=1 SV=2	1	10	10	10	6	6	3	8	6	6	3	8	6	6	3	8	20.4	20.4	20.4	69.81	638	638	1	27	0	23.189	11.1	12.7	6	15	250420000	61769000	47952000	11517000	129190000	7155000	1764800	1370100	329070	3691000	46376000	102060000	90353000	127700000
sp|P08579|RU2B_HUMAN	sp|P08579|RU2B_HUMAN	2	1	1	>sp|P08579|RU2B_HUMAN U2 small nuclear ribonucleoprotein B OS=Homo sapiens OX=9606 GN=SNRPB2 PE=1 SV=1	1	2	1	1	1	1	0	0	1	0	0	0	1	0	0	0	11.6	8	8	25.486	225	225	1	1	0	11.755	8	3.6	0	0	9384800	9384800	0	0	0	938480	938480	0	0	0	9384800	0	0	0
sp|P08590|MYL3_HUMAN	sp|P08590|MYL3_HUMAN	1	1	1	>sp|P08590|MYL3_HUMAN Myosin light chain 3 OS=Homo sapiens OX=9606 GN=MYL3 PE=1 SV=3	1	1	1	1	1	0	0	1	1	0	0	1	1	0	0	1	6.7	6.7	6.7	21.932	195	195	1	2	0	3.3802	6.7	0	0	6.7	15902000	6568300	0	0	9333300	1223200	505250	0	0	717940	0	0	0	11447000
sp|P08621|RU17_HUMAN;tr|M0QYR1|M0QYR1_HUMAN;tr|M0QX04|M0QX04_HUMAN	sp|P08621|RU17_HUMAN;tr|M0QYR1|M0QYR1_HUMAN	10;6;1	10;6;1	10;6;1	>sp|P08621|RU17_HUMAN U1 small nuclear ribonucleoprotein 70 kDa OS=Homo sapiens OX=9606 GN=SNRNP70 PE=1 SV=2;>tr|M0QYR1|M0QYR1_HUMAN U1 small nuclear ribonucleoprotein 70 kDa (Fragment) OS=Homo sapiens OX=9606 GN=SNRNP70 PE=1 SV=1	3	10	10	10	5	7	0	8	5	7	0	8	5	7	0	8	23.6	23.6	23.6	51.556	437	437;94;33	1	26	0	24.143	13.5	20.1	0	18.3	699690000	89932000	256410000	0	353340000	41158000	5290100	15083000	0	20785000	146830000	424820000	0	454400000
sp|P08708|RS17_HUMAN;tr|H3BNC9|H3BNC9_HUMAN;tr|H0YN88|H0YN88_HUMAN;tr|A0A075B716|A0A075B716_HUMAN;tr|H0YN73|H0YN73_HUMAN	sp|P08708|RS17_HUMAN;tr|H3BNC9|H3BNC9_HUMAN;tr|H0YN88|H0YN88_HUMAN;tr|A0A075B716|A0A075B716_HUMAN	3;3;2;2;1	3;3;2;2;1	3;3;2;2;1	>sp|P08708|RS17_HUMAN 40S ribosomal protein S17 OS=Homo sapiens OX=9606 GN=RPS17 PE=1 SV=2;>tr|H3BNC9|H3BNC9_HUMAN 40S ribosomal protein S17 OS=Homo sapiens OX=9606 PE=3 SV=2;>tr|H0YN88|H0YN88_HUMAN 40S ribosomal protein S17 OS=Homo sapiens OX=9606 GN=RPS1	5	3	3	3	3	2	1	2	3	2	1	2	3	2	1	2	31.9	31.9	31.9	15.55	135	135;584;136;191;59	1	14	0	10.342	31.9	23.7	16.3	23.7	1142200000	1006100000	52276000	7386200	76429000	228440000	201220000	10455000	1477200	15286000	790620000	194080000	0	162330000
tr|C9J9K3|C9J9K3_HUMAN;sp|P08865|RSSA_HUMAN;tr|A0A0C4DG17|A0A0C4DG17_HUMAN;tr|F8WD59|F8WD59_HUMAN	tr|C9J9K3|C9J9K3_HUMAN;sp|P08865|RSSA_HUMAN;tr|A0A0C4DG17|A0A0C4DG17_HUMAN;tr|F8WD59|F8WD59_HUMAN	14;14;14;8	14;14;14;8	14;14;14;8	>tr|C9J9K3|C9J9K3_HUMAN 40S ribosomal protein SA (Fragment) OS=Homo sapiens OX=9606 GN=RPSA PE=1 SV=8;>sp|P08865|RSSA_HUMAN 40S ribosomal protein SA OS=Homo sapiens OX=9606 GN=RPSA PE=1 SV=4;>tr|A0A0C4DG17|A0A0C4DG17_HUMAN 40S ribosomal protein SA OS=Homo	4	14	14	14	13	14	11	14	13	14	11	14	13	14	11	14	65.8	65.8	65.8	29.404	263	263;295;300;116	1	95	0	203.84	62.7	65.8	51.7	65.8	14003000000	4534400000	2837300000	1741600000	4889700000	1077200000	348800000	218250000	133970000	376130000	5294100000	5229400000	5829300000	5897400000
sp|P09012|SNRPA_HUMAN;tr|M0R268|M0R268_HUMAN;tr|M0QZG7|M0QZG7_HUMAN;tr|M0R221|M0R221_HUMAN;tr|M0R2B8|M0R2B8_HUMAN;tr|M0R0G9|M0R0G9_HUMAN;tr|M0QXK2|M0QXK2_HUMAN	sp|P09012|SNRPA_HUMAN;tr|M0R268|M0R268_HUMAN;tr|M0QZG7|M0QZG7_HUMAN;tr|M0R221|M0R221_HUMAN;tr|M0R2B8|M0R2B8_HUMAN	8;6;5;4;4;3;3	8;6;5;4;4;3;3	7;5;4;3;3;2;2	>sp|P09012|SNRPA_HUMAN U1 small nuclear ribonucleoprotein A OS=Homo sapiens OX=9606 GN=SNRPA PE=1 SV=3;>tr|M0R268|M0R268_HUMAN U1 small nuclear ribonucleoprotein A (Fragment) OS=Homo sapiens OX=9606 GN=SNRPA PE=1 SV=1;>tr|M0QZG7|M0QZG7_HUMAN U1 small nucle	7	8	8	7	2	6	0	6	2	6	0	6	2	5	0	6	36.5	36.5	33.7	31.279	282	282;256;184;142;148;87;128	1	17	0	31.888	16.7	30.1	0	30.1	452610000	18081000	160710000	0	273820000	37717000	1506700	13392000	0	22818000	74515000	260500000	0	300720000
sp|P09211|GSTP1_HUMAN;tr|A0A2R8Y5E5|A0A2R8Y5E5_HUMAN;tr|A0A087X243|A0A087X243_HUMAN;tr|A8MX94|A8MX94_HUMAN	sp|P09211|GSTP1_HUMAN;tr|A0A2R8Y5E5|A0A2R8Y5E5_HUMAN;tr|A0A087X243|A0A087X243_HUMAN;tr|A8MX94|A8MX94_HUMAN	2;1;1;1	2;1;1;1	2;1;1;1	>sp|P09211|GSTP1_HUMAN Glutathione S-transferase P OS=Homo sapiens OX=9606 GN=GSTP1 PE=1 SV=2;>tr|A0A2R8Y5E5|A0A2R8Y5E5_HUMAN Glutathione S-transferase P OS=Homo sapiens OX=9606 GN=GSTP1 PE=1 SV=1;>tr|A0A087X243|A0A087X243_HUMAN Glutathione S-transferase P	4	2	2	2	0	2	0	1	0	2	0	1	0	2	0	1	14.8	14.8	14.8	23.356	210	210;58;69;174	1	3	0	5.6588	0	14.8	0	9.5	13197000	0	11311000	0	1886200	1199700	0	1028200	0	171470	0	23572000	0	0
sp|P09234|RU1C_HUMAN;tr|A0A0A0MRR7|A0A0A0MRR7_HUMAN	sp|P09234|RU1C_HUMAN;tr|A0A0A0MRR7|A0A0A0MRR7_HUMAN	2;2	2;2	2;2	>sp|P09234|RU1C_HUMAN U1 small nuclear ribonucleoprotein C OS=Homo sapiens OX=9606 GN=SNRPC PE=1 SV=1;>tr|A0A0A0MRR7|A0A0A0MRR7_HUMAN U1 small nuclear ribonucleoprotein C OS=Homo sapiens OX=9606 GN=SNRPC PE=1 SV=1	2	2	2	2	1	0	0	1	1	0	0	1	1	0	0	1	18.9	18.9	18.9	17.394	159	159;180	1	2	0	13.92	11.3	0	0	7.5	25458000	12705000	0	0	12753000	4243000	2117500	0	0	2125500	12705000	0	0	0
tr|H3BQT3|H3BQT3_HUMAN;tr|E9PLF1|E9PLF1_HUMAN;tr|B9ZVX7|B9ZVX7_HUMAN;tr|E9PHN7|E9PHN7_HUMAN;tr|E9PHN6|E9PHN6_HUMAN;tr|A0A0A0MR85|A0A0A0MR85_HUMAN;sp|Q03013|GSTM4_HUMAN;sp|P28161|GSTM2_HUMAN;sp|P09488|GSTM1_HUMAN;tr|F6XZQ7|F6XZQ7_HUMAN;tr|E7EWW9|E7EWW9_HUMAN	tr|H3BQT3|H3BQT3_HUMAN;tr|E9PLF1|E9PLF1_HUMAN;tr|B9ZVX7|B9ZVX7_HUMAN;tr|E9PHN7|E9PHN7_HUMAN;tr|E9PHN6|E9PHN6_HUMAN;tr|A0A0A0MR85|A0A0A0MR85_HUMAN;sp|Q03013|GSTM4_HUMAN;sp|P28161|GSTM2_HUMAN;sp|P09488|GSTM1_HUMAN;tr|F6XZQ7|F6XZQ7_HUMAN;tr|E7EWW9|E7EWW9_HUMAN	1;1;1;1;1;1;1;1;1;1;1	1;1;1;1;1;1;1;1;1;1;1	1;1;1;1;1;1;1;1;1;1;1	>tr|H3BQT3|H3BQT3_HUMAN Glutathione S-transferase Mu 1 OS=Homo sapiens OX=9606 GN=GSTM1 PE=1 SV=1;>tr|E9PLF1|E9PLF1_HUMAN Glutathione S-transferase Mu 2 (Fragment) OS=Homo sapiens OX=9606 GN=GSTM2 PE=1 SV=2;>tr|B9ZVX7|B9ZVX7_HUMAN Glutathione S-transferase	11	1	1	1	0	1	0	1	0	1	0	1	0	1	0	1	15.3	15.3	15.3	10.381	85	85;147;149;181;193;218;218;218;218;220;237	1	2	0.003962	2.1752	0	15.3	0	15.3	6606900	0	2729100	0	3877800	825870	0	341140	0	484720	0	0	0	4756100
tr|F8W6I7|F8W6I7_HUMAN;sp|P09651|ROA1_HUMAN;sp|Q32P51|RA1L2_HUMAN;tr|F8VZ49|F8VZ49_HUMAN;tr|F8VTQ5|F8VTQ5_HUMAN;tr|F8W646|F8W646_HUMAN;tr|H0YH80|H0YH80_HUMAN;tr|A0A2R8Y4L2|A0A2R8Y4L2_HUMAN;tr|F8VYN5|F8VYN5_HUMAN	tr|F8W6I7|F8W6I7_HUMAN;sp|P09651|ROA1_HUMAN;sp|Q32P51|RA1L2_HUMAN;tr|F8VZ49|F8VZ49_HUMAN	11;11;8;7;5;5;5;5;4	11;11;8;7;5;5;5;5;4	11;11;8;7;5;5;5;5;4	>tr|F8W6I7|F8W6I7_HUMAN Helix-destabilizing protein OS=Homo sapiens OX=9606 GN=HNRNPA1 PE=1 SV=2;>sp|P09651|ROA1_HUMAN Heterogeneous nuclear ribonucleoprotein A1 OS=Homo sapiens OX=9606 GN=HNRNPA1 PE=1 SV=5;>sp|Q32P51|RA1L2_HUMAN Heterogeneous nuclear ribo	9	11	11	11	7	9	3	9	7	9	3	9	7	9	3	9	43	43	43	33.155	307	307;372;320;231;145;156;191;275;113	1	39	0	67.246	28	36.5	12.1	40.7	888630000	211110000	203190000	11603000	462730000	52272000	12418000	11952000	682550	27219000	248790000	345040000	69864000	426590000
sp|P09661|RU2A_HUMAN;tr|H0YMA0|H0YMA0_HUMAN;tr|H0YLR3|H0YLR3_HUMAN;tr|H0YKK0|H0YKK0_HUMAN	sp|P09661|RU2A_HUMAN;tr|H0YMA0|H0YMA0_HUMAN;tr|H0YLR3|H0YLR3_HUMAN;tr|H0YKK0|H0YKK0_HUMAN	4;3;2;2	4;3;2;2	4;3;2;2	>sp|P09661|RU2A_HUMAN U2 small nuclear ribonucleoprotein A OS=Homo sapiens OX=9606 GN=SNRPA1 PE=1 SV=2;>tr|H0YMA0|H0YMA0_HUMAN U2 small nuclear ribonucleoprotein A (Fragment) OS=Homo sapiens OX=9606 GN=SNRPA1 PE=1 SV=1;>tr|H0YLR3|H0YLR3_HUMAN U2 small nu	4	4	4	4	4	3	1	4	4	3	1	4	4	3	1	4	20	20	20	28.415	255	255;142;89;154	1	15	0	35.343	20	16.5	5.5	20	158530000	80038000	28695000	3566800	46235000	15853000	8003800	2869500	356680	4623500	81950000	52748000	0	61849000
sp|P09874|PARP1_HUMAN;tr|Q5VX84|Q5VX84_HUMAN;tr|Q5VX85|Q5VX85_HUMAN	sp|P09874|PARP1_HUMAN	38;2;2	38;2;2	38;2;2	>sp|P09874|PARP1_HUMAN Poly [ADP-ribose] polymerase 1 OS=Homo sapiens OX=9606 GN=PARP1 PE=1 SV=4	3	38	38	38	29	25	14	37	29	25	14	37	29	25	14	37	41.4	41.4	41.4	113.08	1014	1014;108;155	1	154	0	135.51	35.1	30.3	18.1	39.5	4819600000	1830900000	822190000	183330000	1983200000	94503000	35901000	16121000	3594600	38886000	1543900000	1747600000	1136500000	2040400000
sp|P09914|IFIT1_HUMAN	sp|P09914|IFIT1_HUMAN	2	2	2	>sp|P09914|IFIT1_HUMAN Interferon-induced protein with tetratricopeptide repeats 1 OS=Homo sapiens OX=9606 GN=IFIT1 PE=1 SV=2	1	2	2	2	2	1	0	1	2	1	0	1	2	1	0	1	4.8	4.8	4.8	55.36	478	478	1	4	0	3.7333	4.8	2.5	0	2.3	24451000	12356000	2764200	0	9331000	905590	457630	102380	0	345590	12356000	0	0	0
tr|F5GXS0|F5GXS0_HUMAN;tr|A0A140TA49|A0A140TA49_HUMAN;tr|A0A140TA44|A0A140TA44_HUMAN;tr|A0A140TA32|A0A140TA32_HUMAN;tr|A0A140TA29|A0A140TA29_HUMAN;tr|A0A0G2JL54|A0A0G2JL54_HUMAN;tr|A0A0G2JPR0|A0A0G2JPR0_HUMAN;sp|P0C0L5|CO4B_HUMAN;sp|P0C0L4|CO4A_HUMAN	tr|F5GXS0|F5GXS0_HUMAN;tr|A0A140TA49|A0A140TA49_HUMAN;tr|A0A140TA44|A0A140TA44_HUMAN;tr|A0A140TA32|A0A140TA32_HUMAN;tr|A0A140TA29|A0A140TA29_HUMAN;tr|A0A0G2JL54|A0A0G2JL54_HUMAN;tr|A0A0G2JPR0|A0A0G2JPR0_HUMAN;sp|P0C0L5|CO4B_HUMAN;sp|P0C0L4|CO4A_HUMAN	5;5;5;5;5;5;5;5;5	1;1;1;1;1;1;1;1;1	1;1;1;1;1;1;1;1;1	>tr|F5GXS0|F5GXS0_HUMAN C4a anaphylatoxin OS=Homo sapiens OX=9606 GN=C4B PE=1 SV=1;>tr|A0A140TA49|A0A140TA49_HUMAN C4a anaphylatoxin OS=Homo sapiens OX=9606 GN=C4A PE=1 SV=1;>tr|A0A140TA44|A0A140TA44_HUMAN C4a anaphylatoxin OS=Homo sapiens OX=9606 GN=C4A P	9	5	1	1	3	4	2	4	1	0	0	0	1	0	0	0	3.7	1.4	1.4	187.67	1698	1698;1698;1698;1698;1698;1698;1744;1744;1744	1	2	0.0008726	3.1055	2.4	2.3	0.9	2.3	16422000	16422000	0	0	0	210540	210540	0	0	0	16422000	0	0	0
sp|P0DMV9|HS71B_HUMAN;sp|P0DMV8|HS71A_HUMAN;tr|A0A0G2JIW1|A0A0G2JIW1_HUMAN;tr|V9GZ37|V9GZ37_HUMAN	sp|P0DMV9|HS71B_HUMAN;sp|P0DMV8|HS71A_HUMAN;tr|A0A0G2JIW1|A0A0G2JIW1_HUMAN;tr|V9GZ37|V9GZ37_HUMAN	15;15;15;9	14;14;14;9	7;7;7;5	>sp|P0DMV9|HS71B_HUMAN Heat shock 70 kDa protein 1B OS=Homo sapiens OX=9606 GN=HSPA1B PE=1 SV=1;>sp|P0DMV8|HS71A_HUMAN Heat shock 70 kDa protein 1A OS=Homo sapiens OX=9606 GN=HSPA1A PE=1 SV=1;>tr|A0A0G2JIW1|A0A0G2JIW1_HUMAN Heat shock 70 kDa protein 1B OS=	4	15	14	7	11	7	6	8	10	6	5	7	4	3	1	3	29.3	27.3	14.7	70.051	641	641;641;642;476	1	34	0	48.28	18.3	14.7	12.9	19.3	395630000	162100000	53552000	47226000	132750000	12363000	5065700	1673500	1475800	4148500	132140000	128240000	199400000	163970000
sp|Q01081|U2AF1_HUMAN;sp|P0DN76|U2AF5_HUMAN;tr|K7EJH3|K7EJH3_HUMAN;tr|A0A1B0GW87|A0A1B0GW87_HUMAN;tr|K7EJM7|K7EJM7_HUMAN;tr|M0QYK5|M0QYK5_HUMAN;tr|M0R2N4|M0R2N4_HUMAN;sp|Q8WU68|U2AF4_HUMAN	sp|Q01081|U2AF1_HUMAN;sp|P0DN76|U2AF5_HUMAN;tr|K7EJH3|K7EJH3_HUMAN;tr|A0A1B0GW87|A0A1B0GW87_HUMAN;tr|K7EJM7|K7EJM7_HUMAN;tr|M0QYK5|M0QYK5_HUMAN;tr|M0R2N4|M0R2N4_HUMAN;sp|Q8WU68|U2AF4_HUMAN	2;2;1;1;1;1;1;1	2;2;1;1;1;1;1;1	2;2;1;1;1;1;1;1	>sp|Q01081|U2AF1_HUMAN Splicing factor U2AF 35 kDa subunit OS=Homo sapiens OX=9606 GN=U2AF1 PE=1 SV=3;>sp|P0DN76|U2AF5_HUMAN Splicing factor U2AF 35 kDa subunit-like protein OS=Homo sapiens OX=9606 GN=U2AF1L5 PE=1 SV=1;>tr|K7EJH3|K7EJH3_HUMAN Splicing fact	8	2	2	2	2	1	1	1	2	1	1	1	2	1	1	1	11.7	11.7	11.7	27.872	240	240;240;39;45;51;66;97;220	1	5	0	8.1888	11.7	5.8	5.8	5.8	82336000	69293000	4895700	2204800	5942700	7485100	6299300	445060	200440	540250	69293000	0	0	0
sp|P10155|RO60_HUMAN;tr|H0Y9N5|H0Y9N5_HUMAN;tr|D6RDN1|D6RDN1_HUMAN;tr|D6RE09|D6RE09_HUMAN;tr|G5E9R9|G5E9R9_HUMAN	sp|P10155|RO60_HUMAN	11;2;1;1;1	11;2;1;1;1	11;2;1;1;1	>sp|P10155|RO60_HUMAN 60 kDa SS-A/Ro ribonucleoprotein OS=Homo sapiens OX=9606 GN=RO60 PE=1 SV=2	5	11	11	11	0	10	0	8	0	10	0	8	0	10	0	8	22.7	22.7	22.7	60.67	538	538;193;41;66;263	1	20	0	23.731	0	21	0	18.6	157560000	0	75660000	0	81901000	5433200	0	2609000	0	2824200	0	150070000	0	108060000
sp|P10599|THIO_HUMAN	sp|P10599|THIO_HUMAN	2	2	2	>sp|P10599|THIO_HUMAN Thioredoxin OS=Homo sapiens OX=9606 GN=TXN PE=1 SV=3	1	2	2	2	2	1	1	0	2	1	1	0	2	1	1	0	23.8	23.8	23.8	11.737	105	105	1	4	0	4.1393	23.8	12.4	12.4	0	11819000	5661000	0	6158300	0	1688500	808720	0	879760	0	5661000	0	0	0
tr|F5H760|F5H760_HUMAN;sp|P10620|MGST1_HUMAN	tr|F5H760|F5H760_HUMAN;sp|P10620|MGST1_HUMAN	1;1	1;1	1;1	>tr|F5H760|F5H760_HUMAN Microsomal glutathione S-transferase 1 (Fragment) OS=Homo sapiens OX=9606 GN=MGST1 PE=1 SV=1;>sp|P10620|MGST1_HUMAN Microsomal glutathione S-transferase 1 OS=Homo sapiens OX=9606 GN=MGST1 PE=1 SV=1	2	1	1	1	0	1	0	1	0	1	0	1	0	1	0	1	15.1	15.1	15.1	11.894	106	106;155	1	2	0.003252	2.3963	0	15.1	0	15.1	13552000	0	6560500	0	6991300	4517300	0	2186800	0	2330400	0	0	0	8574700
sp|P10721|KIT_HUMAN	sp|P10721|KIT_HUMAN	2	2	2	>sp|P10721|KIT_HUMAN Mast/stem cell growth factor receptor Kit OS=Homo sapiens OX=9606 GN=KIT PE=1 SV=1	1	2	2	2	1	2	0	1	1	2	0	1	1	2	0	1	2.5	2.5	2.5	109.86	976	976	1	4	0	3.5783	1.3	2.5	0	1.3	16810000	3120800	7639000	0	6050600	336210	62416	152780	0	121010	0	15921000	0	0
sp|P10809|CH60_HUMAN;tr|C9JL25|C9JL25_HUMAN;tr|E7EXB4|E7EXB4_HUMAN;tr|E7ESH4|E7ESH4_HUMAN;tr|C9JL19|C9JL19_HUMAN;tr|C9JCQ4|C9JCQ4_HUMAN	sp|P10809|CH60_HUMAN	7;2;2;2;1;1	7;2;2;2;1;1	7;2;2;2;1;1	>sp|P10809|CH60_HUMAN 60 kDa heat shock protein, mitochondrial OS=Homo sapiens OX=9606 GN=HSPD1 PE=1 SV=2	6	7	7	7	2	3	3	5	2	3	3	5	2	3	3	5	21.3	21.3	21.3	61.054	573	573;175;221;234;83;94	1	13	0	27.323	5.9	9.4	8	12.2	54836000	7049700	8286300	12384000	27116000	1713600	220300	258950	387010	847380	0	30416000	53380000	16554000
sp|P11021|BIP_HUMAN	sp|P11021|BIP_HUMAN	23	22	22	>sp|P11021|BIP_HUMAN Endoplasmic reticulum chaperone BiP OS=Homo sapiens OX=9606 GN=HSPA5 PE=1 SV=2	1	23	22	22	20	18	17	22	19	17	16	21	19	17	16	21	37.8	37.8	37.8	72.332	654	654	1	113	0	110.01	32.7	32.3	30.3	37.6	3152800000	1193400000	536050000	418430000	1004900000	105090000	39781000	17868000	13948000	33497000	1202600000	1115500000	1532300000	1130100000
sp|P11142|HSP7C_HUMAN;tr|E9PKE3|E9PKE3_HUMAN;tr|E9PNE6|E9PNE6_HUMAN;tr|E9PN89|E9PN89_HUMAN;tr|A8K7Q2|A8K7Q2_HUMAN;tr|E9PLF4|E9PLF4_HUMAN;tr|E9PQQ4|E9PQQ4_HUMAN;tr|E9PQK7|E9PQK7_HUMAN;tr|E9PK54|E9PK54_HUMAN;tr|E9PPY6|E9PPY6_HUMAN;tr|E9PI65|E9PI65_HUMAN;sp|P54652|HSP72_HUMAN;tr|E9PN25|E9PN25_HUMAN;tr|E9PS65|E9PS65_HUMAN;tr|E9PM13|E9PM13_HUMAN	sp|P11142|HSP7C_HUMAN;tr|E9PKE3|E9PKE3_HUMAN;tr|E9PNE6|E9PNE6_HUMAN;tr|E9PN89|E9PN89_HUMAN;tr|A8K7Q2|A8K7Q2_HUMAN	28;27;19;18;14;12;11;11;11;9;9;8;7;6;4	28;27;19;18;14;12;11;11;11;9;9;8;7;6;4	24;23;16;15;12;10;10;10;10;8;7;4;6;6;4	>sp|P11142|HSP7C_HUMAN Heat shock cognate 71 kDa protein OS=Homo sapiens OX=9606 GN=HSPA8 PE=1 SV=1;>tr|E9PKE3|E9PKE3_HUMAN Heat shock cognate 71 kDa protein OS=Homo sapiens OX=9606 GN=HSPA8 PE=1 SV=1;>tr|E9PNE6|E9PNE6_HUMAN Heat shock cognate 71 kDa prote	15	28	28	24	22	23	20	24	22	23	20	24	19	20	17	20	49.1	49.1	45	70.897	646	646;627;500;312;410;187;171;178;183;137;168;639;132;223;150	1	178	0	177.57	41.8	41.5	35	41.5	10120000000	3896600000	1473500000	1220000000	3530000000	306670000	118080000	44651000	36970000	106970000	3398300000	2926100000	4784500000	3730900000
sp|P11177|ODPB_HUMAN	sp|P11177|ODPB_HUMAN	1	1	1	>sp|P11177|ODPB_HUMAN Pyruvate dehydrogenase E1 component subunit beta, mitochondrial OS=Homo sapiens OX=9606 GN=PDHB PE=1 SV=3	1	1	1	1	0	0	0	1	0	0	0	1	0	0	0	1	4.5	4.5	4.5	39.233	359	359	1	1	0.0075472	1.877	0	0	0	4.5	1652700	0	0	0	1652700	78701	0	0	0	78701	0	0	0	2027000
sp|P11182|ODB2_HUMAN;tr|Q5VVL7|Q5VVL7_HUMAN	sp|P11182|ODB2_HUMAN;tr|Q5VVL7|Q5VVL7_HUMAN	4;2	4;2	4;2	>sp|P11182|ODB2_HUMAN Lipoamide acyltransferase component of branched-chain alpha-keto acid dehydrogenase complex, mitochondrial OS=Homo sapiens OX=9606 GN=DBT PE=1 SV=3;>tr|Q5VVL7|Q5VVL7_HUMAN Dihydrolipoamide acetyltransferase component of pyruvate dehyd	2	4	4	4	4	0	0	0	4	0	0	0	4	0	0	0	13.3	13.3	13.3	53.486	482	482;320	1	5	0	7.1472	13.3	0	0	0	25462000	25462000	0	0	0	909370	909370	0	0	0	23181000	0	0	0
sp|P11387|TOP1_HUMAN;tr|E5RIC7|E5RIC7_HUMAN;sp|Q969P6|TOP1M_HUMAN;tr|E5RJ95|E5RJ95_HUMAN;tr|E5RFS0|E5RFS0_HUMAN	sp|P11387|TOP1_HUMAN	20;2;2;1;1	20;2;2;1;1	20;2;2;1;1	>sp|P11387|TOP1_HUMAN DNA topoisomerase 1 OS=Homo sapiens OX=9606 GN=TOP1 PE=1 SV=2	5	20	20	20	15	13	10	20	15	13	10	20	15	13	10	20	29.7	29.7	29.7	90.725	765	765;376;601;201;221	1	73	0	65.586	21.7	19.7	15.2	29.7	2229300000	699490000	383390000	117660000	1028700000	58665000	18408000	10089000	3096400	27071000	813160000	864170000	573850000	939700000
sp|P11388|TOP2A_HUMAN;tr|J3KTB7|J3KTB7_HUMAN	sp|P11388|TOP2A_HUMAN	9;1	6;0	6;0	>sp|P11388|TOP2A_HUMAN DNA topoisomerase 2-alpha OS=Homo sapiens OX=9606 GN=TOP2A PE=1 SV=3	2	9	6	6	4	5	1	8	3	2	0	5	3	2	0	5	7	4.5	4.5	174.38	1531	1531;147	1	10	0	11.733	3.1	4	0.8	6.2	66810000	24159000	9793500	0	32858000	824820	298260	120910	0	405650	23007000	28436000	0	33426000
sp|P11498|PYC_HUMAN;tr|A0A494C101|A0A494C101_HUMAN;tr|E9PRE7|E9PRE7_HUMAN;tr|A0A494C0T2|A0A494C0T2_HUMAN;tr|A0A494C016|A0A494C016_HUMAN	sp|P11498|PYC_HUMAN;tr|A0A494C101|A0A494C101_HUMAN;tr|E9PRE7|E9PRE7_HUMAN;tr|A0A494C0T2|A0A494C0T2_HUMAN;tr|A0A494C016|A0A494C016_HUMAN	6;5;5;5;5	6;5;5;5;5	6;5;5;5;5	>sp|P11498|PYC_HUMAN Pyruvate carboxylase, mitochondrial OS=Homo sapiens OX=9606 GN=PC PE=1 SV=2;>tr|A0A494C101|A0A494C101_HUMAN Pyruvate carboxylase, mitochondrial (Fragment) OS=Homo sapiens OX=9606 GN=PC PE=1 SV=1;>tr|E9PRE7|E9PRE7_HUMAN Pyruvate carboxy	5	6	6	6	3	4	1	1	3	4	1	1	3	4	1	1	7.8	7.8	7.8	129.63	1178	1178;483;489;531;631	1	9	0	10.235	4.4	5.7	1.3	0.8	31589000	15693000	8767100	1552800	5575700	535410	265990	148600	26318	94503	17711000	16254000	0	0
sp|P11586|C1TC_HUMAN;tr|V9GYY3|V9GYY3_HUMAN;tr|A0A384N5Y3|A0A384N5Y3_HUMAN;tr|F5H2F4|F5H2F4_HUMAN;tr|V9GZ78|V9GZ78_HUMAN;tr|A0A494C1T2|A0A494C1T2_HUMAN	sp|P11586|C1TC_HUMAN;tr|V9GYY3|V9GYY3_HUMAN;tr|A0A384N5Y3|A0A384N5Y3_HUMAN;tr|F5H2F4|F5H2F4_HUMAN;tr|V9GZ78|V9GZ78_HUMAN;tr|A0A494C1T2|A0A494C1T2_HUMAN	30;29;29;29;28;19	30;29;29;29;28;19	30;29;29;29;28;19	>sp|P11586|C1TC_HUMAN C-1-tetrahydrofolate synthase, cytoplasmic OS=Homo sapiens OX=9606 GN=MTHFD1 PE=1 SV=3;>tr|V9GYY3|V9GYY3_HUMAN C-1-tetrahydrofolate synthase, cytoplasmic OS=Homo sapiens OX=9606 GN=MTHFD1 PE=1 SV=2;>tr|A0A384N5Y3|A0A384N5Y3_HUMAN C-1-	6	30	30	30	29	16	10	21	29	16	10	21	29	16	10	21	37.3	37.3	37.3	101.56	935	935;922;935;964;854;644	1	87	0	76.56	35.9	21.3	12.9	28.1	1567500000	892900000	174100000	57354000	443110000	30144000	17171000	3348100	1103000	8521400	692650000	434370000	357940000	526820000
sp|P11908|PRPS2_HUMAN;tr|A6NMS2|A6NMS2_HUMAN;tr|D3YTJ7|D3YTJ7_HUMAN	sp|P11908|PRPS2_HUMAN;tr|A6NMS2|A6NMS2_HUMAN;tr|D3YTJ7|D3YTJ7_HUMAN	6;3;3	1;1;1	1;1;1	>sp|P11908|PRPS2_HUMAN Ribose-phosphate pyrophosphokinase 2 OS=Homo sapiens OX=9606 GN=PRPS2 PE=1 SV=2;>tr|A6NMS2|A6NMS2_HUMAN Ribose-phosphate pyrophosphokinase 2 (Fragment) OS=Homo sapiens OX=9606 GN=PRPS2 PE=1 SV=2;>tr|D3YTJ7|D3YTJ7_HUMAN Ribose-phospha	3	6	1	1	5	3	1	4	1	0	0	1	1	0	0	1	25.2	4.7	4.7	34.769	318	318;147;200	1	2	0	5.2943	22.6	11.6	5.3	20.4	10205000	6539700	0	0	3665100	637800	408730	0	0	229070	0	0	0	4495200
sp|P11940|PABP1_HUMAN;tr|E7EQV3|E7EQV3_HUMAN;tr|E7ERJ7|E7ERJ7_HUMAN;tr|A0A087WTT1|A0A087WTT1_HUMAN;tr|H0YAR2|H0YAR2_HUMAN;tr|H0YBN4|H0YBN4_HUMAN;sp|Q9H361|PABP3_HUMAN;tr|H0YB86|H0YB86_HUMAN;tr|H0YAS6|H0YAS6_HUMAN;tr|H0YB75|H0YB75_HUMAN;tr|E5RGH3|E5RGH3_HUMAN;tr|E5RJB9|E5RJB9_HUMAN;tr|E5RH24|E5RH24_HUMAN;tr|H0YAP2|H0YAP2_HUMAN;tr|H0YAW6|H0YAW6_HUMAN;tr|H0YAS7|H0YAS7_HUMAN;tr|E5RHG7|E5RHG7_HUMAN;tr…	sp|P11940|PABP1_HUMAN;tr|E7EQV3|E7EQV3_HUMAN;tr|E7ERJ7|E7ERJ7_HUMAN;tr|A0A087WTT1|A0A087WTT1_HUMAN	27;26;25;23;11;9;9;7;7;7;6;6;5;5;5;4;3;2;1;1;1	27;26;25;23;11;9;9;7;7;7;6;6;5;5;5;4;3;2;1;1;1	17;17;17;13;7;3;7;6;7;7;1;0;0;4;5;4;0;2;0;0;0	>sp|P11940|PABP1_HUMAN Polyadenylate-binding protein 1 OS=Homo sapiens OX=9606 GN=PABPC1 PE=1 SV=2;>tr|E7EQV3|E7EQV3_HUMAN Polyadenylate-binding protein OS=Homo sapiens OX=9606 GN=PABPC1 PE=1 SV=1;>tr|E7ERJ7|E7ERJ7_HUMAN Polyadenylate-binding protein OS=Ho	21	27	27	17	20	24	16	24	20	24	16	24	12	15	10	14	50.9	50.9	35.4	70.67	636	636;591;604;522;284;174;631;165;169;183;108;129;118;131;187;136;75;42;43;61;382	1	147	0	170.19	43.6	46.4	32.5	46.4	9133400000	2497200000	1942200000	704790000	3989200000	253710000	69366000	53950000	19578000	110810000	2797900000	3363500000	2929500000	3921000000
sp|P12235|ADT1_HUMAN;tr|V9GYG0|V9GYG0_HUMAN	sp|P12235|ADT1_HUMAN;tr|V9GYG0|V9GYG0_HUMAN	6;5	1;1	1;1	>sp|P12235|ADT1_HUMAN ADP/ATP translocase 1 OS=Homo sapiens OX=9606 GN=SLC25A4 PE=1 SV=4;>tr|V9GYG0|V9GYG0_HUMAN ADP/ATP translocase 1 OS=Homo sapiens OX=9606 GN=SLC25A4 PE=1 SV=1	2	6	1	1	5	4	1	6	0	0	0	1	0	0	0	1	19.5	3	3	33.064	298	298;208	1	1	0.0032362	2.3433	16.4	13.8	3.4	19.5	15216000	0	0	0	15216000	760790	0	0	0	760790	0	0	0	18662000
sp|P12236|ADT3_HUMAN	sp|P12236|ADT3_HUMAN	9	3	2	>sp|P12236|ADT3_HUMAN ADP/ATP translocase 3 OS=Homo sapiens OX=9606 GN=SLC25A6 PE=1 SV=4	1	9	3	2	8	5	1	8	2	1	0	3	1	0	0	2	32.2	13.4	9.7	32.866	298	298	1	6	0	4.9884	27.9	16.8	3.4	29.2	100620000	44090000	13635000	0	42897000	5031100	2204500	681760	0	2144800	47098000	0	0	49605000
tr|H0Y4R1|H0Y4R1_HUMAN;sp|P12268|IMDH2_HUMAN;tr|E7ETK5|E7ETK5_HUMAN	tr|H0Y4R1|H0Y4R1_HUMAN;sp|P12268|IMDH2_HUMAN	15;15;6	15;15;6	15;15;6	>tr|H0Y4R1|H0Y4R1_HUMAN Inosine-5-monophosphate dehydrogenase 2 (Fragment) OS=Homo sapiens OX=9606 GN=IMPDH2 PE=1 SV=1;>sp|P12268|IMDH2_HUMAN Inosine-5-monophosphate dehydrogenase 2 OS=Homo sapiens OX=9606 GN=IMPDH2 PE=1 SV=2	3	15	15	15	11	8	1	13	11	8	1	13	11	8	1	13	35.1	35.1	35.1	50.957	470	470;514;279	1	39	0	52.773	28.9	24.9	3	31.1	583100000	278360000	65380000	1274500	238080000	25352000	12103000	2842600	55415	10351000	321760000	148630000	0	236230000
sp|P12273|PIP_HUMAN	sp|P12273|PIP_HUMAN	7	7	7	>sp|P12273|PIP_HUMAN Prolactin-inducible protein OS=Homo sapiens OX=9606 GN=PIP PE=1 SV=1	1	7	7	7	4	4	5	4	4	4	5	4	4	4	5	4	50	50	50	16.572	146	146	1	19	0	20.659	37	32.2	32.2	34.2	183120000	91643000	30523000	20660000	40297000	20347000	10183000	3391400	2295600	4477500	93441000	65009000	63648000	65700000
sp|P12883|MYH7_HUMAN	sp|P12883|MYH7_HUMAN	7	1	1	>sp|P12883|MYH7_HUMAN Myosin-7 OS=Homo sapiens OX=9606 GN=MYH7 PE=1 SV=5	1	7	1	1	6	0	0	3	1	0	0	1	1	0	0	1	5	0.8	0.8	223.09	1935	1935	1	2	0	7.1304	4.4	0	0	2.1	64879000	23150000	0	0	41730000	648790	231500	0	0	417300	0	0	0	51181000
sp|P12956|XRCC6_HUMAN;tr|B1AHC9|B1AHC9_HUMAN	sp|P12956|XRCC6_HUMAN;tr|B1AHC9|B1AHC9_HUMAN	22;21	22;21	22;21	>sp|P12956|XRCC6_HUMAN X-ray repair cross-complementing protein 6 OS=Homo sapiens OX=9606 GN=XRCC6 PE=1 SV=2;>tr|B1AHC9|B1AHC9_HUMAN ATP-dependent DNA helicase 2 subunit 1 OS=Homo sapiens OX=9606 GN=XRCC6 PE=1 SV=1	2	22	22	22	19	13	9	18	19	13	9	18	19	13	9	18	39.6	39.6	39.6	69.842	609	609;559	1	75	0	89.115	35.3	26.4	21	34.8	1331000000	553580000	165920000	71839000	539680000	41595000	17300000	5185100	2245000	16865000	464930000	409580000	392950000	522280000
sp|P13010|XRCC5_HUMAN;tr|C9JZ81|C9JZ81_HUMAN;tr|H7C0H9|H7C0H9_HUMAN	sp|P13010|XRCC5_HUMAN	20;2;1	20;2;1	20;2;1	>sp|P13010|XRCC5_HUMAN X-ray repair cross-complementing protein 5 OS=Homo sapiens OX=9606 GN=XRCC5 PE=1 SV=3	3	20	20	20	13	11	3	15	13	11	3	15	13	11	3	15	32.1	32.1	32.1	82.704	732	732;131;19	1	47	0	44.962	21	18.3	4.6	22.3	732300000	284400000	140220000	9313400	298370000	19271000	7484100	3690000	245090	7851800	287840000	298010000	38951000	355250000
sp|P13473|LAMP2_HUMAN;tr|H0YCG2|H0YCG2_HUMAN	sp|P13473|LAMP2_HUMAN;tr|H0YCG2|H0YCG2_HUMAN	2;1	2;1	2;1	>sp|P13473|LAMP2_HUMAN Lysosome-associated membrane glycoprotein 2 OS=Homo sapiens OX=9606 GN=LAMP2 PE=1 SV=2;>tr|H0YCG2|H0YCG2_HUMAN Lysosome-associated membrane glycoprotein 2 (Fragment) OS=Homo sapiens OX=9606 GN=LAMP2 PE=1 SV=1	2	2	2	2	0	0	1	1	0	0	1	1	0	0	1	1	7.3	7.3	7.3	44.96	410	410;258	1	2	0.0032573	2.4136	0	0	5.4	2	5261700	0	0	3071400	2190300	276930	0	0	161650	115280	0	0	12357000	0
sp|P13489|RINI_HUMAN;tr|E9PMJ3|E9PMJ3_HUMAN;tr|E9PLZ3|E9PLZ3_HUMAN;tr|E9PIM9|E9PIM9_HUMAN;tr|E9PMN0|E9PMN0_HUMAN;tr|E9PIK5|E9PIK5_HUMAN;tr|E9PMA9|E9PMA9_HUMAN;tr|H0YCR7|H0YCR7_HUMAN;tr|E9PR82|E9PR82_HUMAN;tr|E9PMI1|E9PMI1_HUMAN	sp|P13489|RINI_HUMAN;tr|E9PMJ3|E9PMJ3_HUMAN;tr|E9PLZ3|E9PLZ3_HUMAN;tr|E9PIM9|E9PIM9_HUMAN;tr|E9PMN0|E9PMN0_HUMAN;tr|E9PIK5|E9PIK5_HUMAN	7;5;5;5;4;4;3;2;1;1	7;5;5;5;4;4;3;2;1;1	7;5;5;5;4;4;3;2;1;1	>sp|P13489|RINI_HUMAN Ribonuclease inhibitor OS=Homo sapiens OX=9606 GN=RNH1 PE=1 SV=2;>tr|E9PMJ3|E9PMJ3_HUMAN Ribonuclease inhibitor (Fragment) OS=Homo sapiens OX=9606 GN=RNH1 PE=1 SV=1;>tr|E9PLZ3|E9PLZ3_HUMAN Ribonuclease inhibitor (Fragment) OS=Homo sap	10	7	7	7	5	7	3	7	5	7	3	7	5	7	3	7	23	23	23	49.973	461	461;189;194;199;168;181;77;285;35;40	1	23	0	23.607	16.7	23	9.8	23	215710000	54364000	59283000	20024000	82036000	8296400	2090900	2280100	770170	3155200	54147000	99782000	110990000	85736000
sp|P13533|MYH6_HUMAN;sp|P13535|MYH8_HUMAN;sp|P12882|MYH1_HUMAN;sp|Q9UKX2|MYH2_HUMAN;sp|Q9Y623|MYH4_HUMAN	sp|P13533|MYH6_HUMAN	8;2;2;2;1	8;2;2;2;1	2;0;0;0;0	>sp|P13533|MYH6_HUMAN Myosin-6 OS=Homo sapiens OX=9606 GN=MYH6 PE=1 SV=5	5	8	8	2	5	0	0	4	5	0	0	4	0	0	0	2	5.7	5.7	1.5	223.73	1939	1939;1937;1939;1941;1939	1	9	0	17.066	3.6	0	0	2.8	42879000	22714000	0	0	20165000	424540	224890	0	0	199660	22714000	0	0	0
sp|P13639|EF2_HUMAN	sp|P13639|EF2_HUMAN	11	11	11	>sp|P13639|EF2_HUMAN Elongation factor 2 OS=Homo sapiens OX=9606 GN=EEF2 PE=1 SV=4	1	11	11	11	6	6	3	8	6	6	3	8	6	6	3	8	14.8	14.8	14.8	95.337	858	858	1	23	0	24.959	9.4	7.5	3.7	11.1	168600000	49769000	39676000	13511000	65639000	3746600	1106000	881680	300240	1458600	54217000	73053000	80224000	59825000
sp|P13984|T2FB_HUMAN	sp|P13984|T2FB_HUMAN	4	4	4	>sp|P13984|T2FB_HUMAN General transcription factor IIF subunit 2 OS=Homo sapiens OX=9606 GN=GTF2F2 PE=1 SV=2	1	4	4	4	4	0	0	1	4	0	0	1	4	0	0	1	16.9	16.9	16.9	28.38	249	249	1	6	0	8.4638	16.9	0	0	4	47931000	40078000	0	0	7853400	2662800	2226500	0	0	436300	40078000	0	0	0
sp|P14618|KPYM_HUMAN;tr|H3BT25|H3BT25_HUMAN;tr|H3BUW1|H3BUW1_HUMAN;tr|H3BTJ2|H3BTJ2_HUMAN;tr|H3BQ34|H3BQ34_HUMAN;tr|B4DNK4|B4DNK4_HUMAN;tr|H3BTN5|H3BTN5_HUMAN;tr|H3BU13|H3BU13_HUMAN;tr|H3BN34|H3BN34_HUMAN;tr|H3BQZ3|H3BQZ3_HUMAN	sp|P14618|KPYM_HUMAN;tr|H3BT25|H3BT25_HUMAN;tr|H3BUW1|H3BUW1_HUMAN;tr|H3BTJ2|H3BTJ2_HUMAN;tr|H3BQ34|H3BQ34_HUMAN;tr|B4DNK4|B4DNK4_HUMAN;tr|H3BTN5|H3BTN5_HUMAN;tr|H3BU13|H3BU13_HUMAN	4;3;3;3;3;3;3;2;1;1	4;3;3;3;3;3;3;2;1;1	4;3;3;3;3;3;3;2;1;1	>sp|P14618|KPYM_HUMAN Pyruvate kinase PKM OS=Homo sapiens OX=9606 GN=PKM PE=1 SV=4;>tr|H3BT25|H3BT25_HUMAN Pyruvate kinase (Fragment) OS=Homo sapiens OX=9606 GN=PKM PE=1 SV=1;>tr|H3BUW1|H3BUW1_HUMAN Pyruvate kinase (Fragment) OS=Homo sapiens OX=9606 GN=PKM	10	4	4	4	0	3	1	1	0	3	1	1	0	3	1	1	12.1	12.1	12.1	57.936	531	531;151;162;168;281;457;485;82;51;69	1	5	0	6.3672	0	9.6	2.1	2.4	22741000	0	13899000	4826100	4016200	689120	0	421170	146250	121700	0	28966000	0	0
sp|P14678|RSMB_HUMAN;tr|J3QLE5|J3QLE5_HUMAN;sp|P63162|RSMN_HUMAN;tr|J3KRY3|J3KRY3_HUMAN;tr|S4R3P3|S4R3P3_HUMAN	sp|P14678|RSMB_HUMAN;tr|J3QLE5|J3QLE5_HUMAN;sp|P63162|RSMN_HUMAN;tr|J3KRY3|J3KRY3_HUMAN;tr|S4R3P3|S4R3P3_HUMAN	8;7;7;4;4	8;7;7;4;4	8;7;7;4;4	>sp|P14678|RSMB_HUMAN Small nuclear ribonucleoprotein-associated proteins B and B OS=Homo sapiens OX=9606 GN=SNRPB PE=1 SV=2;>tr|J3QLE5|J3QLE5_HUMAN Small nuclear ribonucleoprotein-associated protein N (Fragment) OS=Homo sapiens OX=9606 GN=SNRPN PE=1 SV=1	5	8	8	8	6	5	2	6	6	5	2	6	6	5	2	6	27.9	27.9	27.9	24.61	240	240;169;240;59;70	1	24	0	18.286	21.7	21.7	9.6	22.1	607990000	137640000	142210000	5243000	322900000	38000000	8602400	8888200	327680	20181000	125280000	268290000	37573000	376150000
tr|M0QXS5|M0QXS5_HUMAN;tr|A0A3B3ITJ4|A0A3B3ITJ4_HUMAN;sp|P14866|HNRPL_HUMAN;tr|M0QYT0|M0QYT0_HUMAN;tr|M0R076|M0R076_HUMAN;tr|M0QYL7|M0QYL7_HUMAN;tr|M0R1W6|M0R1W6_HUMAN	tr|M0QXS5|M0QXS5_HUMAN;tr|A0A3B3ITJ4|A0A3B3ITJ4_HUMAN;sp|P14866|HNRPL_HUMAN	5;5;5;2;1;1;1	5;5;5;2;1;1;1	5;5;5;2;1;1;1	>tr|M0QXS5|M0QXS5_HUMAN Heterogeneous nuclear ribonucleoprotein L (Fragment) OS=Homo sapiens OX=9606 GN=HNRNPL PE=1 SV=1;>tr|A0A3B3ITJ4|A0A3B3ITJ4_HUMAN Heterogeneous nuclear ribonucleoprotein L (Fragment) OS=Homo sapiens OX=9606 GN=HNRNPL PE=1 SV=1;>sp|P1	7	5	5	5	5	0	1	3	5	0	1	3	5	0	1	3	19.1	19.1	19.1	58.362	530	530;537;589;321;114;198;220	1	11	0	18.321	19.1	0	3	9.4	91514000	66747000	0	4987300	19779000	4816500	3513000	0	262490	1041000	48039000	0	0	38581000
sp|P14868|SYDC_HUMAN;tr|C9J7S3|C9J7S3_HUMAN;tr|C9JLC1|C9JLC1_HUMAN;tr|H7BZ35|H7BZ35_HUMAN;tr|C9JQM9|C9JQM9_HUMAN;tr|H7C278|H7C278_HUMAN	sp|P14868|SYDC_HUMAN	18;7;7;6;5;5	18;7;7;6;5;5	18;7;7;6;5;5	>sp|P14868|SYDC_HUMAN Aspartate--tRNA ligase, cytoplasmic OS=Homo sapiens OX=9606 GN=DARS1 PE=1 SV=2	6	18	18	18	11	13	7	15	11	13	7	15	11	13	7	15	44.3	44.3	44.3	57.136	501	501;175;182;188;135;179	1	49	0	58.176	26.9	31.1	16.2	37.7	774040000	301000000	136260000	30179000	306600000	20920000	8135100	3682700	815650	8286600	249090000	301510000	166160000	365690000
sp|P14923|PLAK_HUMAN;tr|C9JTX4|C9JTX4_HUMAN;tr|C9J826|C9J826_HUMAN;tr|C9JK18|C9JK18_HUMAN;tr|C9JKY1|C9JKY1_HUMAN;tr|A0A2R8Y6G0|A0A2R8Y6G0_HUMAN;tr|A0A2R8Y804|A0A2R8Y804_HUMAN;tr|A0A2R8Y543|A0A2R8Y543_HUMAN;tr|A0A2R8Y5C3|A0A2R8Y5C3_HUMAN;tr|A0A2R8Y750|A0A2R8Y750_HUMAN;tr|A0A2R8Y5Z1|A0A2R8Y5Z1_HUMAN;tr|B4DGU4|B4DGU4_HUMAN;tr|A0A2R8YCH5|A0A2R8YCH5_HUMAN;tr|A0A2R8Y7Z0|A0A2R8Y7Z0_HUMAN;sp|P35222|CTNB1…	sp|P14923|PLAK_HUMAN	20;6;6;6;6;3;3;3;3;3;3;3;3;3;3;3;1;1	20;6;6;6;6;3;3;3;3;3;3;3;3;3;3;3;1;1	20;6;6;6;6;3;3;3;3;3;3;3;3;3;3;3;1;1	>sp|P14923|PLAK_HUMAN Junction plakoglobin OS=Homo sapiens OX=9606 GN=JUP PE=1 SV=3	18	20	20	20	14	14	11	16	14	14	11	16	14	14	11	16	36.4	36.4	36.4	81.744	745	745;235;276;295;297;367;702;715;737;744;752;774;779;780;781;783;86;104	1	69	0	98.731	27.4	26.8	21.1	30.2	753130000	274320000	164750000	129040000	185020000	16372000	5963500	3581600	2805200	4022100	242740000	322890000	461600000	211410000
sp|P15172|MYOD1_HUMAN	sp|P15172|MYOD1_HUMAN	1	1	1	>sp|P15172|MYOD1_HUMAN Myoblast determination protein 1 OS=Homo sapiens OX=9606 GN=MYOD1 PE=1 SV=3	1	1	1	1	1	1	1	1	1	1	1	1	1	1	1	1	2.8	2.8	2.8	34.501	320	320	1	4	0.0082769	1.8687	2.8	2.8	2.8	2.8	71360000	0	31661000	0	39700000	4757300	0	2110700	0	2646600	0	0	0	48691000
sp|P15259|PGAM2_HUMAN;sp|Q8N0Y7|PGAM4_HUMAN;sp|P18669|PGAM1_HUMAN	sp|P15259|PGAM2_HUMAN;sp|Q8N0Y7|PGAM4_HUMAN;sp|P18669|PGAM1_HUMAN	2;2;2	2;2;2	2;2;2	>sp|P15259|PGAM2_HUMAN Phosphoglycerate mutase 2 OS=Homo sapiens OX=9606 GN=PGAM2 PE=1 SV=3;>sp|Q8N0Y7|PGAM4_HUMAN Probable phosphoglycerate mutase 4 OS=Homo sapiens OX=9606 GN=PGAM4 PE=3 SV=1;>sp|P18669|PGAM1_HUMAN Phosphoglycerate mutase 1 OS=Homo sapien	3	2	2	2	0	2	0	0	0	2	0	0	0	2	0	0	9.5	9.5	9.5	28.766	253	253;254;254	1	2	0.0008285	2.6369	0	9.5	0	0	11063000	0	11063000	0	0	790190	0	790190	0	0	0	23056000	0	0
sp|P15880|RS2_HUMAN;tr|H0YEN5|H0YEN5_HUMAN;tr|E9PQD7|E9PQD7_HUMAN;tr|I3L404|I3L404_HUMAN;tr|E9PM36|E9PM36_HUMAN;tr|E9PMM9|E9PMM9_HUMAN;tr|E9PPT0|E9PPT0_HUMAN;tr|H3BNG3|H3BNG3_HUMAN;tr|H0YE27|H0YE27_HUMAN	sp|P15880|RS2_HUMAN;tr|H0YEN5|H0YEN5_HUMAN;tr|E9PQD7|E9PQD7_HUMAN;tr|I3L404|I3L404_HUMAN;tr|E9PM36|E9PM36_HUMAN;tr|E9PMM9|E9PMM9_HUMAN	12;11;9;6;6;6;5;1;1	12;11;9;6;6;6;5;1;1	12;11;9;6;6;6;5;1;1	>sp|P15880|RS2_HUMAN 40S ribosomal protein S2 OS=Homo sapiens OX=9606 GN=RPS2 PE=1 SV=2;>tr|H0YEN5|H0YEN5_HUMAN 40S ribosomal protein S2 (Fragment) OS=Homo sapiens OX=9606 GN=RPS2 PE=1 SV=1;>tr|E9PQD7|E9PQD7_HUMAN 40S ribosomal protein S2 OS=Homo sapiens O	9	12	12	12	10	6	2	10	10	6	2	10	10	6	2	10	40.3	40.3	40.3	31.324	293	293;195;235;155;209;218;197;44;63	1	53	0	41.021	36.2	25.6	9.9	33.8	3263900000	1686900000	474880000	41437000	1060600000	181330000	93716000	26382000	2302100	58925000	1732800000	683820000	294320000	1286000000
sp|P15924|DESP_HUMAN	sp|P15924|DESP_HUMAN	41	41	41	>sp|P15924|DESP_HUMAN Desmoplakin OS=Homo sapiens OX=9606 GN=DSP PE=1 SV=3	1	41	41	41	27	32	24	25	27	32	24	25	27	32	24	25	17	17	17	331.77	2871	2871	1	125	0	138.19	12.3	13.4	9.3	10.7	1365800000	456060000	357110000	248110000	304510000	8379100	2797900	2190900	1522100	1868100	462460000	634460000	907320000	454070000
tr|Q5TEJ7|Q5TEJ7_HUMAN;sp|P15927|RFA2_HUMAN	tr|Q5TEJ7|Q5TEJ7_HUMAN;sp|P15927|RFA2_HUMAN	1;1	1;1	1;1	>tr|Q5TEJ7|Q5TEJ7_HUMAN Replication protein A 32 kDa subunit (Fragment) OS=Homo sapiens OX=9606 GN=RPA2 PE=1 SV=1;>sp|P15927|RFA2_HUMAN Replication protein A 32 kDa subunit OS=Homo sapiens OX=9606 GN=RPA2 PE=1 SV=1	2	1	1	1	0	1	0	0	0	1	0	0	0	1	0	0	8.9	8.9	8.9	19.433	179	179;270	1	1	0	3.2783	0	8.9	0	0	1587500	0	1587500	0	0	264580	0	264580	0	0	0	3308500	0	0
sp|P16401|H15_HUMAN	sp|P16401|H15_HUMAN	4	4	4	>sp|P16401|H15_HUMAN Histone H1.5 OS=Homo sapiens OX=9606 GN=H1-5 PE=1 SV=3	1	4	4	4	3	3	1	3	3	3	1	3	3	3	1	3	17.7	17.7	17.7	22.58	226	226	1	10	0	14.714	17.3	17.3	4.9	17.7	298080000	170280000	47679000	7477400	72646000	29808000	17028000	4767900	747740	7264600	155470000	89224000	0	114050000
sp|P16402|H13_HUMAN	sp|P16402|H13_HUMAN	3	3	1	>sp|P16402|H13_HUMAN Histone H1.3 OS=Homo sapiens OX=9606 GN=H1-3 PE=1 SV=2	1	3	3	1	3	2	1	2	3	2	1	2	1	0	0	0	17.6	17.6	7.2	22.35	221	221	1	8	0	6.8178	17.6	10.4	5	10.4	280030000	148230000	29917000	5726800	96152000	28003000	14823000	2991700	572680	9615200	139810000	66361000	0	122340000
sp|P16615|AT2A2_HUMAN;tr|H7C5W9|H7C5W9_HUMAN;sp|O14983|AT2A1_HUMAN	sp|P16615|AT2A2_HUMAN;tr|H7C5W9|H7C5W9_HUMAN	4;2;1	4;2;1	4;2;1	>sp|P16615|AT2A2_HUMAN Sarcoplasmic/endoplasmic reticulum calcium ATPase 2 OS=Homo sapiens OX=9606 GN=ATP2A2 PE=1 SV=1;>tr|H7C5W9|H7C5W9_HUMAN Endoplasmic reticulum class 1/2 Ca(2+) ATPase (Fragment) OS=Homo sapiens OX=9606 GN=ATP2A2 PE=1 SV=1	3	4	4	4	0	0	0	4	0	0	0	4	0	0	0	4	5.7	5.7	5.7	114.76	1042	1042;933;1001	1	4	0	5.8717	0	0	0	5.7	34326000	0	0	0	34326000	746230	0	0	0	746230	0	0	0	42101000
sp|P16989|YBOX3_HUMAN;tr|A0A0D9SEI8|A0A0D9SEI8_HUMAN;sp|Q9Y2T7|YBOX2_HUMAN	sp|P16989|YBOX3_HUMAN	17;3;3	17;3;3	11;1;0	>sp|P16989|YBOX3_HUMAN Y-box-binding protein 3 OS=Homo sapiens OX=9606 GN=YBX3 PE=1 SV=4	3	17	17	11	15	7	6	11	15	7	6	11	10	3	3	7	60.5	60.5	54	40.089	372	372;92;364	1	54	0	214.63	58.3	28	34.9	55.6	1848600000	1349000000	68213000	98528000	332890000	142200000	103770000	5247200	7579100	25607000	1324900000	192600000	460720000	289580000
sp|P17066|HSP76_HUMAN;sp|P48741|HSP77_HUMAN	sp|P17066|HSP76_HUMAN;sp|P48741|HSP77_HUMAN	8;5	1;1	1;1	>sp|P17066|HSP76_HUMAN Heat shock 70 kDa protein 6 OS=Homo sapiens OX=9606 GN=HSPA6 PE=1 SV=2;>sp|P48741|HSP77_HUMAN Putative heat shock 70 kDa protein 7 OS=Homo sapiens OX=9606 GN=HSPA7 PE=5 SV=2	2	8	1	1	6	5	5	6	1	1	1	1	1	1	1	1	12.6	1.7	1.7	71.027	643	643;367	1	4	0	4.2312	9.5	10.1	10.1	9.8	816060000	326690000	117890000	157630000	213850000	22056000	8829400	3186300	4260300	5779600	0	0	0	262280000
tr|E9PKP7|E9PKP7_HUMAN;sp|P17480|UBF1_HUMAN;tr|E9PLT2|E9PLT2_HUMAN;tr|E9PMM2|E9PMM2_HUMAN	tr|E9PKP7|E9PKP7_HUMAN;sp|P17480|UBF1_HUMAN	10;10;3;1	10;10;3;1	10;10;3;1	>tr|E9PKP7|E9PKP7_HUMAN Nucleolar transcription factor 1 OS=Homo sapiens OX=9606 GN=UBTF PE=1 SV=1;>sp|P17480|UBF1_HUMAN Nucleolar transcription factor 1 OS=Homo sapiens OX=9606 GN=UBTF PE=1 SV=1	4	10	10	10	8	6	3	7	8	6	3	7	8	6	3	7	15.7	15.7	15.7	87.435	745	745;764;194;149	1	26	0	28.697	12.3	10.7	5.5	11.4	288470000	133750000	47595000	11297000	95830000	8242000	3821400	1359900	322770	2738000	137840000	92209000	68513000	97367000
tr|J3KTA4|J3KTA4_HUMAN;sp|P17844|DDX5_HUMAN;tr|J3QSF1|J3QSF1_HUMAN;tr|J3KRZ1|J3KRZ1_HUMAN;tr|J3QRQ7|J3QRQ7_HUMAN;tr|J3QRN5|J3QRN5_HUMAN;tr|X6RLV5|X6RLV5_HUMAN;tr|J3QR02|J3QR02_HUMAN;tr|J3KRX8|J3KRX8_HUMAN;tr|J3QLG9|J3QLG9_HUMAN	tr|J3KTA4|J3KTA4_HUMAN;sp|P17844|DDX5_HUMAN	27;27;12;12;7;2;2;2;2;1	18;18;7;5;5;2;2;2;2;1	15;15;7;5;2;1;0;0;0;0	>tr|J3KTA4|J3KTA4_HUMAN DEAD box protein 5 OS=Homo sapiens OX=9606 GN=DDX5 PE=1 SV=1;>sp|P17844|DDX5_HUMAN Probable ATP-dependent RNA helicase DDX5 OS=Homo sapiens OX=9606 GN=DDX5 PE=1 SV=1	10	27	18	15	22	20	15	26	15	12	11	17	12	11	10	15	47.4	33.4	24.9	69.086	614	614;614;153;166;212;65;96;99;120;46	1	77	0	94.435	43	35.2	28.7	42	3894400000	1255600000	773240000	212390000	1653100000	121700000	39238000	24164000	6637200	51659000	1271500000	1532000000	896930000	1856700000
sp|P17987|TCPA_HUMAN;tr|E7ERF2|E7ERF2_HUMAN;tr|E7EQR6|E7EQR6_HUMAN;tr|F5H282|F5H282_HUMAN;tr|F5GZ03|F5GZ03_HUMAN;tr|F5GZI8|F5GZI8_HUMAN;tr|F5H136|F5H136_HUMAN;tr|F5H676|F5H676_HUMAN;tr|F5H726|F5H726_HUMAN;tr|F5GYL4|F5GYL4_HUMAN;tr|F5H7Y1|F5H7Y1_HUMAN	sp|P17987|TCPA_HUMAN;tr|E7ERF2|E7ERF2_HUMAN;tr|E7EQR6|E7EQR6_HUMAN;tr|F5H282|F5H282_HUMAN	21;15;13;12;7;6;6;5;4;3;1	21;15;13;12;7;6;6;5;4;3;1	21;15;13;12;7;6;6;5;4;3;1	>sp|P17987|TCPA_HUMAN T-complex protein 1 subunit alpha OS=Homo sapiens OX=9606 GN=TCP1 PE=1 SV=1;>tr|E7ERF2|E7ERF2_HUMAN CCT-alpha OS=Homo sapiens OX=9606 GN=TCP1 PE=1 SV=1;>tr|E7EQR6|E7EQR6_HUMAN T-complex protein 1 subunit alpha OS=Homo sapiens OX=9606	11	21	21	21	14	11	11	20	14	11	11	20	14	11	11	20	44.4	44.4	44.4	60.343	556	556;433;401;332;221;100;136;111;91;65;59	1	70	0	54.637	30.4	24.8	23	42.6	1309200000	364500000	258530000	116700000	569500000	42233000	11758000	8339700	3764500	18371000	387190000	544040000	531960000	531050000
tr|K7EKF3|K7EKF3_HUMAN;tr|E7EVE9|E7EVE9_HUMAN;tr|A8MX75|A8MX75_HUMAN;sp|P18074|ERCC2_HUMAN	tr|K7EKF3|K7EKF3_HUMAN;tr|E7EVE9|E7EVE9_HUMAN;tr|A8MX75|A8MX75_HUMAN;sp|P18074|ERCC2_HUMAN	2;2;2;2	2;2;2;2	2;2;2;2	>tr|K7EKF3|K7EKF3_HUMAN DNA helicase (Fragment) OS=Homo sapiens OX=9606 GN=ERCC2 PE=1 SV=1;>tr|E7EVE9|E7EVE9_HUMAN General transcription and DNA repair factor IIH helicase subunit XPD OS=Homo sapiens OX=9606 GN=ERCC2 PE=1 SV=1;>tr|A8MX75|A8MX75_HUMAN Gener	4	2	2	2	2	0	0	2	2	0	0	2	2	0	0	2	21.8	21.8	21.8	22.548	202	202;682;706;760	1	4	0	16.586	21.8	0	0	21.8	20646000	8756300	0	0	11889000	2294000	972920	0	0	1321000	8768100	0	0	14570000
sp|P18077|RL35A_HUMAN;tr|F8WBS5|F8WBS5_HUMAN;tr|F8WB72|F8WB72_HUMAN;tr|C9K025|C9K025_HUMAN	sp|P18077|RL35A_HUMAN;tr|F8WBS5|F8WBS5_HUMAN;tr|F8WB72|F8WB72_HUMAN;tr|C9K025|C9K025_HUMAN	2;1;1;1	2;1;1;1	2;1;1;1	>sp|P18077|RL35A_HUMAN 60S ribosomal protein L35a OS=Homo sapiens OX=9606 GN=RPL35A PE=1 SV=2;>tr|F8WBS5|F8WBS5_HUMAN 60S ribosomal protein L35a OS=Homo sapiens OX=9606 GN=RPL35A PE=1 SV=1;>tr|F8WB72|F8WB72_HUMAN 60S ribosomal protein L35a OS=Homo sapiens	4	2	2	2	2	0	1	1	2	0	1	1	2	0	1	1	14.5	14.5	14.5	12.538	110	110;55;57;94	1	4	0.00083056	2.6516	14.5	0	8.2	6.4	222880000	217560000	0	5323700	0	31840000	31080000	0	760530	0	217560000	0	0	0
sp|P18124|RL7_HUMAN;tr|A8MUD9|A8MUD9_HUMAN;tr|C9JIJ5|C9JIJ5_HUMAN;tr|C9JZ88|C9JZ88_HUMAN	sp|P18124|RL7_HUMAN;tr|A8MUD9|A8MUD9_HUMAN	13;12;3;2	13;12;3;2	13;12;3;2	>sp|P18124|RL7_HUMAN 60S ribosomal protein L7 OS=Homo sapiens OX=9606 GN=RPL7 PE=1 SV=1;>tr|A8MUD9|A8MUD9_HUMAN 60S ribosomal protein L7 OS=Homo sapiens OX=9606 GN=RPL7 PE=1 SV=1	4	13	13	13	11	6	2	11	11	6	2	11	11	6	2	11	49.2	49.2	49.2	29.225	248	248;208;99;88	1	41	0	33.268	44.4	25.8	10.1	41.5	2745900000	1353500000	332410000	37978000	1022100000	228830000	112790000	27701000	3164800	85175000	1139000000	763480000	200100000	1322800000
sp|P18583|SON_HUMAN;tr|J3QSZ5|J3QSZ5_HUMAN	sp|P18583|SON_HUMAN;tr|J3QSZ5|J3QSZ5_HUMAN	2;1	2;1	2;1	>sp|P18583|SON_HUMAN Protein SON OS=Homo sapiens OX=9606 GN=SON PE=1 SV=4;>tr|J3QSZ5|J3QSZ5_HUMAN Protein SON OS=Homo sapiens OX=9606 GN=SON PE=1 SV=1	2	2	2	2	0	1	0	2	0	1	0	2	0	1	0	2	1	1	1	263.83	2426	2426;454	1	3	0	3.7274	0	0.6	0	1	5717900	0	0	0	5717900	76238	0	0	0	76238	0	0	0	7012900
tr|A0A087WXM6|A0A087WXM6_HUMAN;tr|J3QQT2|J3QQT2_HUMAN;tr|J3KRX5|J3KRX5_HUMAN;sp|P18621|RL17_HUMAN;tr|A0A0A6YYL6|A0A0A6YYL6_HUMAN;tr|J3QLC8|J3QLC8_HUMAN;tr|A0A0A0MRF8|A0A0A0MRF8_HUMAN;tr|J3KRB3|J3KRB3_HUMAN;tr|A0A087WWH0|A0A087WWH0_HUMAN;tr|J3QS96|J3QS96_HUMAN;tr|A0A087WY81|A0A087WY81_HUMAN;tr|J3KSJ0|J3KSJ0_HUMAN	tr|A0A087WXM6|A0A087WXM6_HUMAN;tr|J3QQT2|J3QQT2_HUMAN;tr|J3KRX5|J3KRX5_HUMAN;sp|P18621|RL17_HUMAN;tr|A0A0A6YYL6|A0A0A6YYL6_HUMAN;tr|J3QLC8|J3QLC8_HUMAN;tr|A0A0A0MRF8|A0A0A0MRF8_HUMAN;tr|J3KRB3|J3KRB3_HUMAN;tr|A0A087WWH0|A0A087WWH0_HUMAN;tr|J3QS96|J3QS96_HUMAN;tr|A0A087WY81|A0A087WY81_HUMAN	8;8;8;8;8;7;7;5;5;5;4;2	8;8;8;8;8;7;7;5;5;5;4;2	8;8;8;8;8;7;7;5;5;5;4;2	>tr|A0A087WXM6|A0A087WXM6_HUMAN 60S ribosomal protein L17 (Fragment) OS=Homo sapiens OX=9606 GN=RPL17 PE=1 SV=1;>tr|J3QQT2|J3QQT2_HUMAN 60S ribosomal protein L17 (Fragment) OS=Homo sapiens OX=9606 GN=RPL17 PE=1 SV=1;>tr|J3KRX5|J3KRX5_HUMAN 60S ribosomal pr	12	8	8	8	8	4	2	7	8	4	2	7	8	4	2	7	50.9	50.9	50.9	19.586	169	169;171;174;184;228;174;190;129;131;138;97;56	1	33	0	29.144	50.9	29.6	17.8	46.2	1646700000	1265200000	113330000	21798000	246420000	182970000	140580000	12593000	2422000	27380000	1060500000	334060000	118690000	365360000
tr|F5H8D7|F5H8D7_HUMAN;sp|P18887|XRCC1_HUMAN;tr|M0R1U8|M0R1U8_HUMAN;tr|M0QYS5|M0QYS5_HUMAN	tr|F5H8D7|F5H8D7_HUMAN;sp|P18887|XRCC1_HUMAN	3;3;1;1	3;3;1;1	3;3;1;1	>tr|F5H8D7|F5H8D7_HUMAN DNA repair protein XRCC1 OS=Homo sapiens OX=9606 GN=XRCC1 PE=1 SV=2;>sp|P18887|XRCC1_HUMAN DNA repair protein XRCC1 OS=Homo sapiens OX=9606 GN=XRCC1 PE=1 SV=2	4	3	3	3	2	3	0	3	2	3	0	3	2	3	0	3	9.3	9.3	9.3	66.013	602	602;633;210;292	1	8	0	73.171	3.8	9.3	0	9.3	107910000	29148000	24000000	0	54760000	3853900	1041000	857150	0	1955700	30600000	50266000	0	65463000
sp|P19338|NUCL_HUMAN;tr|H7BY16|H7BY16_HUMAN;tr|C9JYW2|C9JYW2_HUMAN;tr|C9JLB1|C9JLB1_HUMAN;tr|C9J1H7|C9J1H7_HUMAN;tr|C9JWL1|C9JWL1_HUMAN	sp|P19338|NUCL_HUMAN;tr|H7BY16|H7BY16_HUMAN	30;18;1;1;1;1	30;18;1;1;1;1	30;18;1;1;1;1	>sp|P19338|NUCL_HUMAN Nucleolin OS=Homo sapiens OX=9606 GN=NCL PE=1 SV=3;>tr|H7BY16|H7BY16_HUMAN Nucleolin (Fragment) OS=Homo sapiens OX=9606 GN=NCL PE=1 SV=8	6	30	30	30	28	21	23	27	28	21	23	27	28	21	23	27	37.3	37.3	37.3	76.613	710	710;296;141;151;166;170	1	132	0	323.31	37.3	28	29.9	34.2	20090000000	7928000000	2834600000	2155900000	7171800000	574010000	226510000	80987000	61597000	204910000	8459400000	6068200000	8083100000	8415900000
sp|P19447|ERCC3_HUMAN;tr|A0A2R8Y6W8|A0A2R8Y6W8_HUMAN;tr|A0A2R8Y681|A0A2R8Y681_HUMAN;tr|H7C309|H7C309_HUMAN;tr|A0A2R8YES7|A0A2R8YES7_HUMAN;tr|A0A2R8Y5L2|A0A2R8Y5L2_HUMAN;tr|A0A2R8Y762|A0A2R8Y762_HUMAN	sp|P19447|ERCC3_HUMAN;tr|A0A2R8Y6W8|A0A2R8Y6W8_HUMAN	8;7;3;3;3;3;1	8;7;3;3;3;3;1	8;7;3;3;3;3;1	>sp|P19447|ERCC3_HUMAN General transcription and DNA repair factor IIH helicase subunit XPB OS=Homo sapiens OX=9606 GN=ERCC3 PE=1 SV=1;>tr|A0A2R8Y6W8|A0A2R8Y6W8_HUMAN DNA excision repair protein ERCC-3 OS=Homo sapiens OX=9606 GN=ERCC3 PE=1 SV=1	7	8	8	8	2	1	1	6	2	1	1	6	2	1	1	6	14.5	14.5	14.5	89.277	782	782;807;162;188;406;448;216	1	10	0	13.917	4.3	1.3	1.2	10.2	58825000	11677000	7545500	5726900	33875000	1368000	271550	175480	133180	787800	0	0	0	41548000
sp|P19525|E2AK2_HUMAN	sp|P19525|E2AK2_HUMAN	2	2	2	>sp|P19525|E2AK2_HUMAN Interferon-induced, double-stranded RNA-activated protein kinase OS=Homo sapiens OX=9606 GN=EIF2AK2 PE=1 SV=2	1	2	2	2	1	0	0	2	1	0	0	2	1	0	0	2	4.7	4.7	4.7	62.094	551	551	1	3	0	3.9506	2.2	0	0	4.7	8032100	2061500	0	0	5970600	382480	98168	0	0	284310	0	0	0	7322900
sp|P19784|CSK22_HUMAN;tr|H3BSA1|H3BSA1_HUMAN;tr|H3BV19|H3BV19_HUMAN;tr|H3BNI9|H3BNI9_HUMAN	sp|P19784|CSK22_HUMAN;tr|H3BSA1|H3BSA1_HUMAN	9;5;4;3	9;5;4;3	9;5;4;3	>sp|P19784|CSK22_HUMAN Casein kinase II subunit alpha OS=Homo sapiens OX=9606 GN=CSNK2A2 PE=1 SV=1;>tr|H3BSA1|H3BSA1_HUMAN Casein kinase II subunit alpha (Fragment) OS=Homo sapiens OX=9606 GN=CSNK2A2 PE=1 SV=2	4	9	9	9	9	1	1	3	9	1	1	3	9	1	1	3	34.9	34.9	34.9	41.213	350	350;230;152;135	1	16	0	22.152	34.9	2.3	3.1	8.9	140880000	108990000	3885900	3214100	24790000	7415000	5736500	204520	169160	1304800	93100000	0	0	46299000
tr|A0A494C0L6|A0A494C0L6_HUMAN;tr|C9JGI3|C9JGI3_HUMAN;sp|P19971|TYPH_HUMAN	tr|A0A494C0L6|A0A494C0L6_HUMAN;tr|C9JGI3|C9JGI3_HUMAN;sp|P19971|TYPH_HUMAN	1;1;1	1;1;1	1;1;1	>tr|A0A494C0L6|A0A494C0L6_HUMAN Thymidine phosphorylase (Fragment) OS=Homo sapiens OX=9606 GN=TYMP PE=1 SV=1;>tr|C9JGI3|C9JGI3_HUMAN Thymidine phosphorylase (Fragment) OS=Homo sapiens OX=9606 GN=TYMP PE=1 SV=1;>sp|P19971|TYPH_HUMAN Thymidine phosphorylase	3	1	1	1	0	1	0	0	0	1	0	0	0	1	0	0	5.2	5.2	5.2	29.597	289	289;445;482	1	1	0.0069713	2.0297	0	5.2	0	0	1215300	0	1215300	0	0	81023	0	81023	0	0	0	2532900	0	0
sp|P20042|IF2B_HUMAN	sp|P20042|IF2B_HUMAN	3	3	3	>sp|P20042|IF2B_HUMAN Eukaryotic translation initiation factor 2 subunit 2 OS=Homo sapiens OX=9606 GN=EIF2S2 PE=1 SV=2	1	3	3	3	2	1	1	2	2	1	1	2	2	1	1	2	9.9	9.9	9.9	38.388	333	333	1	7	0	6.249	6.6	3	3	6.3	93686000	35830000	7051700	4972300	45832000	4684300	1791500	352590	248620	2291600	0	0	0	56213000
tr|E9PBF6|E9PBF6_HUMAN;sp|P20700|LMNB1_HUMAN	tr|E9PBF6|E9PBF6_HUMAN;sp|P20700|LMNB1_HUMAN	1;1	1;1	1;1	>tr|E9PBF6|E9PBF6_HUMAN Lamin-B1 OS=Homo sapiens OX=9606 GN=LMNB1 PE=1 SV=1;>sp|P20700|LMNB1_HUMAN Lamin-B1 OS=Homo sapiens OX=9606 GN=LMNB1 PE=1 SV=2	2	1	1	1	1	0	0	0	1	0	0	0	1	0	0	0	2.6	2.6	2.6	44.643	387	387;586	1	1	0.0069552	2.0148	2.6	0	0	0	5424400	5424400	0	0	0	193730	193730	0	0	0	5424400	0	0	0
tr|Q5QPR4|Q5QPR4_HUMAN;tr|A0A0D9SEI3|A0A0D9SEI3_HUMAN;tr|Q5QPR3|Q5QPR3_HUMAN;tr|A0A0D9SER5|A0A0D9SER5_HUMAN;sp|Q9UQ88|CD11A_HUMAN;tr|A0A0D9SEN2|A0A0D9SEN2_HUMAN;sp|P21127|CD11B_HUMAN	tr|Q5QPR4|Q5QPR4_HUMAN;tr|A0A0D9SEI3|A0A0D9SEI3_HUMAN;tr|Q5QPR3|Q5QPR3_HUMAN;tr|A0A0D9SER5|A0A0D9SER5_HUMAN;sp|Q9UQ88|CD11A_HUMAN;tr|A0A0D9SEN2|A0A0D9SEN2_HUMAN;sp|P21127|CD11B_HUMAN	2;2;2;2;2;2;2	2;2;2;2;2;2;2	2;2;2;2;2;2;2	>tr|Q5QPR4|Q5QPR4_HUMAN Cyclin-dependent kinase 11A OS=Homo sapiens OX=9606 GN=CDK11A PE=1 SV=1;>tr|A0A0D9SEI3|A0A0D9SEI3_HUMAN Cyclin-dependent kinase 11B OS=Homo sapiens OX=9606 GN=CDK11B PE=1 SV=1;>tr|Q5QPR3|Q5QPR3_HUMAN Cyclin-dependent kinase 11A OS=H	7	2	2	2	1	2	0	2	1	2	0	2	1	2	0	2	2.8	2.8	2.8	86.823	746	746;772;779;783;783;785;795	1	5	0	4.6243	1.5	2.8	0	2.8	19713000	0	8016600	0	11696000	492820	0	200420	0	292400	0	16562000	0	14490000
tr|A0A087WWY3|A0A087WWY3_HUMAN;tr|Q60FE5|Q60FE5_HUMAN;sp|P21333|FLNA_HUMAN;tr|F8WE98|F8WE98_HUMAN;sp|Q14315|FLNC_HUMAN	tr|A0A087WWY3|A0A087WWY3_HUMAN;tr|Q60FE5|Q60FE5_HUMAN;sp|P21333|FLNA_HUMAN	3;3;3;1;1	2;2;2;0;0	2;2;2;0;0	>tr|A0A087WWY3|A0A087WWY3_HUMAN Filamin-A OS=Homo sapiens OX=9606 GN=FLNA PE=1 SV=1;>tr|Q60FE5|Q60FE5_HUMAN Filamin-A OS=Homo sapiens OX=9606 GN=FLNA PE=1 SV=1;>sp|P21333|FLNA_HUMAN Filamin-A OS=Homo sapiens OX=9606 GN=FLNA PE=1 SV=4	5	3	2	2	1	2	0	1	0	2	0	0	0	2	0	0	1.6	1.2	1.2	245.85	2315	2315;2620;2647;604;2725	1	2	0.00082508	2.5881	0.5	1.2	0	0.5	2802100	0	2802100	0	0	24797	0	24797	0	0	0	5839900	0	0
sp|P21796|VDAC1_HUMAN;tr|C9JI87|C9JI87_HUMAN	sp|P21796|VDAC1_HUMAN;tr|C9JI87|C9JI87_HUMAN	2;1	2;1	2;1	>sp|P21796|VDAC1_HUMAN Voltage-dependent anion-selective channel protein 1 OS=Homo sapiens OX=9606 GN=VDAC1 PE=1 SV=2;>tr|C9JI87|C9JI87_HUMAN Voltage-dependent anion-selective channel protein 1 (Fragment) OS=Homo sapiens OX=9606 GN=VDAC1 PE=1 SV=6	2	2	2	2	0	1	0	2	0	1	0	2	0	1	0	2	8.1	8.1	8.1	30.772	283	283;183	1	3	0.001638	2.485	0	3.5	0	8.1	17128000	0	7169900	0	9957900	1007500	0	421760	0	585760	0	0	0	12213000
sp|P22087|FBRL_HUMAN;tr|M0R299|M0R299_HUMAN;tr|M0QXL5|M0QXL5_HUMAN;tr|M0R0P1|M0R0P1_HUMAN;tr|M0R2Q4|M0R2Q4_HUMAN;tr|M0R2U2|M0R2U2_HUMAN;tr|M0R1H0|M0R1H0_HUMAN;tr|M0R2B0|M0R2B0_HUMAN;sp|A6NHQ2|FBLL1_HUMAN	sp|P22087|FBRL_HUMAN;tr|M0R299|M0R299_HUMAN;tr|M0QXL5|M0QXL5_HUMAN;tr|M0R0P1|M0R0P1_HUMAN;tr|M0R2Q4|M0R2Q4_HUMAN	5;4;4;3;3;2;2;2;1	5;4;4;3;3;2;2;2;1	5;4;4;3;3;2;2;2;1	>sp|P22087|FBRL_HUMAN rRNA 2-O-methyltransferase fibrillarin OS=Homo sapiens OX=9606 GN=FBL PE=1 SV=2;>tr|M0R299|M0R299_HUMAN rRNA 2-O-methyltransferase fibrillarin (Fragment) OS=Homo sapiens OX=9606 GN=FBL PE=1 SV=1;>tr|M0QXL5|M0QXL5_HUMAN rRNA 2-O-met	9	5	5	5	3	3	0	5	3	3	0	5	3	3	0	5	23.7	23.7	23.7	33.784	321	321;229;244;228;273;157;178;182;334	1	14	0	16.673	15.3	15.3	0	23.7	146320000	47126000	23900000	0	75289000	7700800	2480300	1257900	0	3962600	60834000	61741000	0	66703000
sp|P22626|ROA2_HUMAN;tr|A0A087WUI2|A0A087WUI2_HUMAN	sp|P22626|ROA2_HUMAN;tr|A0A087WUI2|A0A087WUI2_HUMAN	11;8	11;8	11;8	>sp|P22626|ROA2_HUMAN Heterogeneous nuclear ribonucleoproteins A2/B1 OS=Homo sapiens OX=9606 GN=HNRNPA2B1 PE=1 SV=2;>tr|A0A087WUI2|A0A087WUI2_HUMAN Heterogeneous nuclear ribonucleoproteins A2/B1 OS=Homo sapiens OX=9606 GN=HNRNPA2B1 PE=1 SV=1	2	11	11	11	5	10	0	10	5	10	0	10	5	10	0	10	37.7	37.7	37.7	37.429	353	353;261	1	31	0	52.097	16.4	35.4	0	37.4	700130000	112610000	152910000	0	434610000	35006000	5630500	7645400	0	21730000	224170000	334110000	0	406050000
tr|H3BRG4|H3BRG4_HUMAN;sp|P22695|QCR2_HUMAN;tr|H3BSJ9|H3BSJ9_HUMAN;tr|A0A087WVZ4|A0A087WVZ4_HUMAN;tr|H3BUE4|H3BUE4_HUMAN;tr|H3BUI9|H3BUI9_HUMAN;tr|H3BP04|H3BP04_HUMAN	tr|H3BRG4|H3BRG4_HUMAN;sp|P22695|QCR2_HUMAN;tr|H3BSJ9|H3BSJ9_HUMAN	3;3;2;1;1;1;1	3;3;2;1;1;1;1	3;3;2;1;1;1;1	>tr|H3BRG4|H3BRG4_HUMAN Cytochrome b-c1 complex subunit 2, mitochondrial OS=Homo sapiens OX=9606 GN=UQCRC2 PE=1 SV=1;>sp|P22695|QCR2_HUMAN Cytochrome b-c1 complex subunit 2, mitochondrial OS=Homo sapiens OX=9606 GN=UQCRC2 PE=1 SV=3;>tr|H3BSJ9|H3BSJ9_HUMAN	7	3	3	3	1	0	0	3	1	0	0	3	1	0	0	3	10.7	10.7	10.7	44.634	412	412;453;336;70;116;132;176	1	4	0	6.5251	3.4	0	0	10.7	16241000	5241800	0	0	11000000	854810	275890	0	0	578930	0	0	0	13491000
sp|P22735|TGM1_HUMAN;tr|H0YMQ8|H0YMQ8_HUMAN	sp|P22735|TGM1_HUMAN	5;1	5;1	5;1	>sp|P22735|TGM1_HUMAN Protein-glutamine gamma-glutamyltransferase K OS=Homo sapiens OX=9606 GN=TGM1 PE=1 SV=4	2	5	5	5	3	4	3	3	3	4	3	3	3	4	3	3	6.7	6.7	6.7	89.786	817	817;128	1	15	0	11.106	5.3	6.6	5.3	3.9	61417000	16133000	28978000	6599500	9706300	1306700	343250	616560	140410	206520	20764000	45294000	35472000	13452000
sp|P23246|SFPQ_HUMAN;tr|H0Y9K7|H0Y9K7_HUMAN;tr|H0Y9U2|H0Y9U2_HUMAN	sp|P23246|SFPQ_HUMAN	17;4;1	17;4;1	16;4;1	>sp|P23246|SFPQ_HUMAN Splicing factor, proline- and glutamine-rich OS=Homo sapiens OX=9606 GN=SFPQ PE=1 SV=2	3	17	17	16	14	14	8	16	14	14	8	16	13	13	7	15	30.4	30.4	29.3	76.149	707	707;223;88	1	68	0	122.38	25.3	24.2	13.7	28.9	2422200000	1016800000	505730000	180610000	719080000	80739000	33892000	16858000	6020500	23969000	886850000	1090200000	726640000	952360000
sp|Q9NRH3|TBG2_HUMAN;sp|P23258|TBG1_HUMAN;tr|K7EKE5|K7EKE5_HUMAN;tr|K7EIS0|K7EIS0_HUMAN	sp|Q9NRH3|TBG2_HUMAN;sp|P23258|TBG1_HUMAN;tr|K7EKE5|K7EKE5_HUMAN;tr|K7EIS0|K7EIS0_HUMAN	2;2;1;1	2;2;1;1	2;2;1;1	>sp|Q9NRH3|TBG2_HUMAN Tubulin gamma-2 chain OS=Homo sapiens OX=9606 GN=TUBG2 PE=2 SV=1;>sp|P23258|TBG1_HUMAN Tubulin gamma-1 chain OS=Homo sapiens OX=9606 GN=TUBG1 PE=1 SV=2;>tr|K7EKE5|K7EKE5_HUMAN Tubulin gamma-1 chain OS=Homo sapiens OX=9606 GN=TUBG1 PE=	4	2	2	2	1	0	1	2	1	0	1	2	1	0	1	2	6.7	6.7	6.7	51.091	451	451;451;135;265	1	4	0	3.4351	2	0	2	6.7	17621000	5469700	0	1236200	10915000	839090	260460	0	58867	519760	0	0	0	13387000
tr|A0A1W2PR68|A0A1W2PR68_HUMAN;tr|A0A1W2PQT3|A0A1W2PQT3_HUMAN;tr|A0A1W2PPH1|A0A1W2PPH1_HUMAN;tr|A0A1W2PQH3|A0A1W2PQH3_HUMAN;tr|A0A1W2PQY8|A0A1W2PQY8_HUMAN;sp|P23368|MAOM_HUMAN;tr|A0A1W2PQ37|A0A1W2PQ37_HUMAN;tr|A0A1W2PQF8|A0A1W2PQF8_HUMAN;tr|A0A1W2PRH1|A0A1W2PRH1_HUMAN;tr|A0A1W2PRS2|A0A1W2PRS2_HUMAN;tr|A0A1W2PRY9|A0A1W2PRY9_HUMAN;tr|A0A1W2PQH4|A0A1W2PQH4_HUMAN	tr|A0A1W2PR68|A0A1W2PR68_HUMAN;tr|A0A1W2PQT3|A0A1W2PQT3_HUMAN;tr|A0A1W2PPH1|A0A1W2PPH1_HUMAN;tr|A0A1W2PQH3|A0A1W2PQH3_HUMAN;tr|A0A1W2PQY8|A0A1W2PQY8_HUMAN;sp|P23368|MAOM_HUMAN;tr|A0A1W2PQ37|A0A1W2PQ37_HUMAN;tr|A0A1W2PQF8|A0A1W2PQF8_HUMAN	4;4;4;4;4;4;3;3;1;1;1;1	4;4;4;4;4;4;3;3;1;1;1;1	4;4;4;4;4;4;3;3;1;1;1;1	>tr|A0A1W2PR68|A0A1W2PR68_HUMAN Malic enzyme OS=Homo sapiens OX=9606 GN=ME2 PE=1 SV=1;>tr|A0A1W2PQT3|A0A1W2PQT3_HUMAN Malic enzyme OS=Homo sapiens OX=9606 GN=ME2 PE=1 SV=1;>tr|A0A1W2PPH1|A0A1W2PPH1_HUMAN Malic enzyme OS=Homo sapiens OX=9606 GN=ME2 PE=1 SV=	12	4	4	4	0	2	0	4	0	2	0	4	0	2	0	4	9.2	9.2	9.2	59.897	530	530;536;546;547;565;584;443;480;83;132;133;133	1	6	0	8.5381	0	4.3	0	9.2	28163000	0	7510600	0	20653000	1043100	0	278170	0	764910	0	17605000	0	23378000
sp|P23396|RS3_HUMAN;tr|E9PL09|E9PL09_HUMAN;tr|E9PPU1|E9PPU1_HUMAN;tr|H0YEU2|H0YEU2_HUMAN;tr|F2Z2S8|F2Z2S8_HUMAN;tr|H0YCJ7|H0YCJ7_HUMAN;tr|H0YF32|H0YF32_HUMAN;tr|E9PQ96|E9PQ96_HUMAN;tr|E9PJH4|E9PJH4_HUMAN;tr|E9PK82|E9PK82_HUMAN;tr|E9PSF4|E9PSF4_HUMAN;tr|E9PQX2|E9PQX2_HUMAN;tr|H0YES8|H0YES8_HUMAN	sp|P23396|RS3_HUMAN;tr|E9PL09|E9PL09_HUMAN;tr|E9PPU1|E9PPU1_HUMAN;tr|H0YEU2|H0YEU2_HUMAN;tr|F2Z2S8|F2Z2S8_HUMAN;tr|H0YCJ7|H0YCJ7_HUMAN;tr|H0YF32|H0YF32_HUMAN	19;16;14;12;11;11;10;7;7;7;5;2;1	19;16;14;12;11;11;10;7;7;7;5;2;1	19;16;14;12;11;11;10;7;7;7;5;2;1	>sp|P23396|RS3_HUMAN 40S ribosomal protein S3 OS=Homo sapiens OX=9606 GN=RPS3 PE=1 SV=2;>tr|E9PL09|E9PL09_HUMAN 40S ribosomal protein S3 OS=Homo sapiens OX=9606 GN=RPS3 PE=1 SV=1;>tr|E9PPU1|E9PPU1_HUMAN 40S ribosomal protein S3 OS=Homo sapiens OX=9606 GN=R	13	19	19	19	15	14	16	15	15	14	16	15	15	14	16	15	73.7	73.7	73.7	26.688	243	243;231;158;171;117;135;123;91;115;128;103;44;33	1	99	0	90.755	64.2	61.7	60.5	66.3	11847000000	5017200000	1787800000	1076800000	3965300000	623540000	264060000	94097000	56673000	208700000	5147800000	3323600000	4039700000	3934000000
sp|P23490|LORI_HUMAN	sp|P23490|LORI_HUMAN	1	1	1	>sp|P23490|LORI_HUMAN Loricrin OS=Homo sapiens OX=9606 GN=LORICRIN PE=1 SV=2	1	1	1	1	0	1	0	0	0	1	0	0	0	1	0	0	3.8	3.8	3.8	25.76	312	312	1	1	0.0075643	1.8843	0	3.8	0	0	2265900	0	2265900	0	0	755320	0	755320	0	0	0	4722500	0	0
sp|P23526|SAHH_HUMAN	sp|P23526|SAHH_HUMAN	3	3	3	>sp|P23526|SAHH_HUMAN Adenosylhomocysteinase OS=Homo sapiens OX=9606 GN=AHCY PE=1 SV=4	1	3	3	3	2	1	1	2	2	1	1	2	2	1	1	2	7.6	7.6	7.6	47.716	432	432	1	6	0	5.6749	5.8	2.8	1.9	4.6	43418000	9025300	6757800	2576700	25058000	2170900	451260	337890	128840	1252900	0	0	0	30733000
tr|E9PP50|E9PP50_HUMAN;sp|P23528|COF1_HUMAN;tr|E9PLJ3|E9PLJ3_HUMAN;tr|E9PS23|E9PS23_HUMAN;tr|E9PQB7|E9PQB7_HUMAN;tr|G3V1A4|G3V1A4_HUMAN;sp|Q9Y281|COF2_HUMAN;tr|E9PK25|E9PK25_HUMAN	tr|E9PP50|E9PP50_HUMAN;sp|P23528|COF1_HUMAN;tr|E9PLJ3|E9PLJ3_HUMAN;tr|E9PS23|E9PS23_HUMAN;tr|E9PQB7|E9PQB7_HUMAN;tr|G3V1A4|G3V1A4_HUMAN;sp|Q9Y281|COF2_HUMAN;tr|E9PK25|E9PK25_HUMAN	2;2;1;1;1;1;1;1	2;2;1;1;1;1;1;1	2;2;1;1;1;1;1;1	>tr|E9PP50|E9PP50_HUMAN Cofilin, non-muscle isoform (Fragment) OS=Homo sapiens OX=9606 GN=CFL1 PE=1 SV=8;>sp|P23528|COF1_HUMAN Cofilin-1 OS=Homo sapiens OX=9606 GN=CFL1 PE=1 SV=3;>tr|E9PLJ3|E9PLJ3_HUMAN Cofilin, non-muscle isoform (Fragment) OS=Homo sapien	8	2	2	2	1	2	2	0	1	2	2	0	1	2	2	0	14.5	14.5	14.5	17.777	159	159;166;79;90;122;149;166;204	1	5	0	5.5785	7.5	14.5	14.5	0	16686000	3508300	11038000	2140300	0	1668600	350830	1103800	214030	0	0	23004000	0	0
sp|P23588|IF4B_HUMAN;tr|E7EX17|E7EX17_HUMAN	sp|P23588|IF4B_HUMAN;tr|E7EX17|E7EX17_HUMAN	2;2	2;2	2;2	>sp|P23588|IF4B_HUMAN Eukaryotic translation initiation factor 4B OS=Homo sapiens OX=9606 GN=EIF4B PE=1 SV=2;>tr|E7EX17|E7EX17_HUMAN Eukaryotic translation initiation factor 4B OS=Homo sapiens OX=9606 GN=EIF4B PE=1 SV=1	2	2	2	2	1	2	0	2	1	2	0	2	1	2	0	2	2.3	2.3	2.3	69.15	611	611;616	1	5	0	5.6209	2.1	2.3	0	2.3	24475000	9499000	4950300	0	10026000	906480	351810	183340	0	371320	0	10515000	0	12098000
sp|P24534|EF1B_HUMAN;tr|F8WF65|F8WF65_HUMAN;tr|F2Z2G2|F2Z2G2_HUMAN;tr|C9JZW3|C9JZW3_HUMAN	sp|P24534|EF1B_HUMAN;tr|F8WF65|F8WF65_HUMAN;tr|F2Z2G2|F2Z2G2_HUMAN;tr|C9JZW3|C9JZW3_HUMAN	2;1;1;1	2;1;1;1	2;1;1;1	>sp|P24534|EF1B_HUMAN Elongation factor 1-beta OS=Homo sapiens OX=9606 GN=EEF1B2 PE=1 SV=3;>tr|F8WF65|F8WF65_HUMAN Elongation factor 1-beta OS=Homo sapiens OX=9606 GN=EEF1B2 PE=1 SV=1;>tr|F2Z2G2|F2Z2G2_HUMAN Elongation factor 1-beta OS=Homo sapiens OX=9606	4	2	2	2	2	2	1	2	2	2	1	2	2	2	1	2	12.4	12.4	12.4	24.763	225	225;29;68;123	1	8	0	9.8413	12.4	12.4	6.7	12.4	87957000	16711000	20113000	4770100	46362000	7329700	1392600	1676100	397510	3863500	0	41218000	0	57563000
sp|P24928|RPB1_HUMAN	sp|P24928|RPB1_HUMAN	3	3	3	>sp|P24928|RPB1_HUMAN DNA-directed RNA polymerase II subunit RPB1 OS=Homo sapiens OX=9606 GN=POLR2A PE=1 SV=2	1	3	3	3	1	0	0	3	1	0	0	3	1	0	0	3	3.2	3.2	3.2	217.17	1970	1970	1	4	0	6.4512	1.4	0	0	3.2	7737000	0	0	0	7737000	80593	0	0	0	80593	0	0	0	9489300
sp|P25311|ZA2G_HUMAN;tr|C9JEV0|C9JEV0_HUMAN	sp|P25311|ZA2G_HUMAN;tr|C9JEV0|C9JEV0_HUMAN	6;3	6;3	6;3	>sp|P25311|ZA2G_HUMAN Zinc-alpha-2-glycoprotein OS=Homo sapiens OX=9606 GN=AZGP1 PE=1 SV=2;>tr|C9JEV0|C9JEV0_HUMAN Zinc-alpha-2-glycoprotein OS=Homo sapiens OX=9606 GN=AZGP1 PE=1 SV=1	2	6	6	6	5	4	4	3	5	4	4	3	5	4	4	3	24.8	24.8	24.8	34.258	298	298;227	1	16	0	12.555	22.5	15.1	17.1	12.8	175430000	65380000	51040000	23570000	35438000	9746000	3632200	2835600	1309500	1968800	59517000	93156000	111340000	46028000
sp|P25398|RS12_HUMAN	sp|P25398|RS12_HUMAN	4	4	4	>sp|P25398|RS12_HUMAN 40S ribosomal protein S12 OS=Homo sapiens OX=9606 GN=RPS12 PE=1 SV=3	1	4	4	4	3	4	2	3	3	4	2	3	3	4	2	3	39.4	39.4	39.4	14.515	132	132	1	26	0	24.421	32.6	39.4	18.9	32.6	1902000000	1190200000	286620000	72426000	352700000	271710000	170030000	40945000	10347000	50385000	1092600000	487760000	361810000	383520000
sp|P25440|BRD2_HUMAN;tr|H0Y6K2|H0Y6K2_HUMAN;tr|A0A140T9E9|A0A140T9E9_HUMAN;tr|A0A0G2JK44|A0A0G2JK44_HUMAN;tr|H0Y799|H0Y799_HUMAN;tr|A0A140T9X8|A0A140T9X8_HUMAN;tr|E9PIQ3|E9PIQ3_HUMAN;tr|U3KQA6|U3KQA6_HUMAN;tr|A0A0G2JHL0|A0A0G2JHL0_HUMAN;tr|A0A140T9F7|A0A140T9F7_HUMAN;tr|A0A140T9V2|A0A140T9V2_HUMAN;tr|E9PKQ9|E9PKQ9_HUMAN;tr|A0A0G2JHN8|A0A0G2JHN8_HUMAN;tr|A0A140T9I1|A0A140T9I1_HUMAN	sp|P25440|BRD2_HUMAN;tr|H0Y6K2|H0Y6K2_HUMAN;tr|A0A140T9E9|A0A140T9E9_HUMAN;tr|A0A0G2JK44|A0A0G2JK44_HUMAN;tr|H0Y799|H0Y799_HUMAN;tr|A0A140T9X8|A0A140T9X8_HUMAN;tr|E9PIQ3|E9PIQ3_HUMAN;tr|U3KQA6|U3KQA6_HUMAN;tr|A0A0G2JHL0|A0A0G2JHL0_HUMAN;tr|A0A140T9F7|A0A140T9F7_HUMAN;tr|A0A140T9V2|A0A140T9V2_HUMAN	3;3;3;3;2;2;2;2;2;2;2;1;1;1	3;3;3;3;2;2;2;2;2;2;2;1;1;1	3;3;3;3;2;2;2;2;2;2;2;1;1;1	>sp|P25440|BRD2_HUMAN Bromodomain-containing protein 2 OS=Homo sapiens OX=9606 GN=BRD2 PE=1 SV=2;>tr|H0Y6K2|H0Y6K2_HUMAN Bromodomain-containing protein 2 (Fragment) OS=Homo sapiens OX=9606 GN=BRD2 PE=1 SV=1;>tr|A0A140T9E9|A0A140T9E9_HUMAN Bromodomain-conta	14	3	3	3	2	0	0	2	2	0	0	2	2	0	0	2	7.2	7.2	7.2	88.06	801	801;807;807;836;296;296;401;552;613;619;648;147;328;363	1	4	0	6.0385	5.6	0	0	4.5	12371000	8474000	0	0	3896900	343640	235390	0	0	108250	0	0	0	4779600
sp|P25705|ATPA_HUMAN;tr|K7ERX7|K7ERX7_HUMAN;tr|K7EK77|K7EK77_HUMAN;tr|K7EJP1|K7EJP1_HUMAN;tr|K7EQH4|K7EQH4_HUMAN;tr|K7ENJ4|K7ENJ4_HUMAN;tr|K7ESA0|K7ESA0_HUMAN	sp|P25705|ATPA_HUMAN;tr|K7ERX7|K7ERX7_HUMAN;tr|K7EK77|K7EK77_HUMAN;tr|K7EJP1|K7EJP1_HUMAN	11;8;8;6;5;4;2	11;8;8;6;5;4;2	11;8;8;6;5;4;2	>sp|P25705|ATPA_HUMAN ATP synthase subunit alpha, mitochondrial OS=Homo sapiens OX=9606 GN=ATP5F1A PE=1 SV=1;>tr|K7ERX7|K7ERX7_HUMAN ATP synthase subunit alpha, mitochondrial (Fragment) OS=Homo sapiens OX=9606 GN=ATP5F1A PE=1 SV=1;>tr|K7EK77|K7EK77_HUMAN A	7	11	11	11	4	10	6	7	4	10	6	7	4	10	6	7	25	25	25	59.75	553	553;205;207;144;111;199;77	1	31	0	31.347	9	22.8	13.6	16.3	387990000	60512000	210220000	34640000	82627000	12516000	1952000	6781200	1117400	2665400	102220000	328740000	167140000	141230000
sp|P25788|PSA3_HUMAN	sp|P25788|PSA3_HUMAN	1	1	1	>sp|P25788|PSA3_HUMAN Proteasome subunit alpha type-3 OS=Homo sapiens OX=9606 GN=PSMA3 PE=1 SV=2	1	1	1	1	0	1	0	0	0	1	0	0	0	1	0	0	4.7	4.7	4.7	28.433	255	255	1	1	0.0096943	1.7892	0	4.7	0	0	3258700	0	3258700	0	0	250670	0	250670	0	0	0	6791400	0	0
sp|P25815|S100P_HUMAN	sp|P25815|S100P_HUMAN	1	1	1	>sp|P25815|S100P_HUMAN Protein S100-P OS=Homo sapiens OX=9606 GN=S100P PE=1 SV=2	1	1	1	1	0	1	0	0	0	1	0	0	0	1	0	0	13.7	13.7	13.7	10.4	95	95	1	1	0.0070039	2.0532	0	13.7	0	0	1814000	0	1814000	0	0	453500	0	453500	0	0	0	3780500	0	0
sp|P26196|DDX6_HUMAN;tr|Q8IV96|Q8IV96_HUMAN	sp|P26196|DDX6_HUMAN	9;4	9;4	9;4	>sp|P26196|DDX6_HUMAN Probable ATP-dependent RNA helicase DDX6 OS=Homo sapiens OX=9606 GN=DDX6 PE=1 SV=2	2	9	9	9	4	6	2	8	4	6	2	8	4	6	2	8	23.4	23.4	23.4	54.416	483	483;187	1	23	0	35.568	11.2	15.7	6.2	23.4	337180000	83038000	55243000	15363000	183530000	12042000	2965700	1973000	548660	6554700	85587000	112920000	67719000	218850000
sp|P26358|DNMT1_HUMAN;tr|K7ENW7|K7ENW7_HUMAN;tr|K7EMU8|K7EMU8_HUMAN;tr|K7EJL0|K7EJL0_HUMAN;tr|K7EIZ6|K7EIZ6_HUMAN;tr|K7ENQ6|K7ENQ6_HUMAN	sp|P26358|DNMT1_HUMAN	20;7;4;4;2;1	20;7;4;4;2;1	20;7;4;4;2;1	>sp|P26358|DNMT1_HUMAN DNA (cytosine-5)-methyltransferase 1 OS=Homo sapiens OX=9606 GN=DNMT1 PE=1 SV=2	6	20	20	20	14	8	3	14	14	8	3	14	14	8	3	14	14.4	14.4	14.4	183.16	1616	1616;389;89;255;40;119	1	41	0	66.202	10	5.3	2.1	9.9	339490000	190550000	30652000	6438300	111850000	4466900	2507200	403320	84715	1471700	158790000	96397000	41251000	121070000
sp|P26368|U2AF2_HUMAN;tr|K7ENG2|K7ENG2_HUMAN;tr|K7ELP8|K7ELP8_HUMAN	sp|P26368|U2AF2_HUMAN;tr|K7ENG2|K7ENG2_HUMAN	13;9;3	13;9;3	13;9;3	>sp|P26368|U2AF2_HUMAN Splicing factor U2AF 65 kDa subunit OS=Homo sapiens OX=9606 GN=U2AF2 PE=1 SV=4;>tr|K7ENG2|K7ENG2_HUMAN U2 snRNP auxiliary factor large subunit OS=Homo sapiens OX=9606 GN=U2AF2 PE=1 SV=1	3	13	13	13	12	7	6	6	12	7	6	6	12	7	6	6	45.3	45.3	45.3	53.5	475	475;307;86	1	62	0	133.7	43.4	33.3	25.1	31.2	2110900000	1572500000	174250000	121690000	242480000	140730000	104830000	11616000	8112600	16165000	1181400000	337920000	592330000	376020000
sp|P26373|RL13_HUMAN;tr|J3QSB4|J3QSB4_HUMAN;tr|H3BUK8|H3BUK8_HUMAN;tr|H3BTH3|H3BTH3_HUMAN;tr|J3KS98|J3KS98_HUMAN	sp|P26373|RL13_HUMAN;tr|J3QSB4|J3QSB4_HUMAN	7;5;1;1;1	7;5;1;1;1	7;5;1;1;1	>sp|P26373|RL13_HUMAN 60S ribosomal protein L13 OS=Homo sapiens OX=9606 GN=RPL13 PE=1 SV=4;>tr|J3QSB4|J3QSB4_HUMAN 60S ribosomal protein L13 (Fragment) OS=Homo sapiens OX=9606 GN=RPL13 PE=1 SV=1	5	7	7	7	6	6	4	6	6	6	4	6	6	6	4	6	34.1	34.1	34.1	24.261	211	211;126;54;63;78	1	37	0	33.568	29.9	28.9	19.9	30.3	3860100000	1671000000	623440000	98933000	1466700000	428900000	185660000	69271000	10993000	162970000	1586500000	1289200000	544370000	1591800000
sp|P26599|PTBP1_HUMAN;tr|A0A0U1RRM4|A0A0U1RRM4_HUMAN;tr|A6NLN1|A6NLN1_HUMAN;tr|K7EKJ7|K7EKJ7_HUMAN;tr|A0A0D9SF20|A0A0D9SF20_HUMAN;tr|K7EK45|K7EK45_HUMAN;tr|K7ES59|K7ES59_HUMAN;tr|K7ELW5|K7ELW5_HUMAN;tr|A0A087WU68|A0A087WU68_HUMAN;tr|A0A087WUW5|A0A087WUW5_HUMAN;tr|X6R242|X6R242_HUMAN	sp|P26599|PTBP1_HUMAN;tr|A0A0U1RRM4|A0A0U1RRM4_HUMAN;tr|A6NLN1|A6NLN1_HUMAN;tr|K7EKJ7|K7EKJ7_HUMAN	11;11;9;6;5;4;3;2;2;1;1	11;11;9;6;5;4;3;2;2;1;1	10;10;8;5;5;4;2;1;2;1;0	>sp|P26599|PTBP1_HUMAN Polypyrimidine tract-binding protein 1 OS=Homo sapiens OX=9606 GN=PTBP1 PE=1 SV=1;>tr|A0A0U1RRM4|A0A0U1RRM4_HUMAN Polypyrimidine tract-binding protein 1 OS=Homo sapiens OX=9606 GN=PTBP1 PE=1 SV=1;>tr|A6NLN1|A6NLN1_HUMAN Polypyrimidin	11	11	11	10	10	5	8	8	10	5	8	8	9	4	8	7	29.9	29.9	28.4	57.221	531	531;588;527;237;197;256;149;105;227;81;182	1	43	0	62.968	27.9	14.9	19.6	17.3	727130000	485850000	66914000	55920000	118440000	38270000	25571000	3521800	2943100	6233800	370280000	143270000	241070000	192420000
tr|A0A140T936|A0A140T936_HUMAN;sp|P26640|SYVC_HUMAN;tr|A0A140T904|A0A140T904_HUMAN;tr|A2ABF4|A2ABF4_HUMAN;tr|A0A0G2JJT9|A0A0G2JJT9_HUMAN;tr|A0A140T954|A0A140T954_HUMAN	tr|A0A140T936|A0A140T936_HUMAN;sp|P26640|SYVC_HUMAN;tr|A0A140T904|A0A140T904_HUMAN;tr|A2ABF4|A2ABF4_HUMAN;tr|A0A0G2JJT9|A0A0G2JJT9_HUMAN;tr|A0A140T954|A0A140T954_HUMAN	4;4;2;2;2;2	4;4;2;2;2;2	4;4;2;2;2;2	>tr|A0A140T936|A0A140T936_HUMAN Valyl-tRNA synthetase (Fragment) OS=Homo sapiens OX=9606 GN=VARS1 PE=1 SV=1;>sp|P26640|SYVC_HUMAN Valine--tRNA ligase OS=Homo sapiens OX=9606 GN=VARS1 PE=1 SV=4;>tr|A0A140T904|A0A140T904_HUMAN Valine--tRNA ligase (Fragment)	6	4	4	4	1	0	0	3	1	0	0	3	1	0	0	3	5	5	5	131.83	1183	1183;1264;95;174;174;366	1	4	0	6.6925	1.6	0	0	3.4	14843000	3531500	0	0	11311000	265050	63063	0	0	201990	0	0	0	13873000
sp|P26641|EF1G_HUMAN	sp|P26641|EF1G_HUMAN	10	10	10	>sp|P26641|EF1G_HUMAN Elongation factor 1-gamma OS=Homo sapiens OX=9606 GN=EEF1G PE=1 SV=3	1	10	10	10	9	8	5	8	9	8	5	8	9	8	5	8	23.8	23.8	23.8	50.118	437	437	1	40	0	40.186	22	19.9	12.4	19.9	809860000	314380000	115920000	36240000	343320000	33744000	13099000	4830100	1510000	14305000	306370000	241930000	247620000	320510000
sp|P27105|STOM_HUMAN;tr|F8VSL7|F8VSL7_HUMAN	sp|P27105|STOM_HUMAN;tr|F8VSL7|F8VSL7_HUMAN	4;2	4;2	4;2	>sp|P27105|STOM_HUMAN Erythrocyte band 7 integral membrane protein OS=Homo sapiens OX=9606 GN=STOM PE=1 SV=3;>tr|F8VSL7|F8VSL7_HUMAN Erythrocyte band 7 integral membrane protein OS=Homo sapiens OX=9606 GN=STOM PE=1 SV=1	2	4	4	4	2	4	0	3	2	4	0	3	2	4	0	3	19.1	19.1	19.1	31.73	288	288;168	1	11	0	22.459	12.2	19.1	0	13.5	67673000	11013000	24859000	0	31801000	4511600	734230	1657300	0	2120000	32063000	38445000	0	31318000
sp|P27448|MARK3_HUMAN;tr|J3KNR0|J3KNR0_HUMAN;tr|H0YNV4|H0YNV4_HUMAN;tr|B4DIB3|B4DIB3_HUMAN;sp|Q9P0L2|MARK1_HUMAN;tr|A0A087X0I6|A0A087X0I6_HUMAN;tr|H0YIY6|H0YIY6_HUMAN	sp|P27448|MARK3_HUMAN;tr|J3KNR0|J3KNR0_HUMAN;tr|H0YNV4|H0YNV4_HUMAN;tr|B4DIB3|B4DIB3_HUMAN;sp|Q9P0L2|MARK1_HUMAN;tr|A0A087X0I6|A0A087X0I6_HUMAN	3;3;2;2;2;2;1	2;2;1;1;1;1;1	2;2;1;1;1;1;1	>sp|P27448|MARK3_HUMAN MAP/microtubule affinity-regulating kinase 3 OS=Homo sapiens OX=9606 GN=MARK3 PE=1 SV=5;>tr|J3KNR0|J3KNR0_HUMAN Non-specific serine/threonine protein kinase OS=Homo sapiens OX=9606 GN=MARK3 PE=1 SV=2;>tr|H0YNV4|H0YNV4_HUMAN MAP/micro	7	3	2	2	0	0	0	3	0	0	0	2	0	0	0	2	3.5	2.3	2.3	84.428	753	753;776;178;780;795;796;505	1	2	0.0062451	2.0796	0	0	0	3.5	4174700	0	0	0	4174700	101820	0	0	0	101820	0	0	0	5120200
sp|P27482|CALL3_HUMAN	sp|P27482|CALL3_HUMAN	1	1	1	>sp|P27482|CALL3_HUMAN Calmodulin-like protein 3 OS=Homo sapiens OX=9606 GN=CALML3 PE=1 SV=2	1	1	1	1	0	1	0	0	0	1	0	0	0	1	0	0	8.1	8.1	8.1	16.891	149	149	1	1	0.00084246	2.7593	0	8.1	0	0	7513900	0	7513900	0	0	683080	0	683080	0	0	0	15660000	0	0
tr|F8W7C6|F8W7C6_HUMAN;tr|A0A087WV22|A0A087WV22_HUMAN;tr|X1WI28|X1WI28_HUMAN;sp|P27635|RL10_HUMAN;tr|H7C123|H7C123_HUMAN;tr|H7C2C5|H7C2C5_HUMAN;sp|Q96L21|RL10L_HUMAN;tr|H7C2U2|H7C2U2_HUMAN;tr|B8A6G2|B8A6G2_HUMAN;tr|A6QRI9|A6QRI9_HUMAN	tr|F8W7C6|F8W7C6_HUMAN;tr|A0A087WV22|A0A087WV22_HUMAN;tr|X1WI28|X1WI28_HUMAN;sp|P27635|RL10_HUMAN;tr|H7C123|H7C123_HUMAN;tr|H7C2C5|H7C2C5_HUMAN	8;8;8;8;5;5;3;1;1;1	8;8;8;8;5;5;3;1;1;1	8;8;8;8;5;5;3;1;1;1	>tr|F8W7C6|F8W7C6_HUMAN 60S ribosomal protein L10 OS=Homo sapiens OX=9606 GN=RPL10 PE=1 SV=2;>tr|A0A087WV22|A0A087WV22_HUMAN 60S ribosomal protein L10 OS=Homo sapiens OX=9606 GN=RPL10 PE=1 SV=1;>tr|X1WI28|X1WI28_HUMAN 60S ribosomal protein L10 (Fragment) O	10	8	8	8	8	6	1	6	8	6	1	6	8	6	1	6	38.7	38.7	38.7	18.565	163	163;178;200;214;91;131;214;28;108;181	1	39	0	15.077	38.7	25.8	4.9	33.1	1354700000	834210000	106120000	4502300	409870000	169340000	104280000	13265000	562780	51234000	634140000	311770000	0	483370000
sp|P27694|RFA1_HUMAN;tr|I3L4R8|I3L4R8_HUMAN;tr|I3L2M5|I3L2M5_HUMAN;tr|I3L524|I3L524_HUMAN	sp|P27694|RFA1_HUMAN	11;4;3;2	11;4;3;2	11;4;3;2	>sp|P27694|RFA1_HUMAN Replication protein A 70 kDa DNA-binding subunit OS=Homo sapiens OX=9606 GN=RPA1 PE=1 SV=2	4	11	11	11	3	9	0	7	3	9	0	7	3	9	0	7	28.1	28.1	28.1	68.137	616	616;313;153;124	1	19	0	31.563	8.6	24.4	0	20.5	162040000	40828000	75445000	0	45767000	5401300	1360900	2514800	0	1525600	42271000	148800000	0	63121000
tr|F8VPD4|F8VPD4_HUMAN;sp|P27708|PYR1_HUMAN	tr|F8VPD4|F8VPD4_HUMAN;sp|P27708|PYR1_HUMAN	3;3	3;3	3;3	>tr|F8VPD4|F8VPD4_HUMAN Aspartate carbamoyltransferase OS=Homo sapiens OX=9606 GN=CAD PE=1 SV=1;>sp|P27708|PYR1_HUMAN CAD protein OS=Homo sapiens OX=9606 GN=CAD PE=1 SV=3	2	3	3	3	0	1	1	3	0	1	1	3	0	1	1	3	1.6	1.6	1.6	236.02	2162	2162;2225	1	5	0	3.9797	0	0.5	0.6	1.6	9266300	0	1691100	974800	6600400	89099	0	16260	9373.1	63465	0	0	0	8095300
sp|P27816|MAP4_HUMAN;tr|E7EVA0|E7EVA0_HUMAN;tr|H0Y2V1|H0Y2V1_HUMAN;tr|H7C4C5|H7C4C5_HUMAN;tr|B5MEG9|B5MEG9_HUMAN;tr|A0A0J9YVV8|A0A0J9YVV8_HUMAN;tr|A0A0J9YW37|A0A0J9YW37_HUMAN;tr|H7C456|H7C456_HUMAN	sp|P27816|MAP4_HUMAN;tr|E7EVA0|E7EVA0_HUMAN	18;18;5;5;4;1;1;1	18;18;5;5;4;1;1;1	13;13;0;1;1;1;1;1	>sp|P27816|MAP4_HUMAN Microtubule-associated protein 4 OS=Homo sapiens OX=9606 GN=MAP4 PE=1 SV=3;>tr|E7EVA0|E7EVA0_HUMAN Microtubule-associated protein OS=Homo sapiens OX=9606 GN=MAP4 PE=1 SV=1	8	18	18	13	9	11	3	15	9	11	3	15	5	7	2	10	23.4	23.4	17	121	1152	1152;2297;463;493;760;76;140;283	1	39	0	47.083	12.2	14.1	4.4	21.2	375710000	87883000	82752000	10148000	194920000	5870400	1373200	1293000	158560	3045700	99919000	181680000	46394000	212250000
tr|H0YJM8|H0YJM8_HUMAN;sp|P28074|PSB5_HUMAN	tr|H0YJM8|H0YJM8_HUMAN;sp|P28074|PSB5_HUMAN	1;1	1;1	1;1	>tr|H0YJM8|H0YJM8_HUMAN Proteasome endopeptidase complex (Fragment) OS=Homo sapiens OX=9606 GN=PSMB5 PE=1 SV=1;>sp|P28074|PSB5_HUMAN Proteasome subunit beta type-5 OS=Homo sapiens OX=9606 GN=PSMB5 PE=1 SV=3	2	1	1	1	0	1	0	0	0	1	0	0	0	1	0	0	11	11	11	12.747	118	118;263	1	1	0.0076103	1.9277	0	11	0	0	1901600	0	1901600	0	0	271660	0	271660	0	0	0	3963100	0	0
tr|B4DJ81|B4DJ81_HUMAN;sp|P28331|NDUS1_HUMAN	tr|B4DJ81|B4DJ81_HUMAN;sp|P28331|NDUS1_HUMAN	4;4	4;4	4;4	>tr|B4DJ81|B4DJ81_HUMAN NADH-ubiquinone oxidoreductase 75 kDa subunit, mitochondrial OS=Homo sapiens OX=9606 GN=NDUFS1 PE=1 SV=1;>sp|P28331|NDUS1_HUMAN NADH-ubiquinone oxidoreductase 75 kDa subunit, mitochondrial OS=Homo sapiens OX=9606 GN=NDUFS1 PE=1 SV=3	2	4	4	4	2	2	0	3	2	2	0	3	2	2	0	3	12.6	12.6	12.6	66.921	611	611;727	1	7	0	15.703	6.9	6.7	0	9.3	16037000	2990000	4261300	0	8786000	458210	85428	121750	0	251030	0	10145000	0	9512000
tr|A0A0B4J1R6|A0A0B4J1R6_HUMAN;sp|P29401|TKT_HUMAN;tr|E9PFF2|E9PFF2_HUMAN	tr|A0A0B4J1R6|A0A0B4J1R6_HUMAN;sp|P29401|TKT_HUMAN;tr|E9PFF2|E9PFF2_HUMAN	4;4;2	4;4;2	4;4;2	>tr|A0A0B4J1R6|A0A0B4J1R6_HUMAN Transketolase OS=Homo sapiens OX=9606 GN=TKT PE=1 SV=1;>sp|P29401|TKT_HUMAN Transketolase OS=Homo sapiens OX=9606 GN=TKT PE=1 SV=3;>tr|E9PFF2|E9PFF2_HUMAN Transketolase OS=Homo sapiens OX=9606 GN=TKT PE=1 SV=1	3	4	4	4	0	3	3	1	0	3	3	1	0	3	3	1	13.3	13.3	13.3	49.91	457	457;623;334	1	9	0	7.0564	0	9.4	10.7	4.2	17956000	0	3681900	9669500	4604700	816190	0	167360	439520	209310	0	0	33277000	11272000
sp|P29508|SPB3_HUMAN	sp|P29508|SPB3_HUMAN	6	6	4	>sp|P29508|SPB3_HUMAN Serpin B3 OS=Homo sapiens OX=9606 GN=SERPINB3 PE=1 SV=2	1	6	6	4	2	5	2	1	2	5	2	1	1	3	1	0	21	21	15.1	44.564	390	390	1	10	0	29.962	7.7	17.4	6.7	3.1	97134000	14136000	66675000	16323000	0	4415200	642540	3030700	741980	0	0	138960000	0	0
tr|E7EPF2|E7EPF2_HUMAN;tr|C9J9B2|C9J9B2_HUMAN;tr|E7ETU5|E7ETU5_HUMAN;tr|F6Y5H0|F6Y5H0_HUMAN;sp|P29558|RBMS1_HUMAN;tr|C9JIJ9|C9JIJ9_HUMAN;sp|Q6XE24|RBMS3_HUMAN;tr|A0A1B0GUW5|A0A1B0GUW5_HUMAN	tr|E7EPF2|E7EPF2_HUMAN;tr|C9J9B2|C9J9B2_HUMAN;tr|E7ETU5|E7ETU5_HUMAN;tr|F6Y5H0|F6Y5H0_HUMAN;sp|P29558|RBMS1_HUMAN;tr|C9JIJ9|C9JIJ9_HUMAN;sp|Q6XE24|RBMS3_HUMAN;tr|A0A1B0GUW5|A0A1B0GUW5_HUMAN	1;1;1;1;1;1;1;1	1;1;1;1;1;1;1;1	1;1;1;1;1;1;1;1	>tr|E7EPF2|E7EPF2_HUMAN RNA-binding motif, single-stranded-interacting protein 1 (Fragment) OS=Homo sapiens OX=9606 GN=RBMS1 PE=1 SV=8;>tr|C9J9B2|C9J9B2_HUMAN RNA-binding motif, single-stranded-interacting protein 3 OS=Homo sapiens OX=9606 GN=RBMS3 PE=1 SV	8	1	1	1	1	0	0	0	1	0	0	0	1	0	0	0	11.8	11.8	11.8	13.713	127	127;264;370;386;406;436;437;563	1	1	0.0075529	1.8785	11.8	0	0	0	4529200	4529200	0	0	0	754870	754870	0	0	0	4529200	0	0	0
tr|E9PK01|E9PK01_HUMAN;sp|P29692|EF1D_HUMAN;tr|A0A087X1X7|A0A087X1X7_HUMAN;tr|E9PRY8|E9PRY8_HUMAN;tr|E9PPR1|E9PPR1_HUMAN;tr|E9PL12|E9PL12_HUMAN;tr|E9PQ49|E9PQ49_HUMAN;tr|E9PI39|E9PI39_HUMAN;tr|E9PMW7|E9PMW7_HUMAN;tr|E9PIZ1|E9PIZ1_HUMAN;tr|E9PL71|E9PL71_HUMAN;tr|H0YCK7|H0YCK7_HUMAN;tr|E9PQZ1|E9PQZ1_HUMAN;tr|E9PQC9|E9PQC9_HUMAN;tr|E9PN91|E9PN91_HUMAN;tr|H0YE58|H0YE58_HUMAN;tr|H0YE72|H0YE72_HUMAN;tr…	tr|E9PK01|E9PK01_HUMAN;sp|P29692|EF1D_HUMAN;tr|A0A087X1X7|A0A087X1X7_HUMAN;tr|E9PRY8|E9PRY8_HUMAN;tr|E9PPR1|E9PPR1_HUMAN;tr|E9PL12|E9PL12_HUMAN;tr|E9PQ49|E9PQ49_HUMAN;tr|E9PI39|E9PI39_HUMAN;tr|E9PMW7|E9PMW7_HUMAN;tr|E9PIZ1|E9PIZ1_HUMAN;tr|E9PL71|E9PL71_HUMAN;tr|H0YCK7|H0YCK7_HUMAN;tr|E9PQZ1|E9PQZ1_HUMAN	6;6;6;6;4;4;4;4;3;3;3;3;3;2;2;2;2;1	6;6;6;6;4;4;4;4;3;3;3;3;3;2;2;2;2;1	6;6;6;6;4;4;4;4;3;3;3;3;3;2;2;2;2;1	>tr|E9PK01|E9PK01_HUMAN Elongation factor 1-delta (Fragment) OS=Homo sapiens OX=9606 GN=EEF1D PE=1 SV=1;>sp|P29692|EF1D_HUMAN Elongation factor 1-delta OS=Homo sapiens OX=9606 GN=EEF1D PE=1 SV=5;>tr|A0A087X1X7|A0A087X1X7_HUMAN Elongation factor 1-delta OS=	18	6	6	6	4	5	3	6	4	5	3	6	4	5	3	6	31.8	31.8	31.8	28.821	261	261;281;631;697;166;168;198;204;130;137;187;210;238;36;106;119;156;139	1	18	0	47.585	22.2	26.8	18.4	31.8	240830000	58904000	63881000	15411000	102640000	16056000	3926900	4258700	1027400	6842600	82633000	113200000	78997000	105090000
sp|P30050|RL12_HUMAN	sp|P30050|RL12_HUMAN	6	6	6	>sp|P30050|RL12_HUMAN 60S ribosomal protein L12 OS=Homo sapiens OX=9606 GN=RPL12 PE=1 SV=1	1	6	6	6	6	6	4	6	6	6	4	6	6	6	4	6	54.5	54.5	54.5	17.818	165	165	1	38	0	65.978	54.5	54.5	33.3	54.5	3169300000	2013400000	482240000	91179000	582540000	352150000	223710000	53582000	10131000	64726000	2178000000	770250000	460820000	639830000
tr|E9PH38|E9PH38_HUMAN;tr|B3KQV6|B3KQV6_HUMAN;sp|P30153|2AAA_HUMAN	tr|E9PH38|E9PH38_HUMAN;tr|B3KQV6|B3KQV6_HUMAN;sp|P30153|2AAA_HUMAN	2;2;2	2;2;2	2;2;2	>tr|E9PH38|E9PH38_HUMAN Serine/threonine-protein phosphatase 2A 65 kDa regulatory subunit A alpha isoform (Fragment) OS=Homo sapiens OX=9606 GN=PPP2R1A PE=1 SV=2;>tr|B3KQV6|B3KQV6_HUMAN Serine/threonine-protein phosphatase 2A 65 kDa regulatory subunit A al	3	2	2	2	2	1	0	1	2	1	0	1	2	1	0	1	25	25	25	14.509	132	132;410;589	1	4	0	7.4727	25	15.2	0	15.2	42354000	22549000	7938100	0	11867000	4706000	2505400	882020	0	1318500	22549000	0	0	0
sp|P30740|ILEU_HUMAN	sp|P30740|ILEU_HUMAN	1	1	1	>sp|P30740|ILEU_HUMAN Leukocyte elastase inhibitor OS=Homo sapiens OX=9606 GN=SERPINB1 PE=1 SV=1	1	1	1	1	1	1	1	1	1	1	1	1	1	1	1	1	2.9	2.9	2.9	42.741	379	379	1	4	0.0032336	2.3421	2.9	2.9	2.9	2.9	18514000	6536900	3866300	3777200	4333300	974400	344050	203490	198800	228070	0	0	0	5314700
tr|C9J2Y9|C9J2Y9_HUMAN;sp|P30876|RPB2_HUMAN;tr|C9J4M6|C9J4M6_HUMAN	tr|C9J2Y9|C9J2Y9_HUMAN;sp|P30876|RPB2_HUMAN;tr|C9J4M6|C9J4M6_HUMAN	8;8;7	8;8;7	8;8;7	>tr|C9J2Y9|C9J2Y9_HUMAN DNA-directed RNA polymerase subunit beta OS=Homo sapiens OX=9606 GN=POLR2B PE=1 SV=2;>sp|P30876|RPB2_HUMAN DNA-directed RNA polymerase II subunit RPB2 OS=Homo sapiens OX=9606 GN=POLR2B PE=1 SV=1;>tr|C9J4M6|C9J4M6_HUMAN DNA-directed	3	8	8	8	3	2	1	8	3	2	1	8	3	2	1	8	8.7	8.7	8.7	133.06	1167	1167;1174;1067	1	14	0	16.923	3.2	2	0.9	8.7	60210000	18172000	6571500	1952600	33513000	1003500	302870	109530	32543	558550	21172000	19713000	0	32087000
sp|Q5VSP4|LC1L1_HUMAN;sp|P31025|LCN1_HUMAN	sp|Q5VSP4|LC1L1_HUMAN;sp|P31025|LCN1_HUMAN	1;1	1;1	1;1	>sp|Q5VSP4|LC1L1_HUMAN Putative lipocalin 1-like protein 1 OS=Homo sapiens OX=9606 GN=LCN1P1 PE=5 SV=1;>sp|P31025|LCN1_HUMAN Lipocalin-1 OS=Homo sapiens OX=9606 GN=LCN1 PE=1 SV=1	2	1	1	1	0	1	1	0	0	1	1	0	0	1	1	0	6.8	6.8	6.8	17.918	162	162;176	1	2	0.00085985	2.9538	0	6.8	6.8	0	20397000	0	13843000	6553600	0	2913800	0	1977600	936230	0	0	0	26366000	0
sp|P31146|COR1A_HUMAN	sp|P31146|COR1A_HUMAN	1	1	1	>sp|P31146|COR1A_HUMAN Coronin-1A OS=Homo sapiens OX=9606 GN=CORO1A PE=1 SV=4	1	1	1	1	1	0	0	0	1	0	0	0	1	0	0	0	3.5	3.5	3.5	51.026	461	461	1	1	0.0040161	2.2919	3.5	0	0	0	2226600	2226600	0	0	0	117190	117190	0	0	0	2226600	0	0	0
sp|P31151|S10A7_HUMAN;sp|Q86SG5|S1A7A_HUMAN	sp|P31151|S10A7_HUMAN	3;1	3;1	3;1	>sp|P31151|S10A7_HUMAN Protein S100-A7 OS=Homo sapiens OX=9606 GN=S100A7 PE=1 SV=4	2	3	3	3	1	3	1	1	1	3	1	1	1	3	1	1	25.7	25.7	25.7	11.471	101	101;101	1	8	0	7.4737	13.9	25.7	13.9	10.9	73790000	4732500	61729000	1231000	6097000	10541000	676070	8818500	175860	871000	0	128650000	0	0
sp|P31327|CPSM_HUMAN;tr|A0A669KBF2|A0A669KBF2_HUMAN;tr|Q5R211|Q5R211_HUMAN	sp|P31327|CPSM_HUMAN	14;6;4	14;6;4	14;6;4	>sp|P31327|CPSM_HUMAN Carbamoyl-phosphate synthase [ammonia], mitochondrial OS=Homo sapiens OX=9606 GN=CPS1 PE=1 SV=2	3	14	14	14	0	11	4	14	0	11	4	14	0	11	4	14	11.2	11.2	11.2	164.94	1500	1500;660;513	1	34	0	32.414	0	8.5	3.4	11.2	286530000	0	92196000	10474000	183860000	3721200	0	1197400	136030	2387800	0	192190000	49524000	218080000
sp|P31689|DNJA1_HUMAN	sp|P31689|DNJA1_HUMAN	2	2	2	>sp|P31689|DNJA1_HUMAN DnaJ homolog subfamily A member 1 OS=Homo sapiens OX=9606 GN=DNAJA1 PE=1 SV=2	1	2	2	2	2	0	0	1	2	0	0	1	2	0	0	1	6.5	6.5	6.5	44.868	397	397	1	4	0.00085763	2.9244	6.5	0	0	3.3	38484000	17617000	0	0	20868000	1832600	838900	0	0	993690	17617000	0	0	0
sp|P31943|HNRH1_HUMAN;tr|G8JLB6|G8JLB6_HUMAN;tr|E9PCY7|E9PCY7_HUMAN;tr|E5RGV0|E5RGV0_HUMAN;tr|D6RIU0|D6RIU0_HUMAN;tr|D6RBM0|D6RBM0_HUMAN;tr|H0YB39|H0YB39_HUMAN;tr|E7EQJ0|E7EQJ0_HUMAN;tr|D6RAM1|D6RAM1_HUMAN;tr|D6R9T0|D6R9T0_HUMAN;tr|D6RFM3|D6RFM3_HUMAN;tr|D6RIT2|D6RIT2_HUMAN;tr|E7EN40|E7EN40_HUMAN;tr|D6RDU3|D6RDU3_HUMAN;tr|D6RJ04|D6RJ04_HUMAN;tr|D6RIH9|D6RIH9_HUMAN;tr|D6R9D3|D6R9D3_HUMAN;tr|D6RF17…	sp|P31943|HNRH1_HUMAN;tr|G8JLB6|G8JLB6_HUMAN;tr|E9PCY7|E9PCY7_HUMAN;tr|E5RGV0|E5RGV0_HUMAN;tr|D6RIU0|D6RIU0_HUMAN;tr|D6RBM0|D6RBM0_HUMAN;tr|H0YB39|H0YB39_HUMAN	7;7;6;4;4;4;4;3;3;3;3;3;3;3;3;3;2;2;2;2;2;1;1	7;7;6;4;4;4;4;3;3;3;3;3;3;3;3;3;2;2;2;2;2;1;1	5;5;4;4;4;4;2;3;3;3;3;3;3;3;3;3;2;2;2;2;1;1;1	>sp|P31943|HNRH1_HUMAN Heterogeneous nuclear ribonucleoprotein H OS=Homo sapiens OX=9606 GN=HNRNPH1 PE=1 SV=4;>tr|G8JLB6|G8JLB6_HUMAN Heterogeneous nuclear ribonucleoprotein H OS=Homo sapiens OX=9606 GN=HNRNPH1 PE=1 SV=1;>tr|E9PCY7|E9PCY7_HUMAN Heterogeneo	23	7	7	5	5	5	4	7	5	5	4	7	3	3	3	5	22.7	22.7	16.7	49.229	449	449;472;429;155;168;212;277;115;130;161;163;164;166;171;172;184;40;49;84;100;449;28;131	1	27	0	45.725	17.1	17.1	13.4	22.7	427970000	147590000	76809000	38285000	165280000	23776000	8199600	4267200	2126900	9182100	162500000	183230000	121040000	191070000
sp|P31944|CASPE_HUMAN	sp|P31944|CASPE_HUMAN	8	8	8	>sp|P31944|CASPE_HUMAN Caspase-14 OS=Homo sapiens OX=9606 GN=CASP14 PE=1 SV=2	1	8	8	8	6	3	2	3	6	3	2	3	6	3	2	3	31	31	31	27.679	242	242	1	16	0	14.306	24.8	14.9	9.1	13.6	89608000	51653000	12718000	13288000	11949000	5973900	3443500	847890	885870	796610	37728000	27525000	56456000	10545000
sp|P31946|1433B_HUMAN;tr|Q4VY20|Q4VY20_HUMAN;tr|A0A0J9YWZ2|A0A0J9YWZ2_HUMAN;tr|Q4VY19|Q4VY19_HUMAN;tr|A0A0J9YWE8|A0A0J9YWE8_HUMAN;sp|P27348|1433T_HUMAN;sp|Q04917|1433F_HUMAN;tr|E9PG15|E9PG15_HUMAN;tr|A2IDB2|A2IDB2_HUMAN	sp|P31946|1433B_HUMAN	5;2;2;2;2;2;2;1;1	3;1;1;1;1;0;0;0;0	3;1;1;1;1;0;0;0;0	>sp|P31946|1433B_HUMAN 14-3-3 protein beta/alpha OS=Homo sapiens OX=9606 GN=YWHAB PE=1 SV=3	9	5	3	3	3	3	4	4	2	2	3	2	2	2	3	2	22.4	15	15	28.082	246	246;74;81;100;149;245;246;149;162	1	9	0	7.5433	14.6	14.6	19.1	17.9	38217000	11739000	6880600	8223000	11374000	2729800	838490	491470	587360	812440	15438000	18827000	21090000	17756000
sp|P31947|1433S_HUMAN	sp|P31947|1433S_HUMAN	4	2	2	>sp|P31947|1433S_HUMAN 14-3-3 protein sigma OS=Homo sapiens OX=9606 GN=SFN PE=1 SV=1	1	4	2	2	1	3	2	2	0	2	1	0	0	2	1	0	12.5	5.2	5.2	27.774	248	248	1	4	0	4.1172	4	9.3	8.5	7.3	24212000	0	22131000	2081200	0	1513200	0	1383200	130080	0	0	46123000	0	0
sp|P32119|PRDX2_HUMAN;tr|A6NIW5|A6NIW5_HUMAN	sp|P32119|PRDX2_HUMAN;tr|A6NIW5|A6NIW5_HUMAN	4;3	3;3	3;3	>sp|P32119|PRDX2_HUMAN Peroxiredoxin-2 OS=Homo sapiens OX=9606 GN=PRDX2 PE=1 SV=5;>tr|A6NIW5|A6NIW5_HUMAN Peroxiredoxin 2, isoform CRA_a OS=Homo sapiens OX=9606 GN=PRDX2 PE=1 SV=2	2	4	3	3	4	4	2	1	3	3	1	1	3	3	1	1	19.2	13.6	13.6	21.892	198	198;136	1	8	0	4.4651	19.2	19.2	14.6	8.6	57155000	31024000	19648000	4395100	2088500	4396600	2386400	1511400	338090	160650	31419000	40554000	0	0
sp|P32780|TF2H1_HUMAN;tr|E9PM51|E9PM51_HUMAN	sp|P32780|TF2H1_HUMAN;tr|E9PM51|E9PM51_HUMAN	2;1	2;1	2;1	>sp|P32780|TF2H1_HUMAN General transcription factor IIH subunit 1 OS=Homo sapiens OX=9606 GN=GTF2H1 PE=1 SV=1;>tr|E9PM51|E9PM51_HUMAN General transcription factor IIH subunit 1 OS=Homo sapiens OX=9606 GN=GTF2H1 PE=1 SV=1	2	2	2	2	1	0	0	2	1	0	0	2	1	0	0	2	4.6	4.6	4.6	62.031	548	548;236	1	3	0	3.1669	2.4	0	0	4.6	10583000	2670200	0	0	7912500	352760	89005	0	0	263750	0	0	0	9704600
sp|P32969|RL9_HUMAN;tr|D6RAN4|D6RAN4_HUMAN;tr|A0A2R8Y5Y7|A0A2R8Y5Y7_HUMAN;tr|E7ESE0|E7ESE0_HUMAN;tr|H0Y9V9|H0Y9V9_HUMAN;tr|H0Y9R4|H0Y9R4_HUMAN	sp|P32969|RL9_HUMAN;tr|D6RAN4|D6RAN4_HUMAN;tr|A0A2R8Y5Y7|A0A2R8Y5Y7_HUMAN;tr|E7ESE0|E7ESE0_HUMAN;tr|H0Y9V9|H0Y9V9_HUMAN	7;6;6;5;4;3	7;6;6;5;4;3	7;6;6;5;4;3	>sp|P32969|RL9_HUMAN 60S ribosomal protein L9 OS=Homo sapiens OX=9606 GN=RPL9 PE=1 SV=1;>tr|D6RAN4|D6RAN4_HUMAN 60S ribosomal protein L9 (Fragment) OS=Homo sapiens OX=9606 GN=RPL9 PE=1 SV=8;>tr|A0A2R8Y5Y7|A0A2R8Y5Y7_HUMAN 60S ribosomal protein L9 OS=Homo s	6	7	7	7	7	4	2	5	7	4	2	5	7	4	2	5	39.6	39.6	39.6	21.863	192	192;181;220;166;113;90	1	24	0	25.654	39.6	21.4	8.9	28.6	1330000000	855780000	146800000	37092000	290370000	147780000	95086000	16311000	4121400	32263000	758040000	344040000	204500000	306850000
tr|E9PID8|E9PID8_HUMAN;sp|P33240|CSTF2_HUMAN;tr|E7EWR4|E7EWR4_HUMAN;tr|A0A0A0MT56|A0A0A0MT56_HUMAN;sp|Q9H0L4|CSTFT_HUMAN	tr|E9PID8|E9PID8_HUMAN;sp|P33240|CSTF2_HUMAN;tr|E7EWR4|E7EWR4_HUMAN;tr|A0A0A0MT56|A0A0A0MT56_HUMAN;sp|Q9H0L4|CSTFT_HUMAN	3;3;3;2;2	3;3;3;2;2	3;3;3;2;2	>tr|E9PID8|E9PID8_HUMAN Cleavage stimulation factor subunit 2 OS=Homo sapiens OX=9606 GN=CSTF2 PE=1 SV=1;>sp|P33240|CSTF2_HUMAN Cleavage stimulation factor subunit 2 OS=Homo sapiens OX=9606 GN=CSTF2 PE=1 SV=1;>tr|E7EWR4|E7EWR4_HUMAN Cleavage stimulation fa	5	3	3	3	3	0	1	0	3	0	1	0	3	0	1	0	9.1	9.1	9.1	46.665	438	438;577;597;225;616	1	4	0	5.5816	9.1	0	3.2	0	38093000	30959000	0	7134100	0	1814000	1474300	0	339720	0	30959000	0	0	0
tr|B1AHB1|B1AHB1_HUMAN;sp|P33992|MCM5_HUMAN	tr|B1AHB1|B1AHB1_HUMAN;sp|P33992|MCM5_HUMAN	2;2	2;2	2;2	>tr|B1AHB1|B1AHB1_HUMAN DNA helicase OS=Homo sapiens OX=9606 GN=MCM5 PE=1 SV=1;>sp|P33992|MCM5_HUMAN DNA replication licensing factor MCM5 OS=Homo sapiens OX=9606 GN=MCM5 PE=1 SV=5	2	2	2	2	0	1	0	2	0	1	0	2	0	1	0	2	4.2	4.2	4.2	77.592	691	691;734	1	3	0.0040064	2.2742	0	1.9	0	4.2	7199800	0	1810000	0	5389800	189470	0	47632	0	141840	0	0	0	6610500
sp|P34897|GLYM_HUMAN;tr|H0YIZ0|H0YIZ0_HUMAN;tr|G3V2Y4|G3V2Y4_HUMAN;tr|G3V5L0|G3V5L0_HUMAN;tr|G3V4W5|G3V4W5_HUMAN;tr|G3V2D2|G3V2D2_HUMAN;tr|G3V540|G3V540_HUMAN;sp|P34896|GLYC_HUMAN	sp|P34897|GLYM_HUMAN;tr|H0YIZ0|H0YIZ0_HUMAN;tr|G3V2Y4|G3V2Y4_HUMAN	8;6;5;3;2;1;1;1	8;6;5;3;2;1;1;1	8;6;5;3;2;1;1;1	>sp|P34897|GLYM_HUMAN Serine hydroxymethyltransferase, mitochondrial OS=Homo sapiens OX=9606 GN=SHMT2 PE=1 SV=3;>tr|H0YIZ0|H0YIZ0_HUMAN Glycine hydroxymethyltransferase (Fragment) OS=Homo sapiens OX=9606 GN=SHMT2 PE=1 SV=1;>tr|G3V2Y4|G3V2Y4_HUMAN Glycine h	8	8	8	8	4	6	0	7	4	6	0	7	4	6	0	7	21	21	21	55.992	504	504;264;234;215;237;52;192;483	1	18	0	19.318	12.5	15.1	0	19.2	202160000	49642000	42198000	0	110320000	6971200	1711800	1455100	0	3804300	84817000	81968000	0	106110000
tr|A0A087WTS8|A0A087WTS8_HUMAN;tr|A0A087WYC1|A0A087WYC1_HUMAN;sp|P34932|HSP74_HUMAN	tr|A0A087WTS8|A0A087WTS8_HUMAN;tr|A0A087WYC1|A0A087WYC1_HUMAN;sp|P34932|HSP74_HUMAN	1;1;1	1;1;1	1;1;1	>tr|A0A087WTS8|A0A087WTS8_HUMAN Heat shock 70 kDa protein 4 OS=Homo sapiens OX=9606 GN=HSPA4 PE=1 SV=1;>tr|A0A087WYC1|A0A087WYC1_HUMAN Heat shock 70 kDa protein 4 OS=Homo sapiens OX=9606 GN=HSPA4 PE=1 SV=1;>sp|P34932|HSP74_HUMAN Heat shock 70 kDa protein 4	3	1	1	1	1	0	0	0	1	0	0	0	1	0	0	0	2.7	2.7	2.7	52.599	475	475;699;840	1	1	0.0076511	1.9593	2.7	0	0	0	3982400	3982400	0	0	0	128460	128460	0	0	0	3982400	0	0	0
tr|B1AN99|B1AN99_HUMAN;sp|P35030|TRY3_HUMAN	tr|B1AN99|B1AN99_HUMAN;sp|P35030|TRY3_HUMAN	1;1	1;1	1;1	>tr|B1AN99|B1AN99_HUMAN Trypsin-3 (Fragment) OS=Homo sapiens OX=9606 GN=PRSS3 PE=1 SV=8;>sp|P35030|TRY3_HUMAN Trypsin-3 OS=Homo sapiens OX=9606 GN=PRSS3 PE=1 SV=2	2	1	1	1	0	1	1	1	0	1	1	1	0	1	1	1	7.3	7.3	7.3	19.288	177	177;304	1	3	0	4.152	0	7.3	7.3	7.3	135200000	0	47731000	36685000	50780000	22533000	0	7955200	6114200	8463300	0	0	0	62281000
tr|C9JZ20|C9JZ20_HUMAN;tr|E7ESE2|E7ESE2_HUMAN;tr|E9PCW0|E9PCW0_HUMAN;tr|C9JW96|C9JW96_HUMAN;sp|P35232|PHB_HUMAN;tr|D6RBK0|D6RBK0_HUMAN	tr|C9JZ20|C9JZ20_HUMAN;tr|E7ESE2|E7ESE2_HUMAN;tr|E9PCW0|E9PCW0_HUMAN;tr|C9JW96|C9JW96_HUMAN;sp|P35232|PHB_HUMAN;tr|D6RBK0|D6RBK0_HUMAN	2;2;2;2;2;1	2;2;2;2;2;1	2;2;2;2;2;1	>tr|C9JZ20|C9JZ20_HUMAN Prohibitin (Fragment) OS=Homo sapiens OX=9606 GN=PHB PE=1 SV=1;>tr|E7ESE2|E7ESE2_HUMAN Prohibitin (Fragment) OS=Homo sapiens OX=9606 GN=PHB PE=1 SV=2;>tr|E9PCW0|E9PCW0_HUMAN Prohibitin (Fragment) OS=Homo sapiens OX=9606 GN=PHB PE=1	6	2	2	2	1	2	0	2	1	2	0	2	1	2	0	2	11.4	11.4	11.4	22.27	201	201;202;216;246;272;124	1	5	0	3.3899	5.5	11.4	0	11.4	32156000	6930400	9989300	0	15236000	2296900	495030	713520	0	1088300	0	20720000	0	18786000
tr|B5MC59|B5MC59_HUMAN;sp|P35244|RFA3_HUMAN	tr|B5MC59|B5MC59_HUMAN;sp|P35244|RFA3_HUMAN	1;1	1;1	1;1	>tr|B5MC59|B5MC59_HUMAN Replication protein A 14 kDa subunit OS=Homo sapiens OX=9606 GN=RPA3 PE=1 SV=1;>sp|P35244|RFA3_HUMAN Replication protein A 14 kDa subunit OS=Homo sapiens OX=9606 GN=RPA3 PE=1 SV=1	2	1	1	1	0	1	0	0	0	1	0	0	0	1	0	0	20.7	20.7	20.7	9.1703	82	82;121	1	1	0.0090023	1.8323	0	20.7	0	0	2933400	0	2933400	0	0	586680	0	586680	0	0	0	6113500	0	0
sp|P35249|RFC4_HUMAN;tr|C9JZI1|C9JZI1_HUMAN;tr|C9JTT7|C9JTT7_HUMAN;tr|C9J8M3|C9J8M3_HUMAN;tr|C9JXZ7|C9JXZ7_HUMAN;tr|C9JGY5|C9JGY5_HUMAN;tr|F8WE44|F8WE44_HUMAN;tr|H7C1P0|H7C1P0_HUMAN;tr|C9JW34|C9JW34_HUMAN	sp|P35249|RFC4_HUMAN;tr|C9JZI1|C9JZI1_HUMAN;tr|C9JTT7|C9JTT7_HUMAN;tr|C9J8M3|C9J8M3_HUMAN;tr|C9JXZ7|C9JXZ7_HUMAN	8;7;5;5;4;2;2;2;1	8;7;5;5;4;2;2;2;1	8;7;5;5;4;2;2;2;1	>sp|P35249|RFC4_HUMAN Replication factor C subunit 4 OS=Homo sapiens OX=9606 GN=RFC4 PE=1 SV=2;>tr|C9JZI1|C9JZI1_HUMAN Replication factor C subunit 4 OS=Homo sapiens OX=9606 GN=RFC4 PE=1 SV=1;>tr|C9JTT7|C9JTT7_HUMAN Replication factor C subunit 4 (Fragment	9	8	8	8	6	4	2	6	6	4	2	6	6	4	2	6	28.7	28.7	28.7	39.681	363	363;336;167;214;123;95;97;111;43	1	19	0	28.913	20.7	13.8	5.2	22.6	206110000	65259000	36850000	8286500	95712000	10848000	3434700	1939500	436130	5037500	59092000	81660000	59069000	92966000
sp|P35250|RFC2_HUMAN;tr|A0A087WVY3|A0A087WVY3_HUMAN;tr|H7C5P1|H7C5P1_HUMAN;tr|H7C5Q7|H7C5Q7_HUMAN;tr|F8WC37|F8WC37_HUMAN;tr|H7C5A0|H7C5A0_HUMAN;tr|H7C5G4|H7C5G4_HUMAN;tr|H7C5P4|H7C5P4_HUMAN;tr|H7C5S7|H7C5S7_HUMAN	sp|P35250|RFC2_HUMAN;tr|A0A087WVY3|A0A087WVY3_HUMAN	6;3;2;2;2;2;2;2;1	6;3;2;2;2;2;2;2;1	6;3;2;2;2;2;2;2;1	>sp|P35250|RFC2_HUMAN Replication factor C subunit 2 OS=Homo sapiens OX=9606 GN=RFC2 PE=1 SV=3;>tr|A0A087WVY3|A0A087WVY3_HUMAN Replication factor C subunit 2 OS=Homo sapiens OX=9606 GN=RFC2 PE=1 SV=1	9	6	6	6	2	2	1	5	2	2	1	5	2	2	1	5	21.5	21.5	21.5	39.157	354	354;251;52;75;77;87;101;198;28	1	10	0	10.229	6.2	7.9	3.7	17.2	70963000	16803000	14823000	2923200	36414000	3225600	763750	673790	132870	1655200	24152000	0	0	37312000
sp|P35251|RFC1_HUMAN;tr|A0A1W2PP02|A0A1W2PP02_HUMAN;tr|H0Y8U4|H0Y8U4_HUMAN	sp|P35251|RFC1_HUMAN	12;3;2	12;3;2	12;3;2	>sp|P35251|RFC1_HUMAN Replication factor C subunit 1 OS=Homo sapiens OX=9606 GN=RFC1 PE=1 SV=4	3	12	12	12	10	9	2	12	10	9	2	12	10	9	2	12	14.7	14.7	14.7	128.25	1148	1148;289;187	1	40	0	50.903	12.2	10.6	2.2	14.7	360980000	119830000	69900000	5650200	165600000	6333000	2102200	1226300	99126	2905300	120140000	150510000	22813000	183080000
sp|P35269|T2FA_HUMAN;tr|M0QXD6|M0QXD6_HUMAN;tr|M0R0Z3|M0R0Z3_HUMAN	sp|P35269|T2FA_HUMAN;tr|M0QXD6|M0QXD6_HUMAN	6;5;1	6;5;1	6;5;1	>sp|P35269|T2FA_HUMAN General transcription factor IIF subunit 1 OS=Homo sapiens OX=9606 GN=GTF2F1 PE=1 SV=2;>tr|M0QXD6|M0QXD6_HUMAN Transcription initiation factor IIF subunit alpha (Fragment) OS=Homo sapiens OX=9606 GN=GTF2F1 PE=1 SV=1	3	6	6	6	6	3	0	4	6	3	0	4	6	3	0	4	13.7	13.7	13.7	58.24	517	517;433;127	1	15	0	34.191	13.7	10.1	0	13.3	97879000	60970000	8201500	0	28707000	4893900	3048500	410080	0	1435400	57587000	21770000	0	33915000
sp|P35606|COPB2_HUMAN;tr|H0Y938|H0Y938_HUMAN	sp|P35606|COPB2_HUMAN	4;1	4;1	4;1	>sp|P35606|COPB2_HUMAN Coatomer subunit beta OS=Homo sapiens OX=9606 GN=COPB2 PE=1 SV=2	2	4	4	4	0	1	0	3	0	1	0	3	0	1	0	3	7.1	7.1	7.1	102.49	906	906;177	1	4	0	4.9339	0	2	0	5.1	18795000	0	3733700	0	15061000	391550	0	77785	0	313770	0	0	0	18472000
sp|P35637|FUS_HUMAN;tr|H3BPE7|H3BPE7_HUMAN;tr|A0A075B7D9|A0A075B7D9_HUMAN;sp|Q92804|RBP56_HUMAN	sp|P35637|FUS_HUMAN;tr|H3BPE7|H3BPE7_HUMAN	5;5;2;2	5;5;2;2	5;5;2;2	>sp|P35637|FUS_HUMAN RNA-binding protein FUS OS=Homo sapiens OX=9606 GN=FUS PE=1 SV=1;>tr|H3BPE7|H3BPE7_HUMAN RNA-binding protein FUS OS=Homo sapiens OX=9606 GN=FUS PE=1 SV=1	4	5	5	5	3	2	1	5	3	2	1	5	3	2	1	5	12.7	12.7	12.7	53.425	526	526;527;449;592	1	13	0	16.443	7.8	3.2	1.7	12.7	146210000	27367000	17794000	1712500	99332000	11247000	2105200	1368700	131730	7641000	36604000	64264000	0	71574000
sp|P35659|DEK_HUMAN;tr|H0Y993|H0Y993_HUMAN;tr|A0A494C028|A0A494C028_HUMAN;tr|B4DFG0|B4DFG0_HUMAN;tr|H0Y8X0|H0Y8X0_HUMAN;tr|A0A494C198|A0A494C198_HUMAN;tr|D6RDA2|D6RDA2_HUMAN;tr|D6R9L5|D6R9L5_HUMAN	sp|P35659|DEK_HUMAN;tr|H0Y993|H0Y993_HUMAN;tr|A0A494C028|A0A494C028_HUMAN;tr|B4DFG0|B4DFG0_HUMAN;tr|H0Y8X0|H0Y8X0_HUMAN;tr|A0A494C198|A0A494C198_HUMAN	5;5;5;4;3;3;2;1	5;5;5;4;3;3;2;1	5;5;5;4;3;3;2;1	>sp|P35659|DEK_HUMAN Protein DEK OS=Homo sapiens OX=9606 GN=DEK PE=1 SV=1;>tr|H0Y993|H0Y993_HUMAN DEK oncogene (DNA binding), isoform CRA_b OS=Homo sapiens OX=9606 GN=DEK PE=1 SV=2;>tr|A0A494C028|A0A494C028_HUMAN Protein DEK OS=Homo sapiens OX=9606 GN=DEK	8	5	5	5	5	1	1	5	5	1	1	5	5	1	1	5	15.5	15.5	15.5	42.674	375	375;380;380;347;285;303;122;162	1	12	0	14.777	15.5	3.2	3.5	15.5	137390000	103000000	2631900	940610	30821000	6542300	4904500	125330	44791	1467700	99914000	0	0	40883000
sp|P35908|K22E_HUMAN	sp|P35908|K22E_HUMAN	62	62	1	>sp|P35908|K22E_HUMAN Keratin, type II cytoskeletal 2 epidermal OS=Homo sapiens OX=9606 GN=KRT2 PE=1 SV=2	1	62	62	1	52	58	48	53	52	58	48	53	1	1	1	1	90	90	4.7	65.432	639	639	1	354	0	323.31	84.4	80	75.4	75.7	108000000000	39114000000	23314000000	20762000000	24601000000	2694800000	977840000	582860000	519060000	615040000	40865000000	45781000000	84441000000	27665000000
sp|P36542|ATPG_HUMAN	sp|P36542|ATPG_HUMAN	2	2	2	>sp|P36542|ATPG_HUMAN ATP synthase subunit gamma, mitochondrial OS=Homo sapiens OX=9606 GN=ATP5F1C PE=1 SV=1	1	2	2	2	0	1	0	1	0	1	0	1	0	1	0	1	6.4	6.4	6.4	32.996	298	298	1	2	0.002453	2.4449	0	2.3	0	4	7703500	0	5185600	0	2518000	592580	0	398890	0	193690	0	0	0	3088200
sp|P36578|RL4_HUMAN;tr|H3BM89|H3BM89_HUMAN;tr|H3BU31|H3BU31_HUMAN;tr|H3BTP7|H3BTP7_HUMAN	sp|P36578|RL4_HUMAN;tr|H3BM89|H3BM89_HUMAN	19;15;6;5	19;15;6;5	19;15;6;5	>sp|P36578|RL4_HUMAN 60S ribosomal protein L4 OS=Homo sapiens OX=9606 GN=RPL4 PE=1 SV=5;>tr|H3BM89|H3BM89_HUMAN 60S ribosomal protein L4 OS=Homo sapiens OX=9606 GN=RPL4 PE=1 SV=1	4	19	19	19	17	13	6	16	17	13	6	16	17	13	6	16	41	41	41	47.697	427	427;333;171;170	1	64	0	141.79	38.2	37	19.2	39.8	3405500000	1851400000	525820000	76827000	951470000	212850000	115710000	32864000	4801700	59467000	1695100000	1016400000	514680000	1134500000
tr|F8VYE8|F8VYE8_HUMAN;sp|P36873|PP1G_HUMAN;tr|F8VR82|F8VR82_HUMAN;tr|F8W0W8|F8W0W8_HUMAN;tr|A0A087WYY5|A0A087WYY5_HUMAN	tr|F8VYE8|F8VYE8_HUMAN;sp|P36873|PP1G_HUMAN;tr|F8VR82|F8VR82_HUMAN;tr|F8W0W8|F8W0W8_HUMAN;tr|A0A087WYY5|A0A087WYY5_HUMAN	8;8;7;7;5	2;2;2;1;2	2;2;2;1;2	>tr|F8VYE8|F8VYE8_HUMAN Serine/threonine-protein phosphatase OS=Homo sapiens OX=9606 GN=PPP1CC PE=1 SV=1;>sp|P36873|PP1G_HUMAN Serine/threonine-protein phosphatase PP1-gamma catalytic subunit OS=Homo sapiens OX=9606 GN=PPP1CC PE=1 SV=1;>tr|F8VR82|F8VR82_HU	5	8	2	2	6	5	0	5	1	2	0	2	1	2	0	2	32.9	7.9	7.9	34.95	304	304;323;270;332;140	1	7	0	5.6153	29.6	20.7	0	16.1	26006000	5091800	10617000	0	10297000	1625400	318230	663580	0	643590	0	18515000	0	16242000
sp|P37108|SRP14_HUMAN;tr|H0YLA2|H0YLA2_HUMAN;tr|H0YLW0|H0YLW0_HUMAN	sp|P37108|SRP14_HUMAN;tr|H0YLA2|H0YLA2_HUMAN	5;3;1	5;3;1	5;3;1	>sp|P37108|SRP14_HUMAN Signal recognition particle 14 kDa protein OS=Homo sapiens OX=9606 GN=SRP14 PE=1 SV=2;>tr|H0YLA2|H0YLA2_HUMAN Signal recognition particle 14 kDa protein OS=Homo sapiens OX=9606 GN=SRP14 PE=1 SV=1	3	5	5	5	4	2	1	3	4	2	1	3	4	2	1	3	55.9	55.9	55.9	14.57	136	136;115;56	1	15	0	44.461	34.6	17.6	10.3	39	245240000	167410000	19884000	4306800	53641000	35035000	23916000	2840600	615250	7663000	136700000	51425000	0	80666000
tr|H0Y6E7|H0Y6E7_HUMAN;tr|H3BT71|H3BT71_HUMAN;sp|P38159|RBMX_HUMAN;tr|H3BR27|H3BR27_HUMAN;tr|H3BNC1|H3BNC1_HUMAN;tr|A0A1B0GUK8|A0A1B0GUK8_HUMAN;sp|Q96E39|RMXL1_HUMAN;sp|O75526|RMXL2_HUMAN;sp|Q8N7X1|RMXL3_HUMAN	tr|H0Y6E7|H0Y6E7_HUMAN;tr|H3BT71|H3BT71_HUMAN;sp|P38159|RBMX_HUMAN;tr|H3BR27|H3BR27_HUMAN	5;5;5;4;2;2;2;2;1	5;5;5;4;2;2;2;2;1	5;5;5;4;2;2;2;2;1	>tr|H0Y6E7|H0Y6E7_HUMAN RNA-binding motif protein, X chromosome (Fragment) OS=Homo sapiens OX=9606 GN=RBMX PE=1 SV=2;>tr|H3BT71|H3BT71_HUMAN RNA-binding motif protein, X chromosome OS=Homo sapiens OX=9606 GN=RBMX PE=1 SV=1;>sp|P38159|RBMX_HUMAN RNA-binding	9	5	5	5	4	3	2	5	4	3	2	5	4	3	2	5	19.2	19.2	19.2	31.745	292	292;296;391;78;37;158;390;392;1067	1	14	0	13.984	16.4	13.7	9.2	19.2	153940000	68257000	18404000	8436700	58842000	8102100	3592500	968650	444040	3096900	62786000	40583000	51026000	58330000
sp|P38432|COIL_HUMAN	sp|P38432|COIL_HUMAN	6	6	6	>sp|P38432|COIL_HUMAN Coilin OS=Homo sapiens OX=9606 GN=COIL PE=1 SV=1	1	6	6	6	5	6	1	6	5	6	1	6	5	6	1	6	12.8	12.8	12.8	62.608	576	576	1	18	0	19.838	10.4	12.8	1.7	12.8	129730000	22896000	36149000	2728200	67960000	4989800	880620	1390400	104930	2613900	31829000	70804000	0	78954000
sp|P38646|GRP75_HUMAN;tr|A0A3B3ITI4|A0A3B3ITI4_HUMAN;tr|D6RA73|D6RA73_HUMAN;tr|D6RJI2|D6RJI2_HUMAN;tr|H0Y8S0|H0Y8S0_HUMAN;tr|H0YBG6|H0YBG6_HUMAN	sp|P38646|GRP75_HUMAN	18;3;2;2;2;2	18;3;2;2;2;2	18;3;2;2;2;2	>sp|P38646|GRP75_HUMAN Stress-70 protein, mitochondrial OS=Homo sapiens OX=9606 GN=HSPA9 PE=1 SV=2	6	18	18	18	15	14	12	16	15	14	12	16	15	14	12	16	34.8	34.8	34.8	73.68	679	679;180;62;95;102;163	1	67	0	84.377	30.3	27.1	23.7	32	1265000000	442420000	216910000	86479000	519160000	33289000	11643000	5708200	2275800	13662000	461930000	389450000	506300000	491760000
sp|P38919|IF4A3_HUMAN;tr|I3L3H2|I3L3H2_HUMAN;tr|J3QQP0|J3QQP0_HUMAN;tr|E9PBH4|E9PBH4_HUMAN;tr|F8WE11|F8WE11_HUMAN	sp|P38919|IF4A3_HUMAN;tr|I3L3H2|I3L3H2_HUMAN	12;10;1;1;1	10;8;0;0;0	10;8;0;0;0	>sp|P38919|IF4A3_HUMAN Eukaryotic initiation factor 4A-III OS=Homo sapiens OX=9606 GN=EIF4A3 PE=1 SV=4;>tr|I3L3H2|I3L3H2_HUMAN RNA helicase OS=Homo sapiens OX=9606 GN=EIF4A3 PE=1 SV=2	5	12	10	10	10	7	7	11	9	6	6	9	9	6	6	9	28.7	22.9	22.9	46.871	411	411;390;95;96;97	1	39	0	29.745	26.8	20.9	15.1	24.8	740720000	315920000	100390000	62177000	262230000	32205000	13736000	4364900	2703400	11401000	261640000	205390000	266380000	254440000
sp|P38935|SMBP2_HUMAN;tr|H3BRR1|H3BRR1_HUMAN;tr|F5GX64|F5GX64_HUMAN;tr|F5H5K3|F5H5K3_HUMAN	sp|P38935|SMBP2_HUMAN;tr|H3BRR1|H3BRR1_HUMAN;tr|F5GX64|F5GX64_HUMAN	4;2;2;1	4;2;2;1	4;2;2;1	>sp|P38935|SMBP2_HUMAN DNA-binding protein SMUBP-2 OS=Homo sapiens OX=9606 GN=IGHMBP2 PE=1 SV=3;>tr|H3BRR1|H3BRR1_HUMAN DNA-binding protein SMUBP-2 OS=Homo sapiens OX=9606 GN=IGHMBP2 PE=1 SV=1;>tr|F5GX64|F5GX64_HUMAN DNA-binding protein SMUBP-2 OS=Homo sap	4	4	4	4	1	1	0	4	1	1	0	4	1	1	0	4	5.9	5.9	5.9	109.15	993	993;91;192;29	1	6	0	13.621	0.8	1.1	0	5.9	39105000	3475600	6440800	0	29189000	698300	62063	115010	0	521230	0	0	0	35800000
sp|P39019|RS19_HUMAN;tr|M0R2L9|M0R2L9_HUMAN;tr|M0QYF7|M0QYF7_HUMAN;tr|M0R140|M0R140_HUMAN;tr|A0A075B6E2|A0A075B6E2_HUMAN	sp|P39019|RS19_HUMAN;tr|M0R2L9|M0R2L9_HUMAN;tr|M0QYF7|M0QYF7_HUMAN;tr|M0R140|M0R140_HUMAN	8;6;6;6;2	8;6;6;6;2	8;6;6;6;2	>sp|P39019|RS19_HUMAN 40S ribosomal protein S19 OS=Homo sapiens OX=9606 GN=RPS19 PE=1 SV=2;>tr|M0R2L9|M0R2L9_HUMAN 40S ribosomal protein S19 (Fragment) OS=Homo sapiens OX=9606 GN=RPS19 PE=1 SV=1;>tr|M0QYF7|M0QYF7_HUMAN 40S ribosomal protein S19 (Fragment)	5	8	8	8	8	4	3	5	8	4	3	5	8	4	3	5	35.2	35.2	35.2	16.06	145	145;71;100;102;71	1	23	0	36.385	35.2	29	20	29.7	1499100000	1142900000	112600000	58831000	184740000	149910000	114290000	11260000	5883100	18474000	1044400000	263450000	285330000	247700000
sp|P39023|RL3_HUMAN;tr|H7C422|H7C422_HUMAN;tr|G5E9G0|G5E9G0_HUMAN;tr|B5MCW2|B5MCW2_HUMAN;tr|H7C3M2|H7C3M2_HUMAN;tr|F8WCR1|F8WCR1_HUMAN;sp|Q92901|RL3L_HUMAN	sp|P39023|RL3_HUMAN;tr|H7C422|H7C422_HUMAN;tr|G5E9G0|G5E9G0_HUMAN;tr|B5MCW2|B5MCW2_HUMAN;tr|H7C3M2|H7C3M2_HUMAN	14;11;11;10;9;5;1	14;11;11;10;9;5;1	14;11;11;10;9;5;1	>sp|P39023|RL3_HUMAN 60S ribosomal protein L3 OS=Homo sapiens OX=9606 GN=RPL3 PE=1 SV=2;>tr|H7C422|H7C422_HUMAN 60S ribosomal protein L3 (Fragment) OS=Homo sapiens OX=9606 GN=RPL3 PE=1 SV=1;>tr|G5E9G0|G5E9G0_HUMAN 60S ribosomal protein L3 OS=Homo sapiens O	7	14	14	14	14	10	3	12	14	10	3	12	14	10	3	12	36	36	36	46.108	403	403;305;351;272;261;180;407	1	61	0	71.319	36	25.6	8.7	33	3171300000	1866900000	344290000	34327000	925780000	166910000	98257000	18121000	1806700	48725000	1913100000	705950000	138030000	1025200000
tr|A0A0C4DGS1|A0A0C4DGS1_HUMAN;sp|P39656|OST48_HUMAN;tr|U3KQ84|U3KQ84_HUMAN	tr|A0A0C4DGS1|A0A0C4DGS1_HUMAN;sp|P39656|OST48_HUMAN	5;5;1	5;5;1	5;5;1	>tr|A0A0C4DGS1|A0A0C4DGS1_HUMAN Dolichyl-diphosphooligosaccharide--protein glycosyltransferase 48 kDa subunit OS=Homo sapiens OX=9606 GN=DDOST PE=1 SV=1;>sp|P39656|OST48_HUMAN Dolichyl-diphosphooligosaccharide--protein glycosyltransferase 48 kDa subunit OS	3	5	5	5	4	3	0	4	4	3	0	4	4	3	0	4	13.2	13.2	13.2	48.799	439	439;456;154	1	11	0	14.108	10.9	8.4	0	10.7	87230000	36604000	18323000	0	32303000	3792600	1591500	796660	0	1404500	32508000	41247000	0	40655000
sp|P40227|TCPZ_HUMAN;sp|Q92526|TCPW_HUMAN;tr|J3KRI6|J3KRI6_HUMAN	sp|P40227|TCPZ_HUMAN	12;3;1	12;3;1	12;3;1	>sp|P40227|TCPZ_HUMAN T-complex protein 1 subunit zeta OS=Homo sapiens OX=9606 GN=CCT6A PE=1 SV=3	3	12	12	12	9	8	5	10	9	8	5	10	9	8	5	10	24.9	24.9	24.9	58.024	531	531;530;128	1	41	0	49.86	21.1	20	12.4	21.3	847570000	224040000	130210000	62266000	431060000	32599000	8616800	5008100	2394900	16579000	230370000	297390000	385090000	336490000
sp|P40429|RL13A_HUMAN;tr|M0QYS1|M0QYS1_HUMAN;tr|Q8J015|Q8J015_HUMAN;sp|Q6NVV1|R13P3_HUMAN;tr|M0QZU1|M0QZU1_HUMAN;tr|A0A096LPE0|A0A096LPE0_HUMAN	sp|P40429|RL13A_HUMAN;tr|M0QYS1|M0QYS1_HUMAN;tr|Q8J015|Q8J015_HUMAN;sp|Q6NVV1|R13P3_HUMAN	7;6;5;4;1;1	7;6;5;4;1;1	7;6;5;4;1;1	>sp|P40429|RL13A_HUMAN 60S ribosomal protein L13a OS=Homo sapiens OX=9606 GN=RPL13A PE=1 SV=2;>tr|M0QYS1|M0QYS1_HUMAN 60S ribosomal protein L13a (Fragment) OS=Homo sapiens OX=9606 GN=RPL13A PE=1 SV=2;>tr|Q8J015|Q8J015_HUMAN 60S ribosomal protein L13a OS=Ho	6	7	7	7	7	4	3	5	7	4	3	5	7	4	3	5	30.5	30.5	30.5	23.577	203	203;210;142;102;46;48	1	23	0	18.352	30.5	20.7	14.8	26.1	1116000000	707460000	120350000	24130000	264090000	124000000	78607000	13372000	2681200	29343000	388220000	362470000	220620000	404280000
sp|P40926|MDHM_HUMAN;tr|G3XAL0|G3XAL0_HUMAN	sp|P40926|MDHM_HUMAN;tr|G3XAL0|G3XAL0_HUMAN	3;2	3;2	3;2	>sp|P40926|MDHM_HUMAN Malate dehydrogenase, mitochondrial OS=Homo sapiens OX=9606 GN=MDH2 PE=1 SV=3;>tr|G3XAL0|G3XAL0_HUMAN Malate dehydrogenase OS=Homo sapiens OX=9606 GN=MDH2 PE=1 SV=1	2	3	3	3	0	1	0	3	0	1	0	3	0	1	0	3	13.6	13.6	13.6	35.503	338	338;231	1	4	0	5.8103	0	4.7	0	13.6	19020000	0	2033300	0	16987000	905730	0	96823	0	808910	0	0	0	20835000
sp|P40937|RFC5_HUMAN;tr|F5H304|F5H304_HUMAN;tr|F5H5S0|F5H5S0_HUMAN;tr|C9JH72|C9JH72_HUMAN;tr|F5H0U6|F5H0U6_HUMAN	sp|P40937|RFC5_HUMAN	5;1;1;1;1	5;1;1;1;1	5;1;1;1;1	>sp|P40937|RFC5_HUMAN Replication factor C subunit 5 OS=Homo sapiens OX=9606 GN=RFC5 PE=1 SV=1	5	5	5	5	4	3	0	5	4	3	0	5	4	3	0	5	22.1	22.1	22.1	38.496	340	340;63;104;104;139	1	13	0	12.826	17.9	12.1	0	22.1	66304000	15245000	15941000	0	35117000	2762700	635220	664230	0	1463200	27571000	28669000	0	35299000
sp|P40938|RFC3_HUMAN;tr|A0A087X270|A0A087X270_HUMAN	sp|P40938|RFC3_HUMAN	9;1	9;1	9;1	>sp|P40938|RFC3_HUMAN Replication factor C subunit 3 OS=Homo sapiens OX=9606 GN=RFC3 PE=1 SV=2	2	9	9	9	7	6	2	6	7	6	2	6	7	6	2	6	27.8	27.8	27.8	40.556	356	356;103	1	24	0	50.956	22.5	21.6	7.9	21.6	218240000	90929000	45494000	5556500	76260000	10392000	4329900	2166400	264590	3631400	72323000	95131000	39987000	94188000
sp|P40939|ECHA_HUMAN;tr|H0YFD6|H0YFD6_HUMAN;tr|A0A2R8Y4F5|A0A2R8Y4F5_HUMAN;tr|A0A2R8YG21|A0A2R8YG21_HUMAN;tr|A0A2R8Y688|A0A2R8Y688_HUMAN	sp|P40939|ECHA_HUMAN;tr|H0YFD6|H0YFD6_HUMAN;tr|A0A2R8Y4F5|A0A2R8Y4F5_HUMAN	13;13;10;6;5	13;13;10;6;5	13;13;10;6;5	>sp|P40939|ECHA_HUMAN Trifunctional enzyme subunit alpha, mitochondrial OS=Homo sapiens OX=9606 GN=HADHA PE=1 SV=2;>tr|H0YFD6|H0YFD6_HUMAN Enoyl-CoA hydratase OS=Homo sapiens OX=9606 GN=HADHA PE=1 SV=2;>tr|A0A2R8Y4F5|A0A2R8Y4F5_HUMAN Enoyl-CoA hydratase OS	5	13	13	13	8	9	1	10	8	9	1	10	8	9	1	10	25.7	25.7	25.7	82.999	763	763;792;728;499;357	1	34	0	51.198	16.1	15.5	2.8	18.7	278120000	73594000	73610000	4950800	125970000	6783500	1795000	1795400	120750	3072400	97238000	133920000	0	146470000
sp|P41091|IF2G_HUMAN;sp|Q2VIR3|IF2GL_HUMAN;tr|H7BZU1|H7BZU1_HUMAN	sp|P41091|IF2G_HUMAN;sp|Q2VIR3|IF2GL_HUMAN	17;14;5	17;14;5	17;14;5	>sp|P41091|IF2G_HUMAN Eukaryotic translation initiation factor 2 subunit 3 OS=Homo sapiens OX=9606 GN=EIF2S3 PE=1 SV=3;>sp|Q2VIR3|IF2GL_HUMAN Eukaryotic translation initiation factor 2 subunit 3B OS=Homo sapiens OX=9606 GN=EIF2S3B PE=2 SV=2	3	17	17	17	14	12	8	16	14	12	8	16	14	12	8	16	46.2	46.2	46.2	51.109	472	472;472;183	1	62	0	146.64	39.6	34.7	20.3	44.7	1984700000	662130000	399730000	89626000	833240000	94511000	31530000	19035000	4267900	39678000	684870000	752310000	404860000	1005100000
sp|P41214|EIF2D_HUMAN;tr|Q5SY38|Q5SY38_HUMAN	sp|P41214|EIF2D_HUMAN;tr|Q5SY38|Q5SY38_HUMAN	4;2	4;2	4;2	>sp|P41214|EIF2D_HUMAN Eukaryotic translation initiation factor 2D OS=Homo sapiens OX=9606 GN=EIF2D PE=1 SV=3;>tr|Q5SY38|Q5SY38_HUMAN Eukaryotic translation initiation factor 2D (Fragment) OS=Homo sapiens OX=9606 GN=EIF2D PE=1 SV=8	2	4	4	4	1	2	1	3	1	2	1	3	1	2	1	3	11.5	11.5	11.5	64.706	584	584;270	1	7	0	25.864	2.4	5.7	2.1	9.1	27941000	1749100	6398100	3096300	16697000	873150	54659	199940	96760	521800	0	15407000	0	18407000
sp|P41252|SYIC_HUMAN;tr|A0A0A0MSX9|A0A0A0MSX9_HUMAN;tr|J3KR24|J3KR24_HUMAN;tr|Q5TCD1|Q5TCD1_HUMAN;tr|Q5TCC6|Q5TCC6_HUMAN;tr|Q5TCC9|Q5TCC9_HUMAN	sp|P41252|SYIC_HUMAN;tr|A0A0A0MSX9|A0A0A0MSX9_HUMAN;tr|J3KR24|J3KR24_HUMAN	33;32;31;7;3;1	33;32;31;7;3;1	33;32;31;7;3;1	>sp|P41252|SYIC_HUMAN Isoleucine--tRNA ligase, cytoplasmic OS=Homo sapiens OX=9606 GN=IARS1 PE=1 SV=2;>tr|A0A0A0MSX9|A0A0A0MSX9_HUMAN Isoleucyl-tRNA synthetase OS=Homo sapiens OX=9606 GN=IARS1 PE=1 SV=1;>tr|J3KR24|J3KR24_HUMAN Isoleucyl-tRNA synthetase OS=	6	33	33	33	17	23	10	27	17	23	10	27	17	23	10	27	32	32	32	144.5	1262	1262;1242;1152;330;174;72	1	95	0	129.54	18.7	22.5	9.6	27	1034700000	225620000	232980000	50684000	525400000	17839000	3889900	4016800	873860	9058500	272360000	407700000	307040000	517920000
sp|P41567|EIF1_HUMAN;tr|K7EM18|K7EM18_HUMAN	sp|P41567|EIF1_HUMAN;tr|K7EM18|K7EM18_HUMAN	1;1	1;1	1;1	>sp|P41567|EIF1_HUMAN Eukaryotic translation initiation factor 1 OS=Homo sapiens OX=9606 GN=EIF1 PE=1 SV=1;>tr|K7EM18|K7EM18_HUMAN Eukaryotic translation initiation factor 1 OS=Homo sapiens OX=9606 GN=EIF1 PE=1 SV=1	2	1	1	1	1	0	0	0	1	0	0	0	1	0	0	0	15	15	15	12.732	113	113;121	1	1	0.0047356	2.136	15	0	0	0	1530200	1530200	0	0	0	306030	306030	0	0	0	1530200	0	0	0
sp|P42166|LAP2A_HUMAN	sp|P42166|LAP2A_HUMAN	13	13	7	>sp|P42166|LAP2A_HUMAN Lamina-associated polypeptide 2, isoform alpha OS=Homo sapiens OX=9606 GN=TMPO PE=1 SV=2	1	13	13	7	10	8	1	10	10	8	1	10	4	4	0	6	29	29	15	75.491	694	694	1	34	0	48.678	22.3	17.9	2.3	23.5	297590000	135330000	52092000	2242100	107920000	8266300	3759300	1447000	62281	2997700	147080000	110210000	0	118970000
sp|P42167|LAP2B_HUMAN;tr|G5E972|G5E972_HUMAN;tr|H0YJH7|H0YJH7_HUMAN	sp|P42167|LAP2B_HUMAN;tr|G5E972|G5E972_HUMAN	9;8;4	3;2;2	3;2;2	>sp|P42167|LAP2B_HUMAN Lamina-associated polypeptide 2, isoforms beta/gamma OS=Homo sapiens OX=9606 GN=TMPO PE=1 SV=2;>tr|G5E972|G5E972_HUMAN Lamina-associated polypeptide 2, isoforms beta/gamma OS=Homo sapiens OX=9606 GN=TMPO PE=1 SV=1	3	9	3	3	9	5	2	5	3	1	1	1	3	1	1	1	34.1	12.8	12.8	50.67	454	454;414;237	1	7	0	23.154	34.1	18.3	7	18.9	107180000	55648000	6846400	2218900	42469000	4871900	2529400	311200	100860	1930400	53032000	0	0	0
sp|P42285|MTREX_HUMAN;tr|H0YAC4|H0YAC4_HUMAN	sp|P42285|MTREX_HUMAN	16;2	16;2	16;2	>sp|P42285|MTREX_HUMAN Exosome RNA helicase MTR4 OS=Homo sapiens OX=9606 GN=MTREX PE=1 SV=3	2	16	16	16	9	8	5	15	9	8	5	15	9	8	5	15	20.4	20.4	20.4	117.8	1042	1042;72	1	40	0	42.145	12.7	11.1	5.9	19.5	508740000	188390000	65621000	20972000	233760000	8771500	3248100	1131400	361580	4030400	158540000	207490000	105750000	224460000
sp|P42677|RS27_HUMAN;tr|C9J1C5|C9J1C5_HUMAN	sp|P42677|RS27_HUMAN	5;1	5;1	3;0	>sp|P42677|RS27_HUMAN 40S ribosomal protein S27 OS=Homo sapiens OX=9606 GN=RPS27 PE=1 SV=3	2	5	5	3	5	3	2	2	5	3	2	2	3	1	0	0	40.5	40.5	15.5	9.461	84	84;52	1	15	0	13.079	40.5	40.5	25	25	348380000	268680000	40939000	12803000	25959000	87094000	67169000	10235000	3200700	6489700	111590000	73610000	95081000	46482000
sp|P42680|TEC_HUMAN;tr|D6RB75|D6RB75_HUMAN	sp|P42680|TEC_HUMAN	4;1	4;1	4;1	>sp|P42680|TEC_HUMAN Tyrosine-protein kinase Tec OS=Homo sapiens OX=9606 GN=TEC PE=1 SV=2	2	4	4	4	1	1	0	3	1	1	0	3	1	1	0	3	7.8	7.8	7.8	73.58	631	631;51	1	5	0	5.648	2.2	1.7	0	5.5	29454000	5417700	4691700	0	19344000	775100	142570	123470	0	509060	0	0	0	23726000
sp|P42695|CNDD3_HUMAN;tr|G3V1A9|G3V1A9_HUMAN;tr|E9PKK4|E9PKK4_HUMAN;tr|E9PJ63|E9PJ63_HUMAN;tr|E9PL84|E9PL84_HUMAN;tr|E9PJM8|E9PJM8_HUMAN;tr|E9PR72|E9PR72_HUMAN;tr|E9PL95|E9PL95_HUMAN	sp|P42695|CNDD3_HUMAN;tr|G3V1A9|G3V1A9_HUMAN	5;3;2;1;1;1;1;1	5;3;2;1;1;1;1;1	5;3;2;1;1;1;1;1	>sp|P42695|CNDD3_HUMAN Condensin-2 complex subunit D3 OS=Homo sapiens OX=9606 GN=NCAPD3 PE=1 SV=2;>tr|G3V1A9|G3V1A9_HUMAN Condensin-2 complex subunit D3 OS=Homo sapiens OX=9606 GN=NCAPD3 PE=1 SV=1	8	5	5	5	3	1	0	4	3	1	0	4	3	1	0	4	5.3	5.3	5.3	168.89	1498	1498;1084;832;33;35;37;74;75	1	8	0	11.924	3.2	1.3	0	4.3	50126000	16137000	6332900	0	27656000	737150	237310	93131	0	406710	16929000	0	0	33128000
sp|P42704|LPPRC_HUMAN;tr|A0A0C4DG06|A0A0C4DG06_HUMAN;tr|B8ZZ38|B8ZZ38_HUMAN;tr|C9JCA9|C9JCA9_HUMAN;tr|H7C3W8|H7C3W8_HUMAN;tr|A0A0C4DG51|A0A0C4DG51_HUMAN;sp|Q9NP80|PLPL8_HUMAN	sp|P42704|LPPRC_HUMAN	88;26;25;19;3;1;1	88;26;25;19;3;1;1	88;26;25;19;3;1;1	>sp|P42704|LPPRC_HUMAN Leucine-rich PPR motif-containing protein, mitochondrial OS=Homo sapiens OX=9606 GN=LRPPRC PE=1 SV=3	7	88	88	88	79	19	62	21	79	19	62	21	79	19	62	21	65	65	65	157.9	1394	1394;531;504;359;77;639;782	1	275	0	323.31	61.1	16	43.4	18.3	23780000000	16877000000	144500000	6506900000	251110000	264220000	187520000	1605600	72299000	2790100	18843000000	385530000	22286000000	399180000
sp|P42766|RL35_HUMAN;tr|F2Z388|F2Z388_HUMAN	sp|P42766|RL35_HUMAN;tr|F2Z388|F2Z388_HUMAN	5;4	5;4	5;4	>sp|P42766|RL35_HUMAN 60S ribosomal protein L35 OS=Homo sapiens OX=9606 GN=RPL35 PE=1 SV=2;>tr|F2Z388|F2Z388_HUMAN 60S ribosomal protein L35 OS=Homo sapiens OX=9606 GN=RPL35 PE=1 SV=1	2	5	5	5	4	4	2	5	4	4	2	5	4	4	2	5	29.3	29.3	29.3	14.551	123	123;96	1	16	0	14.747	22	22	13.8	29.3	1029800000	558650000	149300000	34565000	287290000	343270000	186220000	49765000	11522000	95765000	417890000	365760000	164160000	413410000
tr|A0A0R4J2E8|A0A0R4J2E8_HUMAN;sp|P43243|MATR3_HUMAN;tr|A8MXP9|A8MXP9_HUMAN;tr|D6REM6|D6REM6_HUMAN;tr|D6R991|D6R991_HUMAN;tr|H0Y8T4|H0Y8T4_HUMAN;tr|B3KM87|B3KM87_HUMAN;tr|D6RAM9|D6RAM9_HUMAN;tr|D6RAY2|D6RAY2_HUMAN;tr|D6RBI2|D6RBI2_HUMAN;tr|D6RBK5|D6RBK5_HUMAN;tr|D6RE02|D6RE02_HUMAN;tr|D6RIA2|D6RIA2_HUMAN;tr|Q68E03|Q68E03_HUMAN	tr|A0A0R4J2E8|A0A0R4J2E8_HUMAN;sp|P43243|MATR3_HUMAN;tr|A8MXP9|A8MXP9_HUMAN;tr|D6REM6|D6REM6_HUMAN;tr|D6R991|D6R991_HUMAN;tr|H0Y8T4|H0Y8T4_HUMAN;tr|B3KM87|B3KM87_HUMAN	8;8;8;7;5;4;4;1;1;1;1;1;1;1	8;8;8;7;5;4;4;1;1;1;1;1;1;1	8;8;8;7;5;4;4;1;1;1;1;1;1;1	>tr|A0A0R4J2E8|A0A0R4J2E8_HUMAN Matrin-3 OS=Homo sapiens OX=9606 GN=MATR3 PE=1 SV=1;>sp|P43243|MATR3_HUMAN Matrin-3 OS=Homo sapiens OX=9606 GN=MATR3 PE=1 SV=2;>tr|A8MXP9|A8MXP9_HUMAN Matrin-3 OS=Homo sapiens OX=9606 GN=MATR3 PE=1 SV=1;>tr|D6REM6|D6REM6_HUM	14	8	8	8	7	0	1	2	7	0	1	2	7	0	1	2	12.8	12.8	12.8	94.622	847	847;847;895;794;433;334;509;81;86;109;121;124;172;283	1	13	0	18.051	11	0	1.8	3.3	254820000	233120000	0	2628800	19079000	6887200	6300500	0	71049	515650	233120000	0	0	23400000
tr|A0A0A0MR02|A0A0A0MR02_HUMAN;sp|P45880|VDAC2_HUMAN;tr|Q5JSD2|Q5JSD2_HUMAN;tr|Q5JSD1|Q5JSD1_HUMAN	tr|A0A0A0MR02|A0A0A0MR02_HUMAN;sp|P45880|VDAC2_HUMAN	3;3;1;1	3;3;1;1	3;3;1;1	>tr|A0A0A0MR02|A0A0A0MR02_HUMAN Outer mitochondrial membrane protein porin 2 (Fragment) OS=Homo sapiens OX=9606 GN=VDAC2 PE=1 SV=1;>sp|P45880|VDAC2_HUMAN Voltage-dependent anion-selective channel protein 2 OS=Homo sapiens OX=9606 GN=VDAC2 PE=1 SV=2	4	3	3	3	0	3	0	3	0	3	0	3	0	3	0	3	16	16	16	30.348	282	282;294;194;204	1	6	0	4.9465	0	16	0	16	49599000	0	21910000	0	27688000	3542800	0	1565000	0	1977700	0	45968000	0	33656000
sp|P46063|RECQ1_HUMAN;tr|F8WA66|F8WA66_HUMAN;tr|F8WD97|F8WD97_HUMAN;tr|F5H2L2|F5H2L2_HUMAN;tr|F5H4P4|F5H4P4_HUMAN;tr|F5H3W0|F5H3W0_HUMAN	sp|P46063|RECQ1_HUMAN	13;4;4;3;1;1	13;4;4;3;1;1	13;4;4;3;1;1	>sp|P46063|RECQ1_HUMAN ATP-dependent DNA helicase Q1 OS=Homo sapiens OX=9606 GN=RECQL PE=1 SV=3	6	13	13	13	7	7	4	11	7	7	4	11	7	7	4	11	28.7	28.7	28.7	73.457	649	649;199;211;131;96;106	1	35	0	42.953	15.4	14.2	8.8	24.7	328890000	103040000	67873000	16352000	141620000	9396700	2944100	1939200	467210	4046200	95948000	120590000	82098000	126410000
sp|P46087|NOP2_HUMAN;tr|F5H5X6|F5H5X6_HUMAN;tr|F5GYR3|F5GYR3_HUMAN	sp|P46087|NOP2_HUMAN	3;1;1	3;1;1	3;1;1	>sp|P46087|NOP2_HUMAN Probable 28S rRNA (cytosine(4447)-C(5))-methyltransferase OS=Homo sapiens OX=9606 GN=NOP2 PE=1 SV=2	3	3	3	3	1	1	0	2	1	1	0	2	1	1	0	2	4.8	4.8	4.8	89.301	812	812;250;275	1	4	0	3.768	1.8	1.8	0	3	7717000	2216600	2136100	0	3364400	241160	69267	66754	0	105140	0	0	0	4126400
sp|P46100|ATRX_HUMAN	sp|P46100|ATRX_HUMAN	2	2	2	>sp|P46100|ATRX_HUMAN Transcriptional regulator ATRX OS=Homo sapiens OX=9606 GN=ATRX PE=1 SV=5	1	2	2	2	1	0	0	1	1	0	0	1	1	0	0	1	1	1	1	282.58	2492	2492	1	2	0	3.9821	0.5	0	0	0.5	7128100	4092300	0	0	3035800	60924	34977	0	0	25947	4092300	0	0	0
sp|P46776|RL27A_HUMAN;tr|E9PLL6|E9PLL6_HUMAN;tr|E9PJD9|E9PJD9_HUMAN;tr|E9PLX7|E9PLX7_HUMAN	sp|P46776|RL27A_HUMAN;tr|E9PLL6|E9PLL6_HUMAN;tr|E9PJD9|E9PJD9_HUMAN	6;5;4;2	6;5;4;2	6;5;4;2	>sp|P46776|RL27A_HUMAN 60S ribosomal protein L27a OS=Homo sapiens OX=9606 GN=RPL27A PE=1 SV=2;>tr|E9PLL6|E9PLL6_HUMAN 60S ribosomal protein L27a OS=Homo sapiens OX=9606 GN=RPL27A PE=1 SV=1;>tr|E9PJD9|E9PJD9_HUMAN 60S ribosomal protein L27a OS=Homo sapiens	4	6	6	6	5	4	3	3	5	4	3	3	5	4	3	3	37.8	37.8	37.8	16.561	148	148;108;91;113	1	15	0	13.67	31.1	29.1	22.3	22.3	1764500000	1038100000	280110000	69733000	376580000	252070000	148300000	40016000	9961900	53797000	982630000	606650000	268390000	506610000
tr|A0A2R8Y6J3|A0A2R8Y6J3_HUMAN;sp|P46777|RL5_HUMAN;tr|Q5T7N0|Q5T7N0_HUMAN;tr|A0A2R8Y4A2|A0A2R8Y4A2_HUMAN	tr|A0A2R8Y6J3|A0A2R8Y6J3_HUMAN;sp|P46777|RL5_HUMAN	14;14;6;5	14;14;6;5	14;14;6;5	>tr|A0A2R8Y6J3|A0A2R8Y6J3_HUMAN 60S ribosomal protein L5 (Fragment) OS=Homo sapiens OX=9606 GN=RPL5 PE=1 SV=1;>sp|P46777|RL5_HUMAN 60S ribosomal protein L5 OS=Homo sapiens OX=9606 GN=RPL5 PE=1 SV=3	4	14	14	14	11	12	2	12	11	12	2	12	11	12	2	12	55	55	55	27.045	238	238;297;130;170	1	68	0	48.868	49.6	46.6	12.2	47.9	3639100000	1552800000	559730000	23947000	1502600000	330830000	141170000	50885000	2177000	136600000	1361000000	1046200000	80037000	1424000000
sp|P46778|RL21_HUMAN;tr|G3V1B3|G3V1B3_HUMAN;tr|M0R181|M0R181_HUMAN	sp|P46778|RL21_HUMAN;tr|G3V1B3|G3V1B3_HUMAN;tr|M0R181|M0R181_HUMAN	4;2;2	4;2;2	4;2;2	>sp|P46778|RL21_HUMAN 60S ribosomal protein L21 OS=Homo sapiens OX=9606 GN=RPL21 PE=1 SV=2;>tr|G3V1B3|G3V1B3_HUMAN 60S ribosomal protein L21 OS=Homo sapiens OX=9606 GN=RPL21 PE=1 SV=1;>tr|M0R181|M0R181_HUMAN 60S ribosomal protein L21 (Fragment) OS=Homo sap	3	4	4	4	3	1	1	2	3	1	1	2	3	1	1	2	27.5	27.5	27.5	18.565	160	160;87;122	1	12	0	29.498	27.5	9.4	9.4	18.1	1109300000	749890000	103830000	19990000	235620000	184890000	124980000	17305000	3331700	39270000	698360000	239220000	0	317680000
sp|P46779|RL28_HUMAN;tr|H0YKD8|H0YKD8_HUMAN;tr|H0YLP6|H0YLP6_HUMAN;tr|H0YMF4|H0YMF4_HUMAN	sp|P46779|RL28_HUMAN;tr|H0YKD8|H0YKD8_HUMAN;tr|H0YLP6|H0YLP6_HUMAN;tr|H0YMF4|H0YMF4_HUMAN	4;4;3;3	4;4;3;3	4;4;3;3	>sp|P46779|RL28_HUMAN 60S ribosomal protein L28 OS=Homo sapiens OX=9606 GN=RPL28 PE=1 SV=3;>tr|H0YKD8|H0YKD8_HUMAN 60S ribosomal protein L28 OS=Homo sapiens OX=9606 GN=RPL28 PE=1 SV=1;>tr|H0YLP6|H0YLP6_HUMAN 60S ribosomal protein L28 OS=Homo sapiens OX=960	4	4	4	4	4	2	1	2	4	2	1	2	4	2	1	2	29.2	29.2	29.2	15.747	137	137;170;89;112	1	10	0	10.439	29.2	15.3	8	15.3	391140000	250120000	67635000	8384600	64997000	48892000	31265000	8454400	1048100	8124700	189540000	144170000	0	105330000
sp|P46781|RS9_HUMAN;tr|B5MCT8|B5MCT8_HUMAN;tr|C9JM19|C9JM19_HUMAN;tr|F2Z3C0|F2Z3C0_HUMAN;tr|A8MXK4|A8MXK4_HUMAN	sp|P46781|RS9_HUMAN;tr|B5MCT8|B5MCT8_HUMAN;tr|C9JM19|C9JM19_HUMAN	12;9;9;2;2	12;9;9;2;2	12;9;9;2;2	>sp|P46781|RS9_HUMAN 40S ribosomal protein S9 OS=Homo sapiens OX=9606 GN=RPS9 PE=1 SV=3;>tr|B5MCT8|B5MCT8_HUMAN 40S ribosomal protein S9 OS=Homo sapiens OX=9606 GN=RPS9 PE=1 SV=1;>tr|C9JM19|C9JM19_HUMAN 40S ribosomal protein S9 OS=Homo sapiens OX=9606 GN=R	5	12	12	12	11	8	6	8	11	8	6	8	11	8	6	8	41.2	41.2	41.2	22.591	194	194;139;156;77;79	1	38	0	26.379	40.2	32.5	27.3	28.4	3540900000	1998700000	500640000	191180000	850340000	321900000	181700000	45512000	17380000	77303000	1444400000	1130600000	904840000	1374300000
tr|M0QZN2|M0QZN2_HUMAN;tr|M0R0F0|M0R0F0_HUMAN;sp|P46782|RS5_HUMAN;tr|M0R0R2|M0R0R2_HUMAN	tr|M0QZN2|M0QZN2_HUMAN;tr|M0R0F0|M0R0F0_HUMAN;sp|P46782|RS5_HUMAN;tr|M0R0R2|M0R0R2_HUMAN	7;7;7;7	7;7;7;7	7;7;7;7	>tr|M0QZN2|M0QZN2_HUMAN 40S ribosomal protein S5 OS=Homo sapiens OX=9606 GN=RPS5 PE=1 SV=1;>tr|M0R0F0|M0R0F0_HUMAN 40S ribosomal protein S5 (Fragment) OS=Homo sapiens OX=9606 GN=RPS5 PE=1 SV=1;>sp|P46782|RS5_HUMAN 40S ribosomal protein S5 OS=Homo sapiens O	4	7	7	7	7	6	5	7	7	6	5	7	7	6	5	7	42.5	42.5	42.5	14.763	134	134;200;204;225	1	39	0	30.435	42.5	41.8	41	42.5	2491700000	1259400000	300660000	222910000	708760000	415290000	209900000	50110000	37151000	118130000	1538800000	730600000	403900000	976100000
sp|P46783|RS10_HUMAN;tr|A0A2R8Y6L3|A0A2R8Y6L3_HUMAN;tr|F6U211|F6U211_HUMAN;tr|A0A2R8Y7H1|A0A2R8Y7H1_HUMAN;tr|A0A2R8YFH6|A0A2R8YFH6_HUMAN;tr|A0A1W2PQS6|A0A1W2PQS6_HUMAN;sp|Q9NQ39|RS10L_HUMAN;tr|S4R435|S4R435_HUMAN	sp|P46783|RS10_HUMAN;tr|A0A2R8Y6L3|A0A2R8Y6L3_HUMAN;tr|F6U211|F6U211_HUMAN;tr|A0A2R8Y7H1|A0A2R8Y7H1_HUMAN;tr|A0A2R8YFH6|A0A2R8YFH6_HUMAN;tr|A0A1W2PQS6|A0A1W2PQS6_HUMAN;sp|Q9NQ39|RS10L_HUMAN;tr|S4R435|S4R435_HUMAN	7;5;5;5;5;5;4;4	7;5;5;5;5;5;4;4	7;5;5;5;5;5;4;4	>sp|P46783|RS10_HUMAN 40S ribosomal protein S10 OS=Homo sapiens OX=9606 GN=RPS10 PE=1 SV=1;>tr|A0A2R8Y6L3|A0A2R8Y6L3_HUMAN RPS10-NUDT3 readthrough (Fragment) OS=Homo sapiens OX=9606 GN=RPS10-NUDT3 PE=3 SV=1;>tr|F6U211|F6U211_HUMAN 40S ribosomal protein S10	8	7	7	7	7	4	3	5	7	4	3	5	7	4	3	5	42.4	42.4	42.4	18.898	165	165;121;172;186;213;291;176;198	1	26	0	86.48	42.4	23.6	23	29.1	2284100000	1853200000	84657000	36604000	309640000	285520000	231650000	10582000	4575400	38705000	1396700000	358100000	469140000	332720000
tr|A0A0J9YXZ5|A0A0J9YXZ5_HUMAN;sp|P46940|IQGA1_HUMAN;tr|H0YKA5|H0YKA5_HUMAN;tr|A0A087WWP1|A0A087WWP1_HUMAN;tr|H0YLE8|H0YLE8_HUMAN	tr|A0A0J9YXZ5|A0A0J9YXZ5_HUMAN;sp|P46940|IQGA1_HUMAN	4;4;1;1;1	4;4;1;1;1	4;4;1;1;1	>tr|A0A0J9YXZ5|A0A0J9YXZ5_HUMAN Ras GTPase-activating-like protein IQGAP1 OS=Homo sapiens OX=9606 GN=IQGAP1 PE=1 SV=1;>sp|P46940|IQGA1_HUMAN Ras GTPase-activating-like protein IQGAP1 OS=Homo sapiens OX=9606 GN=IQGAP1 PE=1 SV=1	5	4	4	4	0	2	0	2	0	2	0	2	0	2	0	2	5.5	5.5	5.5	136	1191	1191;1657;43;107;1085	1	4	0	9.4059	0	2.9	0	2.6	14277000	0	4314600	0	9962400	234050	0	70731	0	163320	0	8992100	0	0
sp|P46977|STT3A_HUMAN;tr|A0A0C4DH80|A0A0C4DH80_HUMAN;tr|E9PN73|E9PN73_HUMAN;tr|E9PI32|E9PI32_HUMAN	sp|P46977|STT3A_HUMAN;tr|A0A0C4DH80|A0A0C4DH80_HUMAN;tr|E9PN73|E9PN73_HUMAN;tr|E9PI32|E9PI32_HUMAN	2;1;1;1	2;1;1;1	2;1;1;1	>sp|P46977|STT3A_HUMAN Dolichyl-diphosphooligosaccharide--protein glycosyltransferase subunit STT3A OS=Homo sapiens OX=9606 GN=STT3A PE=1 SV=2;>tr|A0A0C4DH80|A0A0C4DH80_HUMAN Dolichyl-diphosphooligosaccharide--protein glycotransferase (Fragment) OS=Homo sa	4	2	2	2	2	1	0	2	2	1	0	2	2	1	0	2	2.8	2.8	2.8	80.529	705	705;102;117;119	1	5	0.00082034	2.5225	2.8	1.3	0	2.8	24194000	6866300	5814500	0	11513000	834270	236770	200500	0	397000	6769000	0	0	14218000
sp|P47897|SYQ_HUMAN;tr|A0A1B0GVU9|A0A1B0GVU9_HUMAN;tr|B4DDN1|B4DDN1_HUMAN;tr|H7C0R3|H7C0R3_HUMAN;tr|C9J165|C9J165_HUMAN;tr|A0A0U1RQT0|A0A0U1RQT0_HUMAN;tr|A0A0U1RQM8|A0A0U1RQM8_HUMAN;tr|A0A0U1RQU2|A0A0U1RQU2_HUMAN;tr|A0A0U1RQE9|A0A0U1RQE9_HUMAN;tr|A0A0U1RQX5|A0A0U1RQX5_HUMAN;tr|A0A0U1RR66|A0A0U1RR66_HUMAN;tr|A0A0U1RRI9|A0A0U1RRI9_HUMAN;tr|A0A0U1RQL2|A0A0U1RQL2_HUMAN;tr|A0A0U1RRC8|A0A0U1RRC8_HUMAN;…	sp|P47897|SYQ_HUMAN;tr|A0A1B0GVU9|A0A1B0GVU9_HUMAN;tr|B4DDN1|B4DDN1_HUMAN	21;18;15;9;9;9;6;6;6;5;5;5;5;4;3;3;1;1;1;1;1;1	21;18;15;9;9;9;6;6;6;5;5;5;5;4;3;3;1;1;1;1;1;1	21;18;15;9;9;9;6;6;6;5;5;5;5;4;3;3;1;1;1;1;1;1	>sp|P47897|SYQ_HUMAN Glutamine--tRNA ligase OS=Homo sapiens OX=9606 GN=QARS1 PE=1 SV=1;>tr|A0A1B0GVU9|A0A1B0GVU9_HUMAN Glutaminyl-tRNA synthetase (Fragment) OS=Homo sapiens OX=9606 GN=QARS1 PE=1 SV=1;>tr|B4DDN1|B4DDN1_HUMAN Glutaminyl-tRNA synthetase OS=Ho	22	21	21	21	15	14	5	19	15	14	5	19	15	14	5	19	34.1	34.1	34.1	87.798	775	775;736;630;253;339;342;173;174;187;134;173;182;191;91;83;100;67;68;75;96;169;194	1	53	0	69.465	25.7	22.2	8.1	30.2	528740000	173720000	79087000	41845000	234090000	11750000	3860500	1757500	929880	5202000	169150000	184540000	214240000	226070000
sp|P47914|RL29_HUMAN;tr|A0A3B3ITT5|A0A3B3ITT5_HUMAN	sp|P47914|RL29_HUMAN;tr|A0A3B3ITT5|A0A3B3ITT5_HUMAN	1;1	1;1	1;1	>sp|P47914|RL29_HUMAN 60S ribosomal protein L29 OS=Homo sapiens OX=9606 GN=RPL29 PE=1 SV=2;>tr|A0A3B3ITT5|A0A3B3ITT5_HUMAN 60S ribosomal protein L29 OS=Homo sapiens OX=9606 GN=RPL29 PE=1 SV=1	2	1	1	1	1	1	1	1	1	1	1	1	1	1	1	1	9.4	9.4	9.4	17.752	159	159;167	1	5	0	5.3546	9.4	9.4	9.4	9.4	510550000	344350000	50799000	17491000	97907000	127640000	86087000	12700000	4372800	24477000	344350000	0	0	0
sp|P47929|LEG7_HUMAN	sp|P47929|LEG7_HUMAN	4	4	4	>sp|P47929|LEG7_HUMAN Galectin-7 OS=Homo sapiens OX=9606 GN=LGALS7 PE=1 SV=2	1	4	4	4	2	4	2	1	2	4	2	1	2	4	2	1	33.8	33.8	33.8	15.075	136	136	1	11	0	12.947	16.9	33.8	16.9	8.1	118900000	13095000	86170000	14847000	4789900	11890000	1309500	8617000	1484700	478990	21124000	158040000	73254000	0
sp|P48444|COPD_HUMAN;tr|B0YIW6|B0YIW6_HUMAN;tr|Q6P1Q5|Q6P1Q5_HUMAN	sp|P48444|COPD_HUMAN;tr|B0YIW6|B0YIW6_HUMAN	4;4;1	4;4;1	4;4;1	>sp|P48444|COPD_HUMAN Coatomer subunit delta OS=Homo sapiens OX=9606 GN=ARCN1 PE=1 SV=1;>tr|B0YIW6|B0YIW6_HUMAN Coatomer subunit delta OS=Homo sapiens OX=9606 GN=ARCN1 PE=1 SV=1	3	4	4	4	0	0	0	4	0	0	0	4	0	0	0	4	9.2	9.2	9.2	57.21	511	511;552;189	1	4	0	7.16	0	0	0	9.2	11292000	0	0	0	11292000	418230	0	0	0	418230	0	0	0	13850000
tr|H0Y5H9|H0Y5H9_HUMAN;sp|P48594|SPB4_HUMAN;tr|C9JZ65|C9JZ65_HUMAN	tr|H0Y5H9|H0Y5H9_HUMAN;sp|P48594|SPB4_HUMAN;tr|C9JZ65|C9JZ65_HUMAN	4;4;2	2;2;1	2;2;1	>tr|H0Y5H9|H0Y5H9_HUMAN Serpin B4 (Fragment) OS=Homo sapiens OX=9606 GN=SERPINB4 PE=1 SV=1;>sp|P48594|SPB4_HUMAN Serpin B4 OS=Homo sapiens OX=9606 GN=SERPINB4 PE=1 SV=2;>tr|C9JZ65|C9JZ65_HUMAN Serpin B4 (Fragment) OS=Homo sapiens OX=9606 GN=SERPINB4 PE=1 S	3	4	2	2	1	4	1	1	0	2	0	0	0	2	0	0	15.1	8.9	8.9	42.388	371	371;390;211	1	3	0	10.54	3	15.1	3.2	3.2	13400000	0	13400000	0	0	670010	0	670010	0	0	0	27927000	0	0
sp|P48634|PRC2A_HUMAN	sp|P48634|PRC2A_HUMAN	15	15	15	>sp|P48634|PRC2A_HUMAN Protein PRRC2A OS=Homo sapiens OX=9606 GN=PRRC2A PE=1 SV=3	1	15	15	15	8	10	4	14	8	10	4	14	8	10	4	14	12.5	12.5	12.5	228.86	2157	2157	1	41	0	85.684	6.4	8.6	3.5	12	365830000	102940000	66026000	12838000	184030000	3451200	971160	622890	121110	1736100	120360000	130980000	103900000	162660000
tr|B7ZAR1|B7ZAR1_HUMAN;tr|E9PCA1|E9PCA1_HUMAN;sp|P48643|TCPE_HUMAN;tr|E7ENZ3|E7ENZ3_HUMAN	tr|B7ZAR1|B7ZAR1_HUMAN;tr|E9PCA1|E9PCA1_HUMAN;sp|P48643|TCPE_HUMAN;tr|E7ENZ3|E7ENZ3_HUMAN	16;16;16;15	16;16;16;15	16;16;16;15	>tr|B7ZAR1|B7ZAR1_HUMAN T-complex protein 1 subunit epsilon OS=Homo sapiens OX=9606 GN=CCT5 PE=1 SV=1;>tr|E9PCA1|E9PCA1_HUMAN T-complex protein 1 subunit epsilon OS=Homo sapiens OX=9606 GN=CCT5 PE=1 SV=1;>sp|P48643|TCPE_HUMAN T-complex protein 1 subunit ep	4	16	16	16	8	10	6	15	8	10	6	15	8	10	6	15	32.8	32.8	32.8	55.348	503	503;520;541;486	1	48	0	48.2	20.1	20.3	11.1	31.2	655850000	144490000	151400000	76741000	283220000	21862000	4816400	5046800	2558000	9440600	192360000	244820000	327340000	296090000
sp|P48651|PTSS1_HUMAN	sp|P48651|PTSS1_HUMAN	4	4	4	>sp|P48651|PTSS1_HUMAN Phosphatidylserine synthase 1 OS=Homo sapiens OX=9606 GN=PTDSS1 PE=1 SV=1	1	4	4	4	3	2	1	3	3	2	1	3	3	2	1	3	10.6	10.6	10.6	55.527	473	473	1	12	0	10.113	8.2	5.7	2.7	8	103640000	8780600	28393000	3106000	63364000	4506300	381770	1234500	135040	2755000	0	63095000	0	71231000
sp|P48735|IDHP_HUMAN;tr|H0YL11|H0YL11_HUMAN	sp|P48735|IDHP_HUMAN;tr|H0YL11|H0YL11_HUMAN	4;3	4;3	4;3	>sp|P48735|IDHP_HUMAN Isocitrate dehydrogenase [NADP], mitochondrial OS=Homo sapiens OX=9606 GN=IDH2 PE=1 SV=2;>tr|H0YL11|H0YL11_HUMAN IDP OS=Homo sapiens OX=9606 GN=IDH2 PE=1 SV=1	2	4	4	4	1	3	0	4	1	3	0	4	1	3	0	4	11.7	11.7	11.7	50.909	452	452;312	1	10	0	9.2738	2.9	8.8	0	11.7	61092000	4812900	8064200	0	48215000	2656200	209260	350620	0	2096300	0	20365000	0	48774000
sp|P49207|RL34_HUMAN	sp|P49207|RL34_HUMAN	2	2	2	>sp|P49207|RL34_HUMAN 60S ribosomal protein L34 OS=Homo sapiens OX=9606 GN=RPL34 PE=1 SV=3	1	2	2	2	1	2	1	2	1	2	1	2	1	2	1	2	12.8	12.8	12.8	13.293	117	117	1	6	0	4.1342	6.8	12.8	6.8	12.8	710360000	259500000	169850000	29798000	251210000	118390000	43251000	28308000	4966300	41868000	0	348270000	0	313810000
tr|B4DUR8|B4DUR8_HUMAN;sp|P49368|TCPG_HUMAN;tr|Q5SZX6|Q5SZX6_HUMAN;tr|E9PRC8|E9PRC8_HUMAN;tr|E9PQ35|E9PQ35_HUMAN;tr|Q5SZW8|Q5SZW8_HUMAN;tr|E9PM09|E9PM09_HUMAN;tr|Q5SZX9|Q5SZX9_HUMAN	tr|B4DUR8|B4DUR8_HUMAN;sp|P49368|TCPG_HUMAN	17;17;6;5;4;4;3;2	17;17;6;5;4;4;3;2	17;17;6;5;4;4;3;2	>tr|B4DUR8|B4DUR8_HUMAN T-complex protein 1 subunit gamma OS=Homo sapiens OX=9606 GN=CCT3 PE=1 SV=1;>sp|P49368|TCPG_HUMAN T-complex protein 1 subunit gamma OS=Homo sapiens OX=9606 GN=CCT3 PE=1 SV=4	8	17	17	17	15	15	10	15	15	15	10	15	15	15	10	15	42.4	42.4	42.4	55.674	500	500;545;276;234;144;188;154;161	1	68	0	52.66	39.6	39	28	38.8	1213100000	376460000	240270000	79767000	516610000	43325000	13445000	8581100	2848800	18450000	367810000	480690000	393140000	513990000
sp|P49458|SRP09_HUMAN	sp|P49458|SRP09_HUMAN	1	1	1	>sp|P49458|SRP09_HUMAN Signal recognition particle 9 kDa protein OS=Homo sapiens OX=9606 GN=SRP9 PE=1 SV=2	1	1	1	1	1	0	0	0	1	0	0	0	1	0	0	0	12.8	12.8	12.8	10.112	86	86	1	1	0.0097233	1.8092	12.8	0	0	0	11631000	11631000	0	0	0	1661600	1661600	0	0	0	11631000	0	0	0
sp|P49756|RBM25_HUMAN;tr|E9PQU5|E9PQU5_HUMAN;tr|H0YE46|H0YE46_HUMAN	sp|P49756|RBM25_HUMAN	7;3;1	7;3;1	7;3;1	>sp|P49756|RBM25_HUMAN RNA-binding protein 25 OS=Homo sapiens OX=9606 GN=RBM25 PE=1 SV=3	3	7	7	7	5	5	2	7	5	5	2	7	5	5	2	7	11.5	11.5	11.5	100.18	843	843;243;73	1	20	0	32.699	7.7	9.3	2.8	11.5	341140000	77179000	67803000	31675000	164480000	10338000	2338800	2054600	959850	4984400	127190000	144690000	124210000	151570000
sp|P49770|EI2BB_HUMAN	sp|P49770|EI2BB_HUMAN	2	2	2	>sp|P49770|EI2BB_HUMAN Translation initiation factor eIF-2B subunit beta OS=Homo sapiens OX=9606 GN=EIF2B2 PE=1 SV=3	1	2	2	2	2	1	0	1	2	1	0	1	2	1	0	1	9.1	9.1	9.1	38.989	351	351	1	4	0	6.1077	9.1	4	0	5.1	22937000	15178000	4423200	0	3335100	1274300	843240	245730	0	185280	15178000	0	0	0
sp|P49848|TAF6_HUMAN;tr|J3KR72|J3KR72_HUMAN;tr|C9JIS2|C9JIS2_HUMAN;tr|E5RHA1|E5RHA1_HUMAN;tr|C9J088|C9J088_HUMAN;tr|C9JFL8|C9JFL8_HUMAN;tr|C9JTY6|C9JTY6_HUMAN;tr|E5RKA5|E5RKA5_HUMAN;tr|F8WEJ7|F8WEJ7_HUMAN;tr|C9J7C4|C9J7C4_HUMAN	sp|P49848|TAF6_HUMAN;tr|J3KR72|J3KR72_HUMAN;tr|C9JIS2|C9JIS2_HUMAN;tr|E5RHA1|E5RHA1_HUMAN;tr|C9J088|C9J088_HUMAN;tr|C9JFL8|C9JFL8_HUMAN;tr|C9JTY6|C9JTY6_HUMAN	4;4;2;2;2;2;2;1;1;1	4;4;2;2;2;2;2;1;1;1	4;4;2;2;2;2;2;1;1;1	>sp|P49848|TAF6_HUMAN Transcription initiation factor TFIID subunit 6 OS=Homo sapiens OX=9606 GN=TAF6 PE=1 SV=1;>tr|J3KR72|J3KR72_HUMAN Transcription initiation factor TFIID subunit 6 OS=Homo sapiens OX=9606 GN=TAF6 PE=1 SV=1;>tr|C9JIS2|C9JIS2_HUMAN Transc	10	4	4	4	2	0	0	4	2	0	0	4	2	0	0	4	8.7	8.7	8.7	72.668	677	677;734;134;141;156;232;255;113;114;114	1	6	0	11.015	4.9	0	0	8.7	22236000	7409300	0	0	14827000	542340	180710	0	0	361630	14482000	0	0	11113000
sp|P49916|DNLI3_HUMAN;tr|K7ERZ5|K7ERZ5_HUMAN;tr|K7EQB6|K7EQB6_HUMAN;tr|K7ENR9|K7ENR9_HUMAN	sp|P49916|DNLI3_HUMAN;tr|K7ERZ5|K7ERZ5_HUMAN	6;3;1;1	6;3;1;1	6;3;1;1	>sp|P49916|DNLI3_HUMAN DNA ligase 3 OS=Homo sapiens OX=9606 GN=LIG3 PE=1 SV=2;>tr|K7ERZ5|K7ERZ5_HUMAN DNA ligase 3 (Fragment) OS=Homo sapiens OX=9606 GN=LIG3 PE=1 SV=1	4	6	6	6	5	2	1	5	5	2	1	5	5	2	1	5	7.6	7.6	7.6	112.91	1009	1009;545;185;207	1	15	0	12.482	6.1	2.2	1.2	6.3	101930000	36448000	13026000	1719100	50736000	1788200	639450	228520	30159	890100	26214000	45412000	0	54195000
tr|F8W7U8|F8W7U8_HUMAN;sp|P49959|MRE11_HUMAN;tr|F5GXT0|F5GXT0_HUMAN;tr|F5H742|F5H742_HUMAN;tr|F5H256|F5H256_HUMAN	tr|F8W7U8|F8W7U8_HUMAN;sp|P49959|MRE11_HUMAN	10;10;4;2;2	10;10;4;2;2	10;10;4;2;2	>tr|F8W7U8|F8W7U8_HUMAN Double-strand break repair protein OS=Homo sapiens OX=9606 GN=MRE11 PE=1 SV=1;>sp|P49959|MRE11_HUMAN Double-strand break repair protein MRE11 OS=Homo sapiens OX=9606 GN=MRE11 PE=1 SV=3	5	10	10	10	8	2	0	9	8	2	0	9	8	2	0	9	20.8	20.8	20.8	80.521	707	707;708;221;111;127	1	19	0	25.885	17.7	3.4	0	17.4	112710000	52126000	7300700	0	53279000	3314900	1533100	214730	0	1567000	54797000	26688000	0	51202000
tr|Q5HY57|Q5HY57_HUMAN;sp|P50402|EMD_HUMAN	tr|Q5HY57|Q5HY57_HUMAN;sp|P50402|EMD_HUMAN	1;1	1;1	1;1	>tr|Q5HY57|Q5HY57_HUMAN Emerin OS=Homo sapiens OX=9606 GN=EMD PE=1 SV=1;>sp|P50402|EMD_HUMAN Emerin OS=Homo sapiens OX=9606 GN=EMD PE=1 SV=1	2	1	1	1	1	1	0	1	1	1	0	1	1	1	0	1	5.5	5.5	5.5	24.938	219	219;254	1	3	0.0008489	2.8048	5.5	5.5	0	5.5	10107000	3655700	2932200	0	3518900	1010700	365570	293220	0	351890	0	0	0	4315900
sp|P50416|CPT1A_HUMAN;tr|H3BMD2|H3BMD2_HUMAN	sp|P50416|CPT1A_HUMAN;tr|H3BMD2|H3BMD2_HUMAN	4;2	4;2	4;2	>sp|P50416|CPT1A_HUMAN Carnitine O-palmitoyltransferase 1, liver isoform OS=Homo sapiens OX=9606 GN=CPT1A PE=1 SV=2;>tr|H3BMD2|H3BMD2_HUMAN Carnitine O-palmitoyltransferase 1, liver isoform OS=Homo sapiens OX=9606 GN=CPT1A PE=1 SV=1	2	4	4	4	1	3	1	3	1	3	1	3	1	3	1	3	6.6	6.6	6.6	88.367	773	773;78	1	8	0	9.202	1.9	4.7	1.8	5.3	19106000	2274800	8317200	0	8514100	516380	61481	224790	0	230110	0	15048000	0	12729000
tr|E9PKH2|E9PKH2_HUMAN;sp|P50454|SERPH_HUMAN;tr|E9PR70|E9PR70_HUMAN;tr|E9PPV6|E9PPV6_HUMAN	tr|E9PKH2|E9PKH2_HUMAN;sp|P50454|SERPH_HUMAN;tr|E9PR70|E9PR70_HUMAN;tr|E9PPV6|E9PPV6_HUMAN	2;2;1;1	2;2;1;1	2;2;1;1	>tr|E9PKH2|E9PKH2_HUMAN Collagen-binding protein OS=Homo sapiens OX=9606 GN=SERPINH1 PE=1 SV=1;>sp|P50454|SERPH_HUMAN Serpin H1 OS=Homo sapiens OX=9606 GN=SERPINH1 PE=1 SV=2;>tr|E9PR70|E9PR70_HUMAN Serpin H1 (Fragment) OS=Homo sapiens OX=9606 GN=SERPINH1 P	4	2	2	2	2	0	0	0	2	0	0	0	2	0	0	0	13.9	13.9	13.9	23.092	201	201;418;295;324	1	3	0	7.7424	13.9	0	0	0	18865000	18865000	0	0	0	1886500	1886500	0	0	0	18865000	0	0	0
tr|D6REC6|D6REC6_HUMAN;tr|D6R9G1|D6R9G1_HUMAN;tr|D6RAD4|D6RAD4_HUMAN;sp|P50613|CDK7_HUMAN	tr|D6REC6|D6REC6_HUMAN;tr|D6R9G1|D6R9G1_HUMAN;tr|D6RAD4|D6RAD4_HUMAN;sp|P50613|CDK7_HUMAN	1;1;1;1	1;1;1;1	1;1;1;1	>tr|D6REC6|D6REC6_HUMAN Cell division protein kinase 7 (Fragment) OS=Homo sapiens OX=9606 GN=CDK7 PE=1 SV=1;>tr|D6R9G1|D6R9G1_HUMAN Cell division protein kinase 7 OS=Homo sapiens OX=9606 GN=CDK7 PE=1 SV=1;>tr|D6RAD4|D6RAD4_HUMAN Cell division protein kinas	4	1	1	1	1	1	0	1	1	1	0	1	1	1	0	1	10.1	10.1	10.1	17	149	149;253;309;346	1	3	0	4.9566	10.1	10.1	0	10.1	11787000	3465200	2656300	0	5665000	1071500	315020	241480	0	515000	0	0	0	6948100
tr|E7EPB3|E7EPB3_HUMAN;sp|P50914|RL14_HUMAN	tr|E7EPB3|E7EPB3_HUMAN;sp|P50914|RL14_HUMAN	4;4	4;4	4;4	>tr|E7EPB3|E7EPB3_HUMAN 60S ribosomal protein L14 OS=Homo sapiens OX=9606 GN=RPL14 PE=1 SV=1;>sp|P50914|RL14_HUMAN 60S ribosomal protein L14 OS=Homo sapiens OX=9606 GN=RPL14 PE=1 SV=4	2	4	4	4	4	4	2	4	4	4	2	4	4	4	2	4	36.3	36.3	36.3	14.558	124	124;215	1	27	0	26.857	36.3	36.3	18.5	36.3	1913200000	946750000	334300000	63140000	569050000	318870000	157790000	55717000	10523000	94842000	809040000	643590000	434500000	657710000
sp|P50990|TCPQ_HUMAN;tr|H7C4C8|H7C4C8_HUMAN;tr|H7C2U0|H7C2U0_HUMAN	sp|P50990|TCPQ_HUMAN	27;11;4	27;11;4	27;11;4	>sp|P50990|TCPQ_HUMAN T-complex protein 1 subunit theta OS=Homo sapiens OX=9606 GN=CCT8 PE=1 SV=4	3	27	27	27	19	20	15	25	19	20	15	25	19	20	15	25	52.2	52.2	52.2	59.62	548	548;323;107	1	94	0	78.922	40.9	44.9	31	49.8	2091900000	577880000	409990000	184920000	919150000	56539000	15618000	11081000	4997800	24842000	537560000	826460000	938340000	936710000
sp|P50991|TCPD_HUMAN	sp|P50991|TCPD_HUMAN	17	17	17	>sp|P50991|TCPD_HUMAN T-complex protein 1 subunit delta OS=Homo sapiens OX=9606 GN=CCT4 PE=1 SV=4	1	17	17	17	13	12	12	15	13	12	12	15	13	12	12	15	41	41	41	57.924	539	539	1	66	0	52.991	29.3	27.5	27.1	37.7	1152600000	357100000	228910000	111900000	454700000	34928000	10821000	6936500	3390900	13779000	383260000	475950000	416800000	546990000
tr|B4DXZ6|B4DXZ6_HUMAN;sp|P51114|FXR1_HUMAN;tr|E9PFF5|E9PFF5_HUMAN;tr|E7EU85|E7EU85_HUMAN;tr|C9JAJ4|C9JAJ4_HUMAN;tr|C9JZE0|C9JZE0_HUMAN;tr|C9JY20|C9JY20_HUMAN;tr|C9IZ22|C9IZ22_HUMAN;tr|H7C4S4|H7C4S4_HUMAN	tr|B4DXZ6|B4DXZ6_HUMAN;sp|P51114|FXR1_HUMAN;tr|E9PFF5|E9PFF5_HUMAN;tr|E7EU85|E7EU85_HUMAN	18;18;15;14;3;2;2;1;1	18;18;15;14;3;2;2;1;1	16;16;13;12;3;2;2;1;1	>tr|B4DXZ6|B4DXZ6_HUMAN Fragile X mental retardation syndrome-related protein 1 OS=Homo sapiens OX=9606 GN=FXR1 PE=1 SV=1;>sp|P51114|FXR1_HUMAN Fragile X mental retardation syndrome-related protein 1 OS=Homo sapiens OX=9606 GN=FXR1 PE=1 SV=3;>tr|E9PFF5|E9P	9	18	18	16	11	14	5	15	11	14	5	15	10	12	5	14	34.2	34.2	31.6	68.326	608	608;621;490;454;151;119;123;94;246	1	56	0	115.82	27.3	26.5	12.5	28.3	727440000	172530000	196550000	15241000	343120000	26942000	6390000	7279600	564460	12708000	185730000	376520000	105310000	321650000
sp|P51116|FXR2_HUMAN;tr|R9WNI0|R9WNI0_HUMAN;tr|A8MQB8|A8MQB8_HUMAN;tr|G3V0J0|G3V0J0_HUMAN;sp|Q06787|FMR1_HUMAN;tr|A0A087WWR6|A0A087WWR6_HUMAN;tr|I3L1Z2|I3L1Z2_HUMAN;tr|A0A087WY29|A0A087WY29_HUMAN;tr|Q8IXW7|Q8IXW7_HUMAN;tr|A0A087WXI3|A0A087WXI3_HUMAN	sp|P51116|FXR2_HUMAN	7;2;2;2;2;1;1;1;1;1	5;1;1;1;1;1;1;1;1;1	5;1;1;1;1;1;1;1;1;1	>sp|P51116|FXR2_HUMAN Fragile X mental retardation syndrome-related protein 2 OS=Homo sapiens OX=9606 GN=FXR2 PE=1 SV=2	10	7	5	5	2	4	1	6	1	2	1	5	1	2	1	5	13.1	10.7	10.7	74.222	673	673;544;582;592;632;102;118;252;297;419	1	9	0	29.276	3.7	7.7	2.8	11.9	54485000	6199300	8849800	1722900	37713000	1556700	177120	252850	49226	1077500	0	32196000	0	32503000
sp|P51398|RT29_HUMAN;tr|V9GZ61|V9GZ61_HUMAN;tr|V9GYW1|V9GYW1_HUMAN;tr|V9GYA7|V9GYA7_HUMAN;tr|V9GYJ9|V9GYJ9_HUMAN;tr|V9GYL9|V9GYL9_HUMAN;tr|V9GYF7|V9GYF7_HUMAN;tr|V9GYC9|V9GYC9_HUMAN;tr|V9GZ03|V9GZ03_HUMAN	sp|P51398|RT29_HUMAN;tr|V9GZ61|V9GZ61_HUMAN;tr|V9GYW1|V9GYW1_HUMAN;tr|V9GYA7|V9GYA7_HUMAN;tr|V9GYJ9|V9GYJ9_HUMAN;tr|V9GYL9|V9GYL9_HUMAN	3;2;2;2;2;2;1;1;1	3;2;2;2;2;2;1;1;1	3;2;2;2;2;2;1;1;1	>sp|P51398|RT29_HUMAN 28S ribosomal protein S29, mitochondrial OS=Homo sapiens OX=9606 GN=DAP3 PE=1 SV=1;>tr|V9GZ61|V9GZ61_HUMAN 28S ribosomal protein S29, mitochondrial (Fragment) OS=Homo sapiens OX=9606 GN=DAP3 PE=1 SV=1;>tr|V9GYW1|V9GYW1_HUMAN 28S ribos	9	3	3	3	3	0	1	1	3	0	1	1	3	0	1	1	11.1	11.1	11.1	45.566	398	398;106;140;210;266;299;45;115;242	1	5	0	16.073	11.1	0	3.8	3.8	38087000	32483000	0	1708000	3896500	1731200	1476500	0	77637	177120	32483000	0	0	0
sp|P51531|SMCA2_HUMAN;tr|A0A0U1RQZ9|A0A0U1RQZ9_HUMAN;tr|F6VDE0|F6VDE0_HUMAN;tr|A0A0U1RRJ8|A0A0U1RRJ8_HUMAN;tr|F6RS74|F6RS74_HUMAN;tr|A0A0A0MT03|A0A0A0MT03_HUMAN;tr|A0A1B0GWA8|A0A1B0GWA8_HUMAN;tr|A0A1B0GU54|A0A1B0GU54_HUMAN	sp|P51531|SMCA2_HUMAN;tr|A0A0U1RQZ9|A0A0U1RQZ9_HUMAN;tr|F6VDE0|F6VDE0_HUMAN	15;13;13;1;1;1;1;1	4;4;4;1;1;1;1;1	4;4;4;1;1;1;1;1	>sp|P51531|SMCA2_HUMAN Probable global transcription activator SNF2L2 OS=Homo sapiens OX=9606 GN=SMARCA2 PE=1 SV=2;>tr|A0A0U1RQZ9|A0A0U1RQZ9_HUMAN Probable global transcription activator SNF2L2 OS=Homo sapiens OX=9606 GN=SMARCA2 PE=1 SV=1;>tr|F6VDE0|F6VDE0	8	15	4	4	8	4	1	15	1	1	0	4	1	1	0	4	11.6	3.6	3.6	181.28	1590	1590;1428;1514;57;193;215;279;288	1	6	0	5.9684	6.5	2.9	0.8	11.6	67229000	23389000	3379700	0	40460000	1120500	389820	56329	0	674330	0	0	0	49623000
tr|A0A2R8Y7S2|A0A2R8Y7S2_HUMAN;sp|P51532|SMCA4_HUMAN;tr|A0A2R8Y4P4|A0A2R8Y4P4_HUMAN;tr|Q9HBD4|Q9HBD4_HUMAN;tr|A0A0A0MT49|A0A0A0MT49_HUMAN;tr|A0A2R8YGG3|A0A2R8YGG3_HUMAN;tr|A0A2R8Y440|A0A2R8Y440_HUMAN;tr|A0A2R8YGP5|A0A2R8YGP5_HUMAN;tr|A0A2R8YG32|A0A2R8YG32_HUMAN;tr|A0A2R8Y4C5|A0A2R8Y4C5_HUMAN;tr|A0A2R8Y6N0|A0A2R8Y6N0_HUMAN;tr|A0A2R8Y7F3|A0A2R8Y7F3_HUMAN;tr|A0A2R8Y6V2|A0A2R8Y6V2_HUMAN;tr|A0A2R8YF58…	tr|A0A2R8Y7S2|A0A2R8Y7S2_HUMAN;sp|P51532|SMCA4_HUMAN;tr|A0A2R8Y4P4|A0A2R8Y4P4_HUMAN;tr|Q9HBD4|Q9HBD4_HUMAN;tr|A0A0A0MT49|A0A0A0MT49_HUMAN;tr|A0A2R8YGG3|A0A2R8YGG3_HUMAN;tr|A0A2R8Y440|A0A2R8Y440_HUMAN;tr|A0A2R8YGP5|A0A2R8YGP5_HUMAN;tr|A0A2R8YG32|A0A2R8YG32_HUMAN;tr|A0A2R8Y4C5|A0A2R8Y4C5_HUMAN;tr|A0A2R8Y6N0|A0A2R8Y6N0_HUMAN;tr|A0A2R8Y7F3|A0A2R8Y7F3_HUMAN;tr|A0A2R8Y6V2|A0A2R8Y6V2_HUMAN;tr|A0A2R8YF58…	21;21;21;21;20;19;17;16;16;15;15;15;14;14;14;14;14;13;9;7;6;5;5;3;3;2;2;2;2;2;2;2;2;2;2;2;2;2;2;2;2;2;2;2;2;2;2;1	21;21;21;21;20;19;17;16;16;15;15;15;14;14;14;14;14;13;9;7;6;5;5;3;3;2;2;2;2;2;2;2;2;2;2;2;2;2;2;2;2;2;2;2;2;2;2;1	10;10;10;10;10;8;6;9;5;6;5;5;5;5;5;5;5;5;2;2;1;1;1;1;1;0;0;0;0;0;0;0;0;0;0;0;0;0;0;0;0;0;0;0;0;0;0;1	>tr|A0A2R8Y7S2|A0A2R8Y7S2_HUMAN Transcription activator BRG1 OS=Homo sapiens OX=9606 GN=SMARCA4 PE=1 SV=1;>sp|P51532|SMCA4_HUMAN Transcription activator BRG1 OS=Homo sapiens OX=9606 GN=SMARCA4 PE=1 SV=2;>tr|A0A2R8Y4P4|A0A2R8Y4P4_HUMAN Transcription activat	48	21	21	10	14	9	3	20	14	9	3	20	7	6	2	9	15.4	15.4	7.7	184.85	1646	1646;1647;1649;1679;1681;1455;1192;1165;1198;1047;1145;1165;1041;1065;1068;1081;1094;985;799;385;375;234;522;336;348;38;149;169;182;192;200;202;221;228;228;229;231;236;244;245;248;254;260;270;271;276;278;192	1	56	0	64.697	10.5	6.9	2.4	14.8	569580000	245820000	56143000	7318400	260310000	9041000	3901900	891160	116170	4131800	258060000	122180000	43773000	273890000
sp|P51571|SSRD_HUMAN;tr|A6NLM8|A6NLM8_HUMAN	sp|P51571|SSRD_HUMAN;tr|A6NLM8|A6NLM8_HUMAN	2;1	2;1	2;1	>sp|P51571|SSRD_HUMAN Translocon-associated protein subunit delta OS=Homo sapiens OX=9606 GN=SSR4 PE=1 SV=1;>tr|A6NLM8|A6NLM8_HUMAN Signal sequence receptor subunit delta OS=Homo sapiens OX=9606 GN=SSR4 PE=1 SV=1	2	2	2	2	2	1	0	1	2	1	0	1	2	1	0	1	16.8	16.8	16.8	18.998	173	173;148	1	4	0	11.885	16.8	11	0	11	13858000	10203000	1474500	0	2180600	1979800	1457600	210640	0	311520	10203000	0	0	0
sp|P51610|HCFC1_HUMAN;tr|A6NEM2|A6NEM2_HUMAN;tr|H7C1C4|H7C1C4_HUMAN	sp|P51610|HCFC1_HUMAN;tr|A6NEM2|A6NEM2_HUMAN	13;12;4	13;12;4	13;12;4	>sp|P51610|HCFC1_HUMAN Host cell factor 1 OS=Homo sapiens OX=9606 GN=HCFC1 PE=1 SV=2;>tr|A6NEM2|A6NEM2_HUMAN Host cell factor 1 OS=Homo sapiens OX=9606 GN=HCFC1 PE=1 SV=2	3	13	13	13	8	6	3	12	8	6	3	12	8	6	3	12	9.6	9.6	9.6	208.73	2035	2035;2080;611	1	35	0	37.542	6.6	4.9	3.1	9.1	234640000	95822000	30473000	9775100	98571000	3128600	1277600	406310	130330	1314300	88844000	74741000	51114000	95594000
sp|P51991|ROA3_HUMAN;tr|H7C1J8|H7C1J8_HUMAN	sp|P51991|ROA3_HUMAN	6;1	6;1	6;1	>sp|P51991|ROA3_HUMAN Heterogeneous nuclear ribonucleoprotein A3 OS=Homo sapiens OX=9606 GN=HNRNPA3 PE=1 SV=2	2	6	6	6	3	5	1	4	3	5	1	4	3	5	1	4	23	23	23	39.594	378	378;115	1	16	0	38.157	13.5	20.1	2.6	13.2	239570000	52571000	65273000	1827500	119900000	12609000	2766900	3435400	96182	6310300	112350000	108010000	0	106370000
tr|A0A087X0X3|A0A087X0X3_HUMAN;sp|P52272|HNRPM_HUMAN;tr|M0R019|M0R019_HUMAN;tr|M0R2T0|M0R2T0_HUMAN;tr|M0R0N3|M0R0N3_HUMAN;tr|M0R2I7|M0R2I7_HUMAN;tr|M0QYQ7|M0QYQ7_HUMAN;tr|M0R0Y6|M0R0Y6_HUMAN;tr|M0QY96|M0QY96_HUMAN;tr|M0QYL3|M0QYL3_HUMAN	tr|A0A087X0X3|A0A087X0X3_HUMAN;sp|P52272|HNRPM_HUMAN	25;25;12;8;7;6;6;4;4;3	25;25;12;8;7;6;6;4;4;3	15;15;9;7;5;3;5;4;3;0	>tr|A0A087X0X3|A0A087X0X3_HUMAN Heterogeneous nuclear ribonucleoprotein M OS=Homo sapiens OX=9606 GN=HNRNPM PE=1 SV=1;>sp|P52272|HNRPM_HUMAN Heterogeneous nuclear ribonucleoprotein M OS=Homo sapiens OX=9606 GN=HNRNPM PE=1 SV=3	10	25	25	15	22	19	10	20	22	19	10	20	14	11	6	12	43.8	43.8	22.3	77.569	730	730;730;352;357;275;214;219;99;116;99	1	135	0	141.73	41.5	38.8	19.3	37.8	4612600000	1807700000	823700000	222360000	1758800000	98141000	38462000	17526000	4731100	37422000	1215100000	1332900000	961810000	1608900000
sp|P52292|IMA1_HUMAN;tr|J3QLL0|J3QLL0_HUMAN;tr|J3KS65|J3KS65_HUMAN	sp|P52292|IMA1_HUMAN;tr|J3QLL0|J3QLL0_HUMAN;tr|J3KS65|J3KS65_HUMAN	10;5;5	10;5;5	10;5;5	>sp|P52292|IMA1_HUMAN Importin subunit alpha-1 OS=Homo sapiens OX=9606 GN=KPNA2 PE=1 SV=1;>tr|J3QLL0|J3QLL0_HUMAN Importin subunit alpha-1 (Fragment) OS=Homo sapiens OX=9606 GN=KPNA2 PE=1 SV=1;>tr|J3KS65|J3KS65_HUMAN Importin subunit alpha-1 (Fragment) OS=	3	10	10	10	9	3	3	8	9	3	3	8	9	3	3	8	23.6	23.6	23.6	57.861	529	529;134;143	1	27	0	72.639	21.9	10	10	19.8	408250000	185220000	60777000	18786000	143470000	20413000	9261200	3038900	939300	7173300	170260000	133760000	86129000	173280000
sp|P52294|IMA5_HUMAN;tr|C9JYI4|C9JYI4_HUMAN;tr|C9J352|C9J352_HUMAN;tr|C9JWD9|C9JWD9_HUMAN;tr|F2Z3G4|F2Z3G4_HUMAN;tr|C9J4U1|C9J4U1_HUMAN;tr|Q5TFJ7|Q5TFJ7_HUMAN;sp|O60684|IMA7_HUMAN;sp|O15131|IMA6_HUMAN	sp|P52294|IMA5_HUMAN;tr|C9JYI4|C9JYI4_HUMAN	5;3;2;2;2;2;2;2;1	5;3;2;2;2;2;2;2;1	5;3;2;2;2;2;2;2;1	>sp|P52294|IMA5_HUMAN Importin subunit alpha-5 OS=Homo sapiens OX=9606 GN=KPNA1 PE=1 SV=3;>tr|C9JYI4|C9JYI4_HUMAN Importin subunit alpha-5 (Fragment) OS=Homo sapiens OX=9606 GN=KPNA1 PE=1 SV=1	9	5	5	5	2	1	1	3	2	1	1	3	2	1	1	3	13.6	13.6	13.6	60.221	538	538;328;169;174;182;214;321;536;536	1	8	0	9.0177	6.1	2	2	7.4	15282000	7508300	2045400	1133000	4594900	764080	375410	102270	56651	229750	7508300	0	0	0
tr|F8WE41|F8WE41_HUMAN;sp|P52298|NCBP2_HUMAN	tr|F8WE41|F8WE41_HUMAN;sp|P52298|NCBP2_HUMAN	1;1	1;1	1;1	>tr|F8WE41|F8WE41_HUMAN Nuclear cap-binding protein subunit 2 OS=Homo sapiens OX=9606 GN=NCBP2 PE=1 SV=1;>sp|P52298|NCBP2_HUMAN Nuclear cap-binding protein subunit 2 OS=Homo sapiens OX=9606 GN=NCBP2 PE=1 SV=1	2	1	1	1	1	1	0	0	1	1	0	0	1	1	0	0	20.4	20.4	20.4	6.199	54	54;156	1	2	0.00085543	2.8624	20.4	20.4	0	0	10525000	8618000	1907500	0	0	5262700	4309000	953770	0	0	0	3975500	0	0
tr|I3L112|I3L112_HUMAN;sp|P52429|DGKE_HUMAN	tr|I3L112|I3L112_HUMAN;sp|P52429|DGKE_HUMAN	1;1	1;1	1;1	>tr|I3L112|I3L112_HUMAN Diacylglycerol kinase (Fragment) OS=Homo sapiens OX=9606 GN=DGKE PE=1 SV=1;>sp|P52429|DGKE_HUMAN Diacylglycerol kinase epsilon OS=Homo sapiens OX=9606 GN=DGKE PE=1 SV=1	2	1	1	1	0	0	0	1	0	0	0	1	0	0	0	1	2.9	2.9	2.9	51.101	456	456;567	1	1	0.0069876	2.0457	0	0	0	2.9	5038100	0	0	0	5038100	209920	0	0	0	209920	0	0	0	6179100
sp|P52597|HNRPF_HUMAN;tr|A0A1B0GW42|A0A1B0GW42_HUMAN;tr|H0YBG7|H0YBG7_HUMAN;tr|H0YBD7|H0YBD7_HUMAN	sp|P52597|HNRPF_HUMAN	7;2;2;2	5;2;0;0	5;2;0;0	>sp|P52597|HNRPF_HUMAN Heterogeneous nuclear ribonucleoprotein F OS=Homo sapiens OX=9606 GN=HNRNPF PE=1 SV=3	4	7	5	5	6	7	4	7	4	5	3	5	4	5	3	5	26.5	20	20	45.671	415	415;98;185;194	1	24	0	29.745	21.4	26.5	13.5	26.5	244910000	86147000	48594000	11522000	98648000	16327000	5743100	3239600	768130	6576500	69476000	86296000	68976000	105890000
sp|P52756|RBM5_HUMAN;tr|C9J9P7|C9J9P7_HUMAN;tr|C9JFQ5|C9JFQ5_HUMAN	sp|P52756|RBM5_HUMAN;tr|C9J9P7|C9J9P7_HUMAN;tr|C9JFQ5|C9JFQ5_HUMAN	2;1;1	2;1;1	2;1;1	>sp|P52756|RBM5_HUMAN RNA-binding protein 5 OS=Homo sapiens OX=9606 GN=RBM5 PE=1 SV=2;>tr|C9J9P7|C9J9P7_HUMAN RNA-binding protein 5 (Fragment) OS=Homo sapiens OX=9606 GN=RBM5 PE=1 SV=1;>tr|C9JFQ5|C9JFQ5_HUMAN RNA-binding protein 5 (Fragment) OS=Homo sapien	3	2	2	2	0	2	0	2	0	2	0	2	0	2	0	2	2.6	2.6	2.6	92.153	815	815;120;137	1	4	0	3.3945	0	2.6	0	2.6	17207000	0	6741400	0	10465000	491620	0	192610	0	299010	0	13731000	0	13154000
sp|P52907|CAZA1_HUMAN	sp|P52907|CAZA1_HUMAN	2	2	2	>sp|P52907|CAZA1_HUMAN F-actin-capping protein subunit alpha-1 OS=Homo sapiens OX=9606 GN=CAPZA1 PE=1 SV=3	1	2	2	2	1	1	0	1	1	1	0	1	1	1	0	1	11.5	11.5	11.5	32.922	286	286	1	3	0.00086133	2.9728	5.2	5.2	0	6.3	12008000	3975500	3257800	0	4775000	923720	305810	250600	0	367310	0	6789500	0	0
sp|P53396|ACLY_HUMAN;tr|K7ESG8|K7ESG8_HUMAN;tr|K7EIE7|K7EIE7_HUMAN	sp|P53396|ACLY_HUMAN	17;2;2	17;2;2	17;2;2	>sp|P53396|ACLY_HUMAN ATP-citrate synthase OS=Homo sapiens OX=9606 GN=ACLY PE=1 SV=3	3	17	17	17	16	1	5	5	16	1	5	5	16	1	5	5	21.7	21.7	21.7	120.84	1101	1101;109;133	1	30	0	59.567	20.6	1.4	6.4	6.4	326600000	255280000	5814600	20337000	45173000	5535600	4326700	98553	344700	765640	191360000	0	116530000	62726000
sp|P53618|COPB_HUMAN;tr|E9PP73|E9PP73_HUMAN	sp|P53618|COPB_HUMAN	3;1	3;1	3;1	>sp|P53618|COPB_HUMAN Coatomer subunit beta OS=Homo sapiens OX=9606 GN=COPB1 PE=1 SV=3	2	3	3	3	0	0	0	3	0	0	0	3	0	0	0	3	6.1	6.1	6.1	107.14	953	953;485	1	3	0	7.1249	0	0	0	6.1	9511700	0	0	0	9511700	198160	0	0	0	198160	0	0	0	11666000
tr|A0A3B3ISC6|A0A3B3ISC6_HUMAN;tr|A0A3B3IT15|A0A3B3IT15_HUMAN;tr|A0A3B3IS84|A0A3B3IS84_HUMAN;sp|P53621|COPA_HUMAN;tr|A0A3B3ITI7|A0A3B3ITI7_HUMAN;tr|A0A3B3IU78|A0A3B3IU78_HUMAN;tr|A0A3B3ISK1|A0A3B3ISK1_HUMAN;tr|A0A3B3ITV3|A0A3B3ITV3_HUMAN;tr|A0A3B3IU89|A0A3B3IU89_HUMAN	tr|A0A3B3ISC6|A0A3B3ISC6_HUMAN;tr|A0A3B3IT15|A0A3B3IT15_HUMAN;tr|A0A3B3IS84|A0A3B3IS84_HUMAN;sp|P53621|COPA_HUMAN;tr|A0A3B3ITI7|A0A3B3ITI7_HUMAN	6;6;6;6;3;2;2;2;1	6;6;6;6;3;2;2;2;1	6;6;6;6;3;2;2;2;1	>tr|A0A3B3ISC6|A0A3B3ISC6_HUMAN Coatomer subunit alpha (Fragment) OS=Homo sapiens OX=9606 GN=COPA PE=1 SV=1;>tr|A0A3B3IT15|A0A3B3IT15_HUMAN Coatomer subunit alpha OS=Homo sapiens OX=9606 GN=COPA PE=1 SV=1;>tr|A0A3B3IS84|A0A3B3IS84_HUMAN Coatomer subunit al	9	6	6	6	4	2	0	5	4	2	0	5	4	2	0	5	7.6	7.6	7.6	114.87	1024	1024;1204;1204;1224;452;121;455;609;682	1	11	0	13.777	5.4	3	0	6.6	39398000	11983000	5053800	0	22361000	656630	199710	84230	0	372690	13967000	16859000	0	19116000
sp|P53999|TCP4_HUMAN;tr|D6RC37|D6RC37_HUMAN;tr|D6R970|D6R970_HUMAN	sp|P53999|TCP4_HUMAN	6;1;1	6;1;1	6;1;1	>sp|P53999|TCP4_HUMAN Activated RNA polymerase II transcriptional coactivator p15 OS=Homo sapiens OX=9606 GN=SUB1 PE=1 SV=3	3	6	6	6	5	4	2	6	5	4	2	6	5	4	2	6	52.8	52.8	52.8	14.395	127	127;65;84	1	22	0	15.322	37.8	37	18.9	52.8	501560000	298690000	60680000	21339000	120850000	100310000	59739000	12136000	4267900	24170000	252430000	109180000	149200000	116540000
sp|P54098|DPOG1_HUMAN;tr|A0A1B0GTQ6|A0A1B0GTQ6_HUMAN;tr|A0A1B0GVT8|A0A1B0GVT8_HUMAN;tr|A0A0D9SFM1|A0A0D9SFM1_HUMAN;tr|A0A590UJP1|A0A590UJP1_HUMAN;tr|H0YD36|H0YD36_HUMAN;tr|A0A1B0GW33|A0A1B0GW33_HUMAN;tr|A0A1B0GTU7|A0A1B0GTU7_HUMAN	sp|P54098|DPOG1_HUMAN;tr|A0A1B0GTQ6|A0A1B0GTQ6_HUMAN;tr|A0A1B0GVT8|A0A1B0GVT8_HUMAN;tr|A0A0D9SFM1|A0A0D9SFM1_HUMAN;tr|A0A590UJP1|A0A590UJP1_HUMAN;tr|H0YD36|H0YD36_HUMAN	4;3;3;2;2;2;1;1	4;3;3;2;2;2;1;1	4;3;3;2;2;2;1;1	>sp|P54098|DPOG1_HUMAN DNA polymerase subunit gamma-1 OS=Homo sapiens OX=9606 GN=POLG PE=1 SV=1;>tr|A0A1B0GTQ6|A0A1B0GTQ6_HUMAN DNA-directed DNA polymerase OS=Homo sapiens OX=9606 GN=POLG PE=1 SV=1;>tr|A0A1B0GVT8|A0A1B0GVT8_HUMAN DNA polymerase subunit gam	8	4	4	4	0	1	0	4	0	1	0	4	0	1	0	4	4.6	4.6	4.6	139.56	1239	1239;482;995;257;311;1035;233;910	1	5	0	9.4234	0	1.1	0	4.6	22017000	0	2172600	0	19845000	366960	0	36209	0	330750	0	0	0	24339000
tr|H0YNU5|H0YNU5_HUMAN;sp|P54132|BLM_HUMAN;tr|A0A3B3IT82|A0A3B3IT82_HUMAN;tr|H0YLV8|H0YLV8_HUMAN	tr|H0YNU5|H0YNU5_HUMAN;sp|P54132|BLM_HUMAN;tr|A0A3B3IT82|A0A3B3IT82_HUMAN	10;10;9;2	10;10;9;2	10;10;9;2	>tr|H0YNU5|H0YNU5_HUMAN DNA helicase OS=Homo sapiens OX=9606 GN=BLM PE=1 SV=1;>sp|P54132|BLM_HUMAN Bloom syndrome protein OS=Homo sapiens OX=9606 GN=BLM PE=1 SV=1;>tr|A0A3B3IT82|A0A3B3IT82_HUMAN DNA helicase OS=Homo sapiens OX=9606 GN=BLM PE=1 SV=1	4	10	10	10	6	4	0	9	6	4	0	9	6	4	0	9	9.3	9.3	9.3	144.47	1286	1286;1417;1386;413	1	19	0	19.384	5.7	4.4	0	7.5	296720000	124350000	8382000	0	163990000	4495800	1884100	127000	0	2484700	86662000	123590000	0	132700000
sp|P54136|SYRC_HUMAN;tr|E5RJM9|E5RJM9_HUMAN;tr|E5RH09|E5RH09_HUMAN	sp|P54136|SYRC_HUMAN	16;2;1	16;2;1	16;2;1	>sp|P54136|SYRC_HUMAN Arginine--tRNA ligase, cytoplasmic OS=Homo sapiens OX=9606 GN=RARS1 PE=1 SV=2	3	16	16	16	10	11	4	14	10	11	4	14	10	11	4	14	30.9	30.9	30.9	75.378	660	660;129;113	1	45	0	39.848	20.5	20.5	8.3	27.6	506780000	167740000	113910000	13050000	212080000	13697000	4533600	3078600	352700	5732000	172950000	193620000	80174000	258220000
sp|P55000|SLUR1_HUMAN	sp|P55000|SLUR1_HUMAN	1	1	1	>sp|P55000|SLUR1_HUMAN Secreted Ly-6/uPAR-related protein 1 OS=Homo sapiens OX=9606 GN=SLURP1 PE=1 SV=2	1	1	1	1	1	0	0	0	1	0	0	0	1	0	0	0	24.3	24.3	24.3	11.186	103	103	1	1	0	20.962	24.3	0	0	0	5163800	5163800	0	0	0	1032800	1032800	0	0	0	5163800	0	0	0
sp|P55081|MFAP1_HUMAN	sp|P55081|MFAP1_HUMAN	1	1	1	>sp|P55081|MFAP1_HUMAN Microfibrillar-associated protein 1 OS=Homo sapiens OX=9606 GN=MFAP1 PE=1 SV=2	1	1	1	1	1	0	0	0	1	0	0	0	1	0	0	0	3	3	3	51.958	439	439	1	1	0.00082102	2.5395	3	0	0	0	5146400	5146400	0	0	0	302730	302730	0	0	0	5146400	0	0	0
sp|P55084|ECHB_HUMAN;tr|B5MD38|B5MD38_HUMAN;tr|F5GZQ3|F5GZQ3_HUMAN;tr|C9JEY0|C9JEY0_HUMAN;tr|C9JE81|C9JE81_HUMAN;tr|C9K0M0|C9K0M0_HUMAN	sp|P55084|ECHB_HUMAN;tr|B5MD38|B5MD38_HUMAN;tr|F5GZQ3|F5GZQ3_HUMAN;tr|C9JEY0|C9JEY0_HUMAN;tr|C9JE81|C9JE81_HUMAN	10;7;7;5;5;3	10;7;7;5;5;3	10;7;7;5;5;3	>sp|P55084|ECHB_HUMAN Trifunctional enzyme subunit beta, mitochondrial OS=Homo sapiens OX=9606 GN=HADHB PE=1 SV=3;>tr|B5MD38|B5MD38_HUMAN Trifunctional enzyme subunit beta, mitochondrial OS=Homo sapiens OX=9606 GN=HADHB PE=1 SV=1;>tr|F5GZQ3|F5GZQ3_HUMAN Tr	6	10	10	10	7	4	1	8	7	4	1	8	7	4	1	8	26.6	26.6	26.6	51.294	474	474;351;459;149;175;84	1	20	0	18.494	20.5	8.4	2.7	20.5	150150000	69516000	12087000	3395500	65150000	5774900	2673700	464870	130600	2505800	53693000	49234000	0	71683000
tr|F8W020|F8W020_HUMAN;tr|F8VY35|F8VY35_HUMAN;tr|F8W0J6|F8W0J6_HUMAN;tr|F5H4R6|F5H4R6_HUMAN;tr|H0YIV4|H0YIV4_HUMAN;sp|P55209|NP1L1_HUMAN;tr|H0YHC3|H0YHC3_HUMAN;tr|F8W118|F8W118_HUMAN;tr|F8VXI6|F8VXI6_HUMAN;tr|F8VUX1|F8VUX1_HUMAN;tr|F8VV59|F8VV59_HUMAN;tr|B7Z9C2|B7Z9C2_HUMAN;tr|H0YH88|H0YH88_HUMAN;tr|F8W543|F8W543_HUMAN;tr|F8VRJ2|F8VRJ2_HUMAN;tr|F8VVB5|F8VVB5_HUMAN;tr|E9PNW0|E9PNW0_HUMAN;tr|E9PJJ2…	tr|F8W020|F8W020_HUMAN;tr|F8VY35|F8VY35_HUMAN;tr|F8W0J6|F8W0J6_HUMAN;tr|F5H4R6|F5H4R6_HUMAN;tr|H0YIV4|H0YIV4_HUMAN;sp|P55209|NP1L1_HUMAN;tr|H0YHC3|H0YHC3_HUMAN;tr|F8W118|F8W118_HUMAN;tr|F8VXI6|F8VXI6_HUMAN;tr|F8VUX1|F8VUX1_HUMAN;tr|F8VV59|F8VV59_HUMAN;tr|B7Z9C2|B7Z9C2_HUMAN;tr|H0YH88|H0YH88_HUMAN;tr|F8W543|F8W543_HUMAN;tr|F8VRJ2|F8VRJ2_HUMAN;tr|F8VVB5|F8VVB5_HUMAN	7;7;7;7;7;7;6;6;6;6;6;6;5;5;4;4;1;1;1;1;1;1;1;1;1	7;7;7;7;7;7;6;6;6;6;6;6;5;5;4;4;1;1;1;1;1;1;1;1;1	7;7;7;7;7;7;6;6;6;6;6;6;5;5;4;4;1;1;1;1;1;1;1;1;1	>tr|F8W020|F8W020_HUMAN Nucleosome assembly protein 1-like 1 (Fragment) OS=Homo sapiens OX=9606 GN=NAP1L1 PE=1 SV=1;>tr|F8VY35|F8VY35_HUMAN Nucleosome assembly protein 1-like 1 (Fragment) OS=Homo sapiens OX=9606 GN=NAP1L1 PE=1 SV=1;>tr|F8W0J6|F8W0J6_HUMAN	25	7	7	7	4	4	2	6	4	4	2	6	4	4	2	6	42	42	42	24.366	207	207;264;379;383;385;391;198;209;215;237;327;349;177;328;114;161;107;128;133;140;156;169;178;278;375	1	21	0	41.295	27.1	27.1	13	42	214160000	71427000	26803000	8276300	107650000	19469000	6493400	2436700	752390	9786500	68263000	57302000	53443000	98499000
tr|A0A3B3IRQ9|A0A3B3IRQ9_HUMAN;sp|P55265|DSRAD_HUMAN;tr|A0A3B3ISX1|A0A3B3ISX1_HUMAN;tr|A0A3B3ITG9|A0A3B3ITG9_HUMAN	tr|A0A3B3IRQ9|A0A3B3IRQ9_HUMAN;sp|P55265|DSRAD_HUMAN;tr|A0A3B3ISX1|A0A3B3ISX1_HUMAN	5;5;3;1	5;5;3;1	5;5;3;1	>tr|A0A3B3IRQ9|A0A3B3IRQ9_HUMAN Double-stranded RNA-specific adenosine deaminase (Fragment) OS=Homo sapiens OX=9606 GN=ADAR PE=1 SV=1;>sp|P55265|DSRAD_HUMAN Double-stranded RNA-specific adenosine deaminase OS=Homo sapiens OX=9606 GN=ADAR PE=1 SV=4;>tr|A0A3	4	5	5	5	1	1	1	4	1	1	1	4	1	1	1	4	6	6	6	128.27	1158	1158;1226;707;350	1	8	0	12.117	1	1	1.3	4.7	33843000	8022000	3903400	1762300	20155000	512770	121550	59142	26702	305380	0	0	0	24720000
tr|A0A3B3IRU2|A0A3B3IRU2_HUMAN;sp|P55769|NH2L1_HUMAN;tr|B1AHD1|B1AHD1_HUMAN;tr|A0A3B3IUA2|A0A3B3IUA2_HUMAN	tr|A0A3B3IRU2|A0A3B3IRU2_HUMAN;sp|P55769|NH2L1_HUMAN;tr|B1AHD1|B1AHD1_HUMAN;tr|A0A3B3IUA2|A0A3B3IUA2_HUMAN	1;1;1;1	1;1;1;1	1;1;1;1	>tr|A0A3B3IRU2|A0A3B3IRU2_HUMAN NHP2 non-histone chromosome protein 2-like 1 (S. cerevisiae), isoform CRA_b OS=Homo sapiens OX=9606 GN=SNU13 PE=1 SV=1;>sp|P55769|NH2L1_HUMAN NHP2-like protein 1 OS=Homo sapiens OX=9606 GN=SNU13 PE=1 SV=3;>tr|B1AHD1|B1AHD1_H	4	1	1	1	0	0	0	1	0	0	0	1	0	0	0	1	16.4	16.4	16.4	8.0444	73	73;128;132;272	1	1	0.0039683	2.2056	0	0	0	16.4	11537000	0	0	0	11537000	2884300	0	0	0	2884300	0	0	0	14150000
sp|Q6EEV6|SUMO4_HUMAN;sp|P61956|SUMO2_HUMAN;sp|P55854|SUMO3_HUMAN;tr|A8MUA9|A8MUA9_HUMAN;tr|A8MU27|A8MU27_HUMAN	sp|Q6EEV6|SUMO4_HUMAN;sp|P61956|SUMO2_HUMAN;sp|P55854|SUMO3_HUMAN;tr|A8MUA9|A8MUA9_HUMAN;tr|A8MU27|A8MU27_HUMAN	1;1;1;1;1	1;1;1;1;1	1;1;1;1;1	>sp|Q6EEV6|SUMO4_HUMAN Small ubiquitin-related modifier 4 OS=Homo sapiens OX=9606 GN=SUMO4 PE=1 SV=2;>sp|P61956|SUMO2_HUMAN Small ubiquitin-related modifier 2 OS=Homo sapiens OX=9606 GN=SUMO2 PE=1 SV=3;>sp|P55854|SUMO3_HUMAN Small ubiquitin-related modifie	5	1	1	1	1	0	0	1	1	0	0	1	1	0	0	1	12.6	12.6	12.6	10.685	95	95;95;103;135;147	1	2	0.0082645	1.856	12.6	0	0	12.6	3236300	3236300	0	0	0	809070	809070	0	0	0	3236300	0	0	0
sp|P55884|EIF3B_HUMAN;tr|C9JZG1|C9JZG1_HUMAN;tr|C9JQN7|C9JQN7_HUMAN	sp|P55884|EIF3B_HUMAN	29;12;8	29;12;8	29;12;8	>sp|P55884|EIF3B_HUMAN Eukaryotic translation initiation factor 3 subunit B OS=Homo sapiens OX=9606 GN=EIF3B PE=1 SV=3	3	29	29	29	21	21	19	28	21	21	19	28	21	21	19	28	41.5	41.5	41.5	92.48	814	814;302;153	1	127	0	186.76	32.2	33.4	29.2	41.5	3942200000	1312500000	700720000	259180000	1669800000	109500000	36457000	19464000	7199400	46383000	1292700000	1467900000	1265000000	1606600000
sp|P56182|RRP1_HUMAN	sp|P56182|RRP1_HUMAN	1	1	1	>sp|P56182|RRP1_HUMAN Ribosomal RNA processing protein 1 homolog A OS=Homo sapiens OX=9606 GN=RRP1 PE=1 SV=1	1	1	1	1	1	1	0	0	1	1	0	0	1	1	0	0	2.8	2.8	2.8	52.839	461	461	1	2	0	3.1964	2.8	2.8	0	0	0	0	0	0	0	0	0	0	0	0	0	0	0	0
sp|P56192|SYMC_HUMAN;tr|H0YIP0|H0YIP0_HUMAN;tr|H0YHV5|H0YHV5_HUMAN;tr|F5H2V6|F5H2V6_HUMAN;tr|H0YIC2|H0YIC2_HUMAN;tr|F8VS26|F8VS26_HUMAN;tr|F8W0M7|F8W0M7_HUMAN;tr|F8W0S4|F8W0S4_HUMAN;tr|F8VZZ9|F8VZZ9_HUMAN;tr|H0YI94|H0YI94_HUMAN;tr|F8VPL7|F8VPL7_HUMAN;tr|H0YHL6|H0YHL6_HUMAN;tr|H0YI27|H0YI27_HUMAN	sp|P56192|SYMC_HUMAN	20;5;5;3;2;2;2;2;2;2;1;1;1	20;5;5;3;2;2;2;2;2;2;1;1;1	20;5;5;3;2;2;2;2;2;2;1;1;1	>sp|P56192|SYMC_HUMAN Methionine--tRNA ligase, cytoplasmic OS=Homo sapiens OX=9606 GN=MARS1 PE=1 SV=2	13	20	20	20	12	12	6	16	12	12	6	16	12	12	6	16	32.3	32.3	32.3	101.11	900	900;219;233;140;58;71;95;110;114;119;60;81;124	1	48	0	90.912	19.9	18.6	7.8	26.4	529530000	169260000	126150000	13231000	220880000	12915000	4128400	3076900	322700	5387300	227210000	181590000	98327000	249190000
sp|P56537|IF6_HUMAN;tr|B7ZBH1|B7ZBH1_HUMAN;tr|F8WD20|F8WD20_HUMAN;tr|A0A0B4J1Y7|A0A0B4J1Y7_HUMAN;tr|A0A0U1RQV5|A0A0U1RQV5_HUMAN;tr|F8WDS6|F8WDS6_HUMAN	sp|P56537|IF6_HUMAN;tr|B7ZBH1|B7ZBH1_HUMAN	6;3;1;1;1;1	6;3;1;1;1;1	6;3;1;1;1;1	>sp|P56537|IF6_HUMAN Eukaryotic translation initiation factor 6 OS=Homo sapiens OX=9606 GN=EIF6 PE=1 SV=1;>tr|B7ZBH1|B7ZBH1_HUMAN Eukaryotic translation initiation factor 6 (Fragment) OS=Homo sapiens OX=9606 GN=EIF6 PE=1 SV=1	6	6	6	6	5	3	3	6	5	3	3	6	5	3	3	6	37.6	37.6	37.6	26.599	245	245;108;59;108;110;186	1	21	0	50.843	33.5	23.3	17.1	37.6	242970000	79136000	30419000	17981000	115440000	26997000	8792900	3379900	1997900	12826000	86443000	79813000	69888000	75871000
tr|I3L2C7|I3L2C7_HUMAN;sp|P57678|GEMI4_HUMAN;tr|I3L399|I3L399_HUMAN;tr|E7EN12|E7EN12_HUMAN;tr|I3L4M4|I3L4M4_HUMAN;tr|I3L4A4|I3L4A4_HUMAN	tr|I3L2C7|I3L2C7_HUMAN;sp|P57678|GEMI4_HUMAN	6;6;2;1;1;1	6;6;2;1;1;1	6;6;2;1;1;1	>tr|I3L2C7|I3L2C7_HUMAN Gem-associated protein 4 OS=Homo sapiens OX=9606 GN=GEMIN4 PE=1 SV=1;>sp|P57678|GEMI4_HUMAN Gem-associated protein 4 OS=Homo sapiens OX=9606 GN=GEMIN4 PE=1 SV=2	6	6	6	6	3	3	2	5	3	3	2	5	3	3	2	5	8.1	8.1	8.1	118.82	1047	1047;1058;296;184;189;271	1	14	0	19.747	4.8	4.5	2.5	7.4	86106000	34376000	12525000	4756700	34447000	1594600	636600	231950	88087	637910	33486000	31046000	25298000	30352000
sp|P57772|SELB_HUMAN;tr|C9J8T0|C9J8T0_HUMAN	sp|P57772|SELB_HUMAN;tr|C9J8T0|C9J8T0_HUMAN	9;6	9;6	9;6	>sp|P57772|SELB_HUMAN Selenocysteine-specific elongation factor OS=Homo sapiens OX=9606 GN=EEFSEC PE=1 SV=4;>tr|C9J8T0|C9J8T0_HUMAN Selenocysteine-specific elongation factor OS=Homo sapiens OX=9606 GN=EEFSEC PE=1 SV=1	2	9	9	9	6	2	0	8	6	2	0	8	6	2	0	8	20.1	20.1	20.1	65.304	596	596;436	1	16	0	16.974	13.6	5.2	0	17.8	126470000	38614000	15669000	0	72187000	4361000	1331500	540300	0	2489200	42739000	51795000	0	65272000
tr|A0A075B730|A0A075B730_HUMAN;sp|P58107|EPIPL_HUMAN	tr|A0A075B730|A0A075B730_HUMAN;sp|P58107|EPIPL_HUMAN	2;2	2;2	2;2	>tr|A0A075B730|A0A075B730_HUMAN Epiplakin OS=Homo sapiens OX=9606 GN=EPPK1 PE=1 SV=2;>sp|P58107|EPIPL_HUMAN Epiplakin OS=Homo sapiens OX=9606 GN=EPPK1 PE=1 SV=3	2	2	2	2	0	2	0	0	0	2	0	0	0	2	0	0	2.4	2.4	2.4	553.12	5063	5063;5088	1	2	0.0062696	2.0843	0	2.4	0	0	6713900	0	6713900	0	0	24683	0	24683	0	0	0	13993000	0	0
tr|U3KPZ0|U3KPZ0_HUMAN;sp|P60174|TPIS_HUMAN;tr|U3KQF3|U3KQF3_HUMAN	tr|U3KPZ0|U3KPZ0_HUMAN;sp|P60174|TPIS_HUMAN;tr|U3KQF3|U3KQF3_HUMAN	2;2;1	2;2;1	2;2;1	>tr|U3KPZ0|U3KPZ0_HUMAN Triosephosphate isomerase (Fragment) OS=Homo sapiens OX=9606 GN=TPI1 PE=1 SV=1;>sp|P60174|TPIS_HUMAN Triosephosphate isomerase OS=Homo sapiens OX=9606 GN=TPI1 PE=1 SV=3;>tr|U3KQF3|U3KQF3_HUMAN Triosephosphate isomerase (Fragment) OS	3	2	2	2	1	2	1	1	1	2	1	1	1	2	1	1	24.8	24.8	24.8	12.437	113	113;286;98	1	5	0	7.2149	13.3	24.8	11.5	13.3	22593000	5802900	8542600	3100800	5147000	2824200	725360	1067800	387610	643380	0	17804000	0	0
sp|P60228|EIF3E_HUMAN;tr|E5RGA2|E5RGA2_HUMAN;tr|E5RHS5|E5RHS5_HUMAN;tr|H0YBR5|H0YBR5_HUMAN;tr|H0YAW4|H0YAW4_HUMAN;tr|E5RIT4|E5RIT4_HUMAN;tr|E5RIP5|E5RIP5_HUMAN;tr|E5RJ25|E5RJ25_HUMAN;tr|E5RII3|E5RII3_HUMAN	sp|P60228|EIF3E_HUMAN;tr|E5RGA2|E5RGA2_HUMAN	18;14;8;6;5;4;2;2;2	18;14;8;6;5;4;2;2;2	18;14;8;6;5;4;2;2;2	>sp|P60228|EIF3E_HUMAN Eukaryotic translation initiation factor 3 subunit E OS=Homo sapiens OX=9606 GN=EIF3E PE=1 SV=1;>tr|E5RGA2|E5RGA2_HUMAN Eukaryotic translation initiation factor 3 subunit E OS=Homo sapiens OX=9606 GN=EIF3E PE=1 SV=1	9	18	18	18	16	16	13	18	16	16	13	18	16	16	13	18	41.3	41.3	41.3	52.22	445	445;352;226;171;156;75;45;56;75	1	76	0	99.922	38	36.4	30.6	41.3	2727200000	909130000	542660000	176010000	1099400000	97401000	32469000	19381000	6286100	39265000	874620000	1024100000	889080000	1098400000
sp|P60468|SC61B_HUMAN	sp|P60468|SC61B_HUMAN	1	1	1	>sp|P60468|SC61B_HUMAN Protein transport protein Sec61 subunit beta OS=Homo sapiens OX=9606 GN=SEC61B PE=1 SV=2	1	1	1	1	1	0	0	0	1	0	0	0	1	0	0	0	15.6	15.6	15.6	9.9743	96	96	1	1	0	3.6796	15.6	0	0	0	4813400	4813400	0	0	0	802240	802240	0	0	0	4813400	0	0	0
tr|F8VPF3|F8VPF3_HUMAN;tr|F8W1R7|F8W1R7_HUMAN;sp|P60660|MYL6_HUMAN;tr|J3KND3|J3KND3_HUMAN;tr|G8JLA2|G8JLA2_HUMAN;tr|G3V1V0|G3V1V0_HUMAN;tr|B7Z6Z4|B7Z6Z4_HUMAN;tr|F8VXL3|F8VXL3_HUMAN;tr|H0YI43|H0YI43_HUMAN;tr|F8VZU9|F8VZU9_HUMAN;tr|G3V1Y7|G3V1Y7_HUMAN;tr|F8W1I5|F8W1I5_HUMAN;tr|F8W180|F8W180_HUMAN;sp|P14649|MYL6B_HUMAN	tr|F8VPF3|F8VPF3_HUMAN;tr|F8W1R7|F8W1R7_HUMAN;sp|P60660|MYL6_HUMAN;tr|J3KND3|J3KND3_HUMAN;tr|G8JLA2|G8JLA2_HUMAN;tr|G3V1V0|G3V1V0_HUMAN;tr|B7Z6Z4|B7Z6Z4_HUMAN;tr|F8VXL3|F8VXL3_HUMAN;tr|H0YI43|H0YI43_HUMAN;tr|F8VZU9|F8VZU9_HUMAN;tr|G3V1Y7|G3V1Y7_HUMAN;tr|F8W1I5|F8W1I5_HUMAN;tr|F8W180|F8W180_HUMAN;sp|P14649|MYL6B_HUMAN	2;2;2;2;2;2;2;1;1;1;1;1;1;1	2;2;2;2;2;2;2;1;1;1;1;1;1;1	2;2;2;2;2;2;2;1;1;1;1;1;1;1	>tr|F8VPF3|F8VPF3_HUMAN Myosin light polypeptide 6 (Fragment) OS=Homo sapiens OX=9606 GN=MYL6 PE=1 SV=1;>tr|F8W1R7|F8W1R7_HUMAN Myosin light polypeptide 6 OS=Homo sapiens OX=9606 GN=MYL6 PE=1 SV=1;>sp|P60660|MYL6_HUMAN Myosin light polypeptide 6 OS=Homo sa	14	2	2	2	0	2	0	1	0	2	0	1	0	2	0	1	16.9	16.9	16.9	14.436	130	130;145;151;152;152;161;238;47;83;103;115;175;196;208	1	3	0	3.7021	0	16.9	0	10	12104000	0	9037600	0	3066000	1344800	0	1004200	0	340660	0	18835000	0	0
sp|P60842|IF4A1_HUMAN;tr|J3KT12|J3KT12_HUMAN;tr|J3QS69|J3QS69_HUMAN;tr|J3KTB5|J3KTB5_HUMAN;tr|J3KSZ0|J3KSZ0_HUMAN;tr|J3QL43|J3QL43_HUMAN;tr|J3KTN0|J3KTN0_HUMAN;tr|J3QR64|J3QR64_HUMAN;tr|J3QLN6|J3QLN6_HUMAN;tr|J3QKZ9|J3QKZ9_HUMAN;tr|J3KS25|J3KS25_HUMAN;tr|J3QL52|J3QL52_HUMAN;tr|J3KT04|J3KT04_HUMAN;tr|J3KS93|J3KS93_HUMAN;tr|E7EMV8|E7EMV8_HUMAN	sp|P60842|IF4A1_HUMAN;tr|J3KT12|J3KT12_HUMAN;tr|J3QS69|J3QS69_HUMAN;tr|J3KTB5|J3KTB5_HUMAN;tr|J3KSZ0|J3KSZ0_HUMAN;tr|J3QL43|J3QL43_HUMAN;tr|J3KTN0|J3KTN0_HUMAN	19;16;15;14;12;11;10;8;6;5;5;2;2;2;2	19;16;15;14;12;11;10;8;6;5;5;2;2;2;2	12;10;9;9;8;5;6;5;3;3;3;1;0;0;0	>sp|P60842|IF4A1_HUMAN Eukaryotic initiation factor 4A-I OS=Homo sapiens OX=9606 GN=EIF4A1 PE=1 SV=1;>tr|J3KT12|J3KT12_HUMAN RNA helicase OS=Homo sapiens OX=9606 GN=EIF4A1 PE=1 SV=1;>tr|J3QS69|J3QS69_HUMAN RNA helicase (Fragment) OS=Homo sapiens OX=9606 GN	15	19	19	12	14	14	6	17	14	14	6	17	9	9	2	10	48.3	48.3	30.3	46.153	406	406;341;300;257;230;271;117;214;163;134;187;68;85;85;98	1	84	0	133.22	42.9	42.9	19.5	45.8	2363700000	737010000	363320000	173710000	1089700000	102770000	32044000	15796000	7552500	47378000	709060000	750590000	585060000	1135800000
sp|P60866|RS20_HUMAN;tr|E5RIP1|E5RIP1_HUMAN;tr|E5RJX2|E5RJX2_HUMAN;tr|G3XAN0|G3XAN0_HUMAN	sp|P60866|RS20_HUMAN;tr|E5RIP1|E5RIP1_HUMAN;tr|E5RJX2|E5RJX2_HUMAN	4;3;3;1	4;3;3;1	4;3;3;1	>sp|P60866|RS20_HUMAN 40S ribosomal protein S20 OS=Homo sapiens OX=9606 GN=RPS20 PE=1 SV=1;>tr|E5RIP1|E5RIP1_HUMAN 40S ribosomal protein S20 OS=Homo sapiens OX=9606 GN=RPS20 PE=1 SV=1;>tr|E5RJX2|E5RJX2_HUMAN 40S ribosomal protein S20 OS=Homo sapiens OX=960	4	4	4	4	4	3	3	3	4	3	3	3	4	3	3	3	25.2	25.2	25.2	13.373	119	119;46;61;64	1	24	0	60.396	25.2	22.7	22.7	22.7	2998100000	1809200000	409240000	209050000	570590000	599610000	361840000	81847000	41810000	114120000	1880700000	831270000	828830000	662170000
tr|B1ALA9|B1ALA9_HUMAN;sp|P60891|PRPS1_HUMAN;tr|A0A2R8Y7H4|A0A2R8Y7H4_HUMAN;tr|B1ALA7|B1ALA7_HUMAN;tr|A0A0B4J207|A0A0B4J207_HUMAN;sp|P21108|PRPS3_HUMAN;tr|B7ZB02|B7ZB02_HUMAN;tr|Q15244|Q15244_HUMAN;tr|H7C540|H7C540_HUMAN	tr|B1ALA9|B1ALA9_HUMAN;sp|P60891|PRPS1_HUMAN;tr|A0A2R8Y7H4|A0A2R8Y7H4_HUMAN;tr|B1ALA7|B1ALA7_HUMAN;tr|A0A0B4J207|A0A0B4J207_HUMAN;sp|P21108|PRPS3_HUMAN	8;8;8;4;4;4;3;2;1	8;8;8;4;4;4;3;2;1	3;3;3;2;1;1;0;1;0	>tr|B1ALA9|B1ALA9_HUMAN Ribose-phosphate pyrophosphokinase 1 OS=Homo sapiens OX=9606 GN=PRPS1 PE=1 SV=2;>sp|P60891|PRPS1_HUMAN Ribose-phosphate pyrophosphokinase 1 OS=Homo sapiens OX=9606 GN=PRPS1 PE=1 SV=2;>tr|A0A2R8Y7H4|A0A2R8Y7H4_HUMAN Ribose-phosphate	9	8	8	3	7	4	1	4	7	4	1	4	3	1	0	1	36.1	36.1	13.3	31.392	285	285;318;321;168;318;318;114;40;173	1	20	0	49.368	33.3	17.5	6	22.1	305170000	205220000	38080000	3129800	58745000	17951000	12072000	2240000	184100	3455600	157710000	99304000	0	99622000
tr|G3V3U4|G3V3U4_HUMAN;tr|G3V3I1|G3V3I1_HUMAN;tr|G3V295|G3V295_HUMAN;sp|P60900|PSA6_HUMAN;tr|G3V5Z7|G3V5Z7_HUMAN	tr|G3V3U4|G3V3U4_HUMAN;tr|G3V3I1|G3V3I1_HUMAN;tr|G3V295|G3V295_HUMAN;sp|P60900|PSA6_HUMAN;tr|G3V5Z7|G3V5Z7_HUMAN	3;3;3;3;3	3;3;3;3;3	3;3;3;3;3	>tr|G3V3U4|G3V3U4_HUMAN Proteasome subunit alpha type OS=Homo sapiens OX=9606 GN=PSMA6 PE=1 SV=1;>tr|G3V3I1|G3V3I1_HUMAN Proteasome subunit alpha type OS=Homo sapiens OX=9606 GN=PSMA6 PE=1 SV=1;>tr|G3V295|G3V295_HUMAN Proteasome subunit alpha type OS=Homo	5	3	3	3	0	2	1	1	0	2	1	1	0	2	1	1	31.8	31.8	31.8	11.57	107	107;148;203;246;252	1	4	0	4.5986	0	19.6	11.2	12.1	13570000	0	8199600	1672000	3698700	1696300	0	1025000	209000	462340	0	17089000	0	0
sp|P61011|SRP54_HUMAN;tr|G3V4F7|G3V4F7_HUMAN;tr|G3V346|G3V346_HUMAN;tr|A0A0D9SFN7|A0A0D9SFN7_HUMAN;tr|G3V3L9|G3V3L9_HUMAN;tr|G3V480|G3V480_HUMAN	sp|P61011|SRP54_HUMAN;tr|G3V4F7|G3V4F7_HUMAN	8;7;1;1;1;1	8;7;1;1;1;1	8;7;1;1;1;1	>sp|P61011|SRP54_HUMAN Signal recognition particle 54 kDa protein OS=Homo sapiens OX=9606 GN=SRP54 PE=1 SV=1;>tr|G3V4F7|G3V4F7_HUMAN Signal recognition particle 54 kDa protein OS=Homo sapiens OX=9606 GN=SRP54 PE=1 SV=1	6	8	8	8	3	2	0	7	3	2	0	7	3	2	0	7	18.5	18.5	18.5	55.704	504	504;440;43;53;55;74	1	13	0	13.202	7.7	5.8	0	16.5	92222000	20598000	17409000	0	54215000	3074100	686600	580280	0	1807200	33204000	50777000	0	39393000
sp|P61221|ABCE1_HUMAN;tr|D6RGF4|D6RGF4_HUMAN;tr|D6R9I9|D6R9I9_HUMAN;tr|H0Y990|H0Y990_HUMAN	sp|P61221|ABCE1_HUMAN;tr|D6RGF4|D6RGF4_HUMAN;tr|D6R9I9|D6R9I9_HUMAN;tr|H0Y990|H0Y990_HUMAN	7;5;5;4	7;5;5;4	7;5;5;4	>sp|P61221|ABCE1_HUMAN ATP-binding cassette sub-family E member 1 OS=Homo sapiens OX=9606 GN=ABCE1 PE=1 SV=1;>tr|D6RGF4|D6RGF4_HUMAN ATP-binding cassette sub-family E member 1 (Fragment) OS=Homo sapiens OX=9606 GN=ABCE1 PE=1 SV=1;>tr|D6R9I9|D6R9I9_HUMAN AT	4	7	7	7	2	3	0	7	2	3	0	7	2	3	0	7	14.9	14.9	14.9	67.314	599	599;210;421;147	1	13	0	35.912	4.7	7.3	0	14.9	120660000	26676000	16178000	0	77808000	4022100	889200	539270	0	2593600	44313000	46255000	0	65255000
sp|P61247|RS3A_HUMAN;tr|D6RG13|D6RG13_HUMAN;tr|D6RAT0|D6RAT0_HUMAN;tr|H0Y8L7|H0Y8L7_HUMAN;tr|E9PFI5|E9PFI5_HUMAN;tr|D6RB09|D6RB09_HUMAN;tr|H0Y9Y4|H0Y9Y4_HUMAN;tr|D6RAS7|D6RAS7_HUMAN;tr|D6R9B6|D6R9B6_HUMAN;tr|D6RED7|D6RED7_HUMAN;tr|D6RI02|D6RI02_HUMAN;tr|D6RGE0|D6RGE0_HUMAN	sp|P61247|RS3A_HUMAN;tr|D6RG13|D6RG13_HUMAN;tr|D6RAT0|D6RAT0_HUMAN;tr|H0Y8L7|H0Y8L7_HUMAN;tr|E9PFI5|E9PFI5_HUMAN;tr|D6RB09|D6RB09_HUMAN;tr|H0Y9Y4|H0Y9Y4_HUMAN;tr|D6RAS7|D6RAS7_HUMAN;tr|D6R9B6|D6R9B6_HUMAN	16;13;13;12;12;11;11;8;8;6;5;3	16;13;13;12;12;11;11;8;8;6;5;3	16;13;13;12;12;11;11;8;8;6;5;3	>sp|P61247|RS3A_HUMAN 40S ribosomal protein S3a OS=Homo sapiens OX=9606 GN=RPS3A PE=1 SV=2;>tr|D6RG13|D6RG13_HUMAN 40S ribosomal protein S3a (Fragment) OS=Homo sapiens OX=9606 GN=RPS3A PE=1 SV=1;>tr|D6RAT0|D6RAT0_HUMAN 40S ribosomal protein S3a OS=Homo sap	12	16	16	16	12	12	9	15	12	12	9	15	12	12	9	15	58	58	58	29.945	264	264;223;227;190;205;193;208;125;145;101;95;65	1	69	0	95.655	41.7	41.7	37.5	53	10390000000	4870800000	1552600000	604890000	3361400000	611160000	286520000	91328000	35582000	197730000	7024600000	2619200000	1857100000	2997900000
tr|J3QRI7|J3QRI7_HUMAN;tr|J3QQQ9|J3QQQ9_HUMAN;tr|J3QQV1|J3QQV1_HUMAN;tr|J3QRC4|J3QRC4_HUMAN;sp|P61254|RL26_HUMAN;tr|J3KSS0|J3KSS0_HUMAN;tr|E5RIT6|E5RIT6_HUMAN;sp|Q9UNX3|RL26L_HUMAN;tr|E5RHH1|E5RHH1_HUMAN;tr|J3KS10|J3KS10_HUMAN	tr|J3QRI7|J3QRI7_HUMAN;tr|J3QQQ9|J3QQQ9_HUMAN;tr|J3QQV1|J3QQV1_HUMAN;tr|J3QRC4|J3QRC4_HUMAN;sp|P61254|RL26_HUMAN;tr|J3KSS0|J3KSS0_HUMAN;tr|E5RIT6|E5RIT6_HUMAN;sp|Q9UNX3|RL26L_HUMAN	3;3;3;3;3;2;2;2;1;1	3;3;3;3;3;2;2;2;1;1	3;3;3;3;3;2;2;2;1;1	>tr|J3QRI7|J3QRI7_HUMAN 60S ribosomal protein L26 (Fragment) OS=Homo sapiens OX=9606 GN=RPL26 PE=3 SV=1;>tr|J3QQQ9|J3QQQ9_HUMAN KOW domain-containing protein OS=Homo sapiens OX=9606 PE=3 SV=1;>tr|J3QQV1|J3QQV1_HUMAN 60S ribosomal protein L26 OS=Homo sapien	10	3	3	3	3	3	1	1	3	3	1	1	3	3	1	1	29.9	29.9	29.9	12.63	107	107;107;110;135;145;63;128;145;38;63	1	8	0	8.9671	29.9	29.9	8.4	8.4	363230000	295550000	36798000	6428200	24457000	60539000	49258000	6132900	1071400	4076200	260000000	112240000	0	0
sp|P61313|RL15_HUMAN;tr|A0A2R8YEM3|A0A2R8YEM3_HUMAN;tr|E7EQV9|E7EQV9_HUMAN;tr|E7ENU7|E7ENU7_HUMAN;tr|E7EX53|E7EX53_HUMAN;tr|A0A2R8Y738|A0A2R8Y738_HUMAN;tr|E7ERA2|E7ERA2_HUMAN	sp|P61313|RL15_HUMAN;tr|A0A2R8YEM3|A0A2R8YEM3_HUMAN;tr|E7EQV9|E7EQV9_HUMAN;tr|E7ENU7|E7ENU7_HUMAN;tr|E7EX53|E7EX53_HUMAN;tr|A0A2R8Y738|A0A2R8Y738_HUMAN	8;7;7;6;4;4;1	8;7;7;6;4;4;1	8;7;7;6;4;4;1	>sp|P61313|RL15_HUMAN 60S ribosomal protein L15 OS=Homo sapiens OX=9606 GN=RPL15 PE=1 SV=2;>tr|A0A2R8YEM3|A0A2R8YEM3_HUMAN Ribosomal protein L15 (Fragment) OS=Homo sapiens OX=9606 GN=RPL15 PE=1 SV=1;>tr|E7EQV9|E7EQV9_HUMAN Ribosomal protein L15 (Fragment)	7	8	8	8	8	2	2	3	8	2	2	3	8	2	2	3	36.3	36.3	36.3	24.146	204	204;169;174;175;133;138;44	1	20	0	19.289	36.3	12.7	11.3	20.6	991250000	699360000	96729000	51004000	144160000	90114000	63578000	8793600	4636700	13105000	743310000	181230000	0	153220000
sp|P61353|RL27_HUMAN;tr|K7ELC7|K7ELC7_HUMAN;tr|K7EQQ9|K7EQQ9_HUMAN;tr|K7ERY7|K7ERY7_HUMAN	sp|P61353|RL27_HUMAN;tr|K7ELC7|K7ELC7_HUMAN	5;4;1;1	5;4;1;1	5;4;1;1	>sp|P61353|RL27_HUMAN 60S ribosomal protein L27 OS=Homo sapiens OX=9606 GN=RPL27 PE=1 SV=2;>tr|K7ELC7|K7ELC7_HUMAN 60S ribosomal protein L27 (Fragment) OS=Homo sapiens OX=9606 GN=RPL27 PE=1 SV=1	4	5	5	5	4	5	2	4	4	5	2	4	4	5	2	4	38.2	38.2	38.2	15.798	136	136;144;38;40	1	22	0	19.82	31.6	38.2	22.1	36	1563600000	716360000	294020000	54280000	498940000	260600000	119390000	49004000	9046600	83157000	910020000	523560000	310660000	415220000
tr|C9J4Z3|C9J4Z3_HUMAN;sp|P61513|RL37A_HUMAN;tr|M0R0A1|M0R0A1_HUMAN;tr|Q6P4E4|Q6P4E4_HUMAN;tr|E9PEL3|E9PEL3_HUMAN;tr|M0R2L6|M0R2L6_HUMAN	tr|C9J4Z3|C9J4Z3_HUMAN;sp|P61513|RL37A_HUMAN;tr|M0R0A1|M0R0A1_HUMAN;tr|Q6P4E4|Q6P4E4_HUMAN;tr|E9PEL3|E9PEL3_HUMAN;tr|M0R2L6|M0R2L6_HUMAN	2;2;1;1;1;1	2;2;1;1;1;1	2;2;1;1;1;1	>tr|C9J4Z3|C9J4Z3_HUMAN 60S ribosomal protein L37a OS=Homo sapiens OX=9606 GN=RPL37A PE=1 SV=1;>sp|P61513|RL37A_HUMAN 60S ribosomal protein L37a OS=Homo sapiens OX=9606 GN=RPL37A PE=1 SV=2;>tr|M0R0A1|M0R0A1_HUMAN 60S ribosomal protein L37a OS=Homo sapiens	6	2	2	2	2	1	1	2	2	1	1	2	2	1	1	2	44.1	44.1	44.1	7.624	68	68;92;60;72;75;88	1	7	0	12.842	44.1	26.5	26.5	44.1	329750000	232450000	31743000	10103000	55448000	82437000	58113000	7935800	2525600	13862000	232450000	0	0	0
tr|B8ZZL8|B8ZZL8_HUMAN;sp|P61604|CH10_HUMAN;tr|S4R3N1|S4R3N1_HUMAN	tr|B8ZZL8|B8ZZL8_HUMAN;sp|P61604|CH10_HUMAN;tr|S4R3N1|S4R3N1_HUMAN	1;1;1	1;1;1	1;1;1	>tr|B8ZZL8|B8ZZL8_HUMAN 10 kDa heat shock protein, mitochondrial OS=Homo sapiens OX=9606 GN=HSPE1 PE=1 SV=1;>sp|P61604|CH10_HUMAN 10 kDa heat shock protein, mitochondrial OS=Homo sapiens OX=9606 GN=HSPE1 PE=1 SV=2;>tr|S4R3N1|S4R3N1_HUMAN 10 kDa heat shock	3	1	1	1	0	0	1	0	0	0	1	0	0	0	1	0	13.9	13.9	13.9	10.689	101	101;102;261	1	2	0.0082583	1.8545	0	0	13.9	0	11144000	0	0	11144000	0	1592000	0	0	1592000	0	0	0	44835000	0
sp|P61619|S61A1_HUMAN;tr|B4DR61|B4DR61_HUMAN;tr|H7C1Q9|H7C1Q9_HUMAN;tr|C9JXC6|C9JXC6_HUMAN;tr|H7C069|H7C069_HUMAN;tr|A6NK38|A6NK38_HUMAN;tr|F2Z2C7|F2Z2C7_HUMAN;tr|A6NIF9|A6NIF9_HUMAN;tr|C9JJV4|C9JJV4_HUMAN;tr|F8W776|F8W776_HUMAN;tr|Q8TC24|Q8TC24_HUMAN;sp|Q9H9S3|S61A2_HUMAN	sp|P61619|S61A1_HUMAN;tr|B4DR61|B4DR61_HUMAN	3;3;1;1;1;1;1;1;1;1;1;1	3;3;1;1;1;1;1;1;1;1;1;1	3;3;1;1;1;1;1;1;1;1;1;1	>sp|P61619|S61A1_HUMAN Protein transport protein Sec61 subunit alpha isoform 1 OS=Homo sapiens OX=9606 GN=SEC61A1 PE=1 SV=2;>tr|B4DR61|B4DR61_HUMAN Protein transport protein Sec61 subunit alpha isoform 1 OS=Homo sapiens OX=9606 GN=SEC61A1 PE=1 SV=1	12	3	3	3	2	2	1	3	2	2	1	3	2	2	1	3	6.1	6.1	6.1	52.264	476	476;482;94;101;145;159;162;168;189;410;418;476	1	8	0	5.0104	4.2	4.2	1.9	6.1	88148000	21901000	27552000	4716700	33977000	5509200	1368800	1722000	294790	2123600	23039000	59355000	0	38602000
tr|F8VV32|F8VV32_HUMAN;tr|A0A0B4J259|A0A0B4J259_HUMAN;sp|P61626|LYSC_HUMAN	tr|F8VV32|F8VV32_HUMAN;tr|A0A0B4J259|A0A0B4J259_HUMAN;sp|P61626|LYSC_HUMAN	1;1;1	1;1;1	1;1;1	>tr|F8VV32|F8VV32_HUMAN 1,4-beta-N-acetylmuramidase C OS=Homo sapiens OX=9606 GN=LYZ PE=1 SV=1;>tr|A0A0B4J259|A0A0B4J259_HUMAN 1,4-beta-N-acetylmuramidase C OS=Homo sapiens OX=9606 GN=LYZ PE=1 SV=1;>sp|P61626|LYSC_HUMAN Lysozyme C OS=Homo sapiens OX=9606 G	3	1	1	1	1	1	1	1	1	1	1	1	1	1	1	1	11.5	11.5	11.5	11.488	104	104;137;148	1	4	0.00086059	2.9711	11.5	11.5	11.5	11.5	54446000	24796000	8896800	6605400	14148000	6805700	3099500	1112100	825670	1768500	0	0	0	17352000
sp|P61964|WDR5_HUMAN;tr|V9GZ59|V9GZ59_HUMAN	sp|P61964|WDR5_HUMAN	4;1	4;1	4;1	>sp|P61964|WDR5_HUMAN WD repeat-containing protein 5 OS=Homo sapiens OX=9606 GN=WDR5 PE=1 SV=1	2	4	4	4	3	0	0	2	3	0	0	2	3	0	0	2	16.5	16.5	16.5	36.588	334	334;96	1	5	0	6.8788	12.3	0	0	8.7	11988000	8520600	0	0	3467600	749260	532540	0	0	216720	8520600	0	0	0
sp|P61978|HNRPK_HUMAN;tr|S4R359|S4R359_HUMAN;tr|S4R457|S4R457_HUMAN	sp|P61978|HNRPK_HUMAN	21;5;4	21;5;4	6;4;0	>sp|P61978|HNRPK_HUMAN Heterogeneous nuclear ribonucleoprotein K OS=Homo sapiens OX=9606 GN=HNRNPK PE=1 SV=1	3	21	21	6	20	8	15	9	20	8	15	9	6	1	2	2	52.3	52.3	22	50.976	463	463;100;77	1	90	0	165.59	51.8	25.7	39.1	26.3	10798000000	8488400000	157720000	1864600000	287080000	469470000	369060000	6857400	81069000	12482000	7417700000	384530000	7588800000	427300000
sp|P61981|1433G_HUMAN	sp|P61981|1433G_HUMAN	3	1	1	>sp|P61981|1433G_HUMAN 14-3-3 protein gamma OS=Homo sapiens OX=9606 GN=YWHAG PE=1 SV=2	1	3	1	1	2	2	2	3	1	1	1	1	1	1	1	1	13	5.7	5.7	28.302	247	247	1	4	0	14.283	9.7	9.7	9.7	13	19163000	8321000	0	2301300	8540200	1197700	520060	0	143830	533770	0	0	0	10475000
sp|P62081|RS7_HUMAN;tr|A0A2R8Y623|A0A2R8Y623_HUMAN;tr|B5MCP9|B5MCP9_HUMAN	sp|P62081|RS7_HUMAN;tr|A0A2R8Y623|A0A2R8Y623_HUMAN;tr|B5MCP9|B5MCP9_HUMAN	8;6;5	8;6;5	8;6;5	>sp|P62081|RS7_HUMAN 40S ribosomal protein S7 OS=Homo sapiens OX=9606 GN=RPS7 PE=1 SV=1;>tr|A0A2R8Y623|A0A2R8Y623_HUMAN 40S ribosomal protein S7 (Fragment) OS=Homo sapiens OX=9606 GN=RPS7 PE=1 SV=1;>tr|B5MCP9|B5MCP9_HUMAN 40S ribosomal protein S7 OS=Homo s	3	8	8	8	8	6	0	4	8	6	0	4	8	6	0	4	32.5	32.5	32.5	22.127	194	194;169;187	1	23	0	15.418	32.5	31.4	0	15.5	1973200000	1284900000	248440000	0	439860000	197320000	128490000	24844000	0	43986000	1098300000	496430000	0	747500000
sp|P62136|PP1A_HUMAN;tr|E9PMD7|E9PMD7_HUMAN;tr|F5H1L6|F5H1L6_HUMAN;tr|F5H037|F5H037_HUMAN	sp|P62136|PP1A_HUMAN;tr|E9PMD7|E9PMD7_HUMAN	10;7;1;1	10;7;1;1	4;3;0;0	>sp|P62136|PP1A_HUMAN Serine/threonine-protein phosphatase PP1-alpha catalytic subunit OS=Homo sapiens OX=9606 GN=PPP1CA PE=1 SV=1;>tr|E9PMD7|E9PMD7_HUMAN Serine/threonine-protein phosphatase (Fragment) OS=Homo sapiens OX=9606 GN=PPP1CA PE=1 SV=1	4	10	10	4	9	4	1	4	9	4	1	4	4	1	1	1	34.2	34.2	11.2	37.512	330	330;253;169;179	1	21	0	22.813	34.2	15.2	3.3	10.9	234260000	150780000	41374000	3743700	38364000	13015000	8376800	2298500	207980	2131300	113320000	100130000	0	70612000
sp|P62140|PP1B_HUMAN;tr|C9J9S3|C9J9S3_HUMAN;tr|C9JP48|C9JP48_HUMAN;tr|E7ETD8|E7ETD8_HUMAN;tr|H0Y3Y6|H0Y3Y6_HUMAN;tr|F8W1A0|F8W1A0_HUMAN	sp|P62140|PP1B_HUMAN;tr|C9J9S3|C9J9S3_HUMAN;tr|C9JP48|C9JP48_HUMAN;tr|E7ETD8|E7ETD8_HUMAN	8;5;5;5;1;1	3;3;3;1;0;0	3;3;3;1;0;0	>sp|P62140|PP1B_HUMAN Serine/threonine-protein phosphatase PP1-beta catalytic subunit OS=Homo sapiens OX=9606 GN=PPP1CB PE=1 SV=3;>tr|C9J9S3|C9J9S3_HUMAN Serine/threonine-protein phosphatase (Fragment) OS=Homo sapiens OX=9606 GN=PPP1CB PE=1 SV=1;>tr|C9JP48	6	8	3	3	7	4	0	4	3	2	0	2	3	2	0	2	30.3	11.3	11.3	37.186	327	327;125;138;169;82;83	1	8	0	8.6774	30.3	15.9	0	10.4	44527000	22384000	8014000	0	14129000	2619300	1316700	471410	0	831130	14287000	18808000	0	18543000
sp|P62241|RS8_HUMAN;tr|Q5JR95|Q5JR95_HUMAN	sp|P62241|RS8_HUMAN;tr|Q5JR95|Q5JR95_HUMAN	12;11	12;11	12;11	>sp|P62241|RS8_HUMAN 40S ribosomal protein S8 OS=Homo sapiens OX=9606 GN=RPS8 PE=1 SV=2;>tr|Q5JR95|Q5JR95_HUMAN 40S ribosomal protein S8 OS=Homo sapiens OX=9606 GN=RPS8 PE=1 SV=1	2	12	12	12	12	10	6	10	12	10	6	10	12	10	6	10	55.8	55.8	55.8	24.205	208	208;188	1	54	0	114.52	55.8	51.4	38	51.4	5985000000	3269700000	822260000	242160000	1650900000	664990000	363300000	91362000	26907000	183430000	3094700000	1750700000	1127200000	1999600000
sp|P62244|RS15A_HUMAN;tr|I3L3P7|I3L3P7_HUMAN;tr|I3L246|I3L246_HUMAN;tr|H3BN98|H3BN98_HUMAN;tr|H3BV27|H3BV27_HUMAN;tr|H3BT37|H3BT37_HUMAN;tr|I3L303|I3L303_HUMAN;tr|H3BVC7|H3BVC7_HUMAN	sp|P62244|RS15A_HUMAN;tr|I3L3P7|I3L3P7_HUMAN;tr|I3L246|I3L246_HUMAN;tr|H3BN98|H3BN98_HUMAN	6;5;4;4;2;2;2;1	6;5;4;4;2;2;2;1	6;5;4;4;2;2;2;1	>sp|P62244|RS15A_HUMAN 40S ribosomal protein S15a OS=Homo sapiens OX=9606 GN=RPS15A PE=1 SV=2;>tr|I3L3P7|I3L3P7_HUMAN 40S ribosomal protein S15a OS=Homo sapiens OX=9606 GN=RPS15A PE=1 SV=1;>tr|I3L246|I3L246_HUMAN 40S ribosomal protein S15a OS=Homo sapiens	8	6	6	6	6	6	4	5	6	6	4	5	6	6	4	5	51.5	51.5	51.5	14.839	130	130;100;111;237;49;50;52;58	1	32	0	28.937	51.5	51.5	40	36.2	2248200000	1277500000	379280000	67460000	524030000	281030000	159680000	47411000	8432600	65504000	1008300000	720110000	475510000	606380000
sp|P62249|RS16_HUMAN;tr|M0R210|M0R210_HUMAN;tr|M0R3H0|M0R3H0_HUMAN;tr|M0R1M5|M0R1M5_HUMAN;tr|M0QX76|M0QX76_HUMAN;tr|Q6IPX4|Q6IPX4_HUMAN	sp|P62249|RS16_HUMAN;tr|M0R210|M0R210_HUMAN;tr|M0R3H0|M0R3H0_HUMAN;tr|M0R1M5|M0R1M5_HUMAN;tr|M0QX76|M0QX76_HUMAN;tr|Q6IPX4|Q6IPX4_HUMAN	10;9;7;6;5;5	10;9;7;6;5;5	10;9;7;6;5;5	>sp|P62249|RS16_HUMAN 40S ribosomal protein S16 OS=Homo sapiens OX=9606 GN=RPS16 PE=1 SV=2;>tr|M0R210|M0R210_HUMAN 40S ribosomal protein S16 OS=Homo sapiens OX=9606 GN=RPS16 PE=1 SV=1;>tr|M0R3H0|M0R3H0_HUMAN 40S ribosomal protein S16 OS=Homo sapiens OX=960	6	10	10	10	9	8	7	8	9	8	7	8	9	8	7	8	52.7	52.7	52.7	16.445	146	146;129;100;85;50;152	1	40	0	25.423	52.7	42.5	34.9	42.5	5153200000	2738900000	838720000	369210000	1206400000	468470000	248990000	76248000	33565000	109670000	2543200000	1809800000	1731600000	1351500000
sp|P62258|1433E_HUMAN;tr|K7EM20|K7EM20_HUMAN;tr|B4DJF2|B4DJF2_HUMAN;tr|I3L3T1|I3L3T1_HUMAN;tr|K7EIT4|K7EIT4_HUMAN	sp|P62258|1433E_HUMAN;tr|K7EM20|K7EM20_HUMAN	6;3;2;2;2	6;3;2;2;2	4;2;1;1;1	>sp|P62258|1433E_HUMAN 14-3-3 protein epsilon OS=Homo sapiens OX=9606 GN=YWHAE PE=1 SV=1;>tr|K7EM20|K7EM20_HUMAN 14-3-3 protein epsilon (Fragment) OS=Homo sapiens OX=9606 GN=YWHAE PE=1 SV=1	5	6	6	4	2	4	1	5	2	4	1	5	1	3	0	3	23.5	23.5	16.5	29.174	255	255;115;94;107;109	1	15	0	12.846	8.2	16.1	3.9	20.4	130680000	21100000	39891000	1951700	67740000	7687200	1241200	2346600	114800	3984700	36929000	80624000	0	46684000
tr|A0A2R8Y811|A0A2R8Y811_HUMAN;sp|P62263|RS14_HUMAN;tr|E5RH77|E5RH77_HUMAN	tr|A0A2R8Y811|A0A2R8Y811_HUMAN;sp|P62263|RS14_HUMAN;tr|E5RH77|E5RH77_HUMAN	8;8;6	8;8;6	8;8;6	>tr|A0A2R8Y811|A0A2R8Y811_HUMAN 40S ribosomal protein S14 (Fragment) OS=Homo sapiens OX=9606 GN=RPS14 PE=1 SV=1;>sp|P62263|RS14_HUMAN 40S ribosomal protein S14 OS=Homo sapiens OX=9606 GN=RPS14 PE=1 SV=3;>tr|E5RH77|E5RH77_HUMAN 40S ribosomal protein S14 OS=	3	8	8	8	8	7	5	7	8	7	5	7	8	7	5	7	40	40	40	16.159	150	150;151;134	1	41	0	44.968	40	33.3	30.7	33.3	1697100000	1048600000	214790000	67503000	366190000	424280000	262160000	53699000	16876000	91547000	942650000	432570000	314270000	353100000
sp|P62266|RS23_HUMAN;tr|D6RD47|D6RD47_HUMAN	sp|P62266|RS23_HUMAN;tr|D6RD47|D6RD47_HUMAN	3;2	3;2	3;2	>sp|P62266|RS23_HUMAN 40S ribosomal protein S23 OS=Homo sapiens OX=9606 GN=RPS23 PE=1 SV=3;>tr|D6RD47|D6RD47_HUMAN 40S ribosomal protein S23 OS=Homo sapiens OX=9606 GN=RPS23 PE=1 SV=1	2	3	3	3	2	1	1	2	2	1	1	2	2	1	1	2	16.1	16.1	16.1	15.807	143	143;134	1	7	0	3.5554	16.1	7.7	7.7	15.4	801620000	465250000	96609000	22426000	217330000	133600000	77542000	16102000	3737600	36222000	465250000	0	0	0
sp|P62269|RS18_HUMAN;tr|A0A0G2JQH2|A0A0G2JQH2_HUMAN;tr|Q5GGW2|Q5GGW2_HUMAN;tr|J3JS69|J3JS69_HUMAN	sp|P62269|RS18_HUMAN;tr|A0A0G2JQH2|A0A0G2JQH2_HUMAN;tr|Q5GGW2|Q5GGW2_HUMAN	10;5;5;2	10;5;5;2	10;5;5;2	>sp|P62269|RS18_HUMAN 40S ribosomal protein S18 OS=Homo sapiens OX=9606 GN=RPS18 PE=1 SV=3;>tr|A0A0G2JQH2|A0A0G2JQH2_HUMAN 40S ribosomal protein S18 OS=Homo sapiens OX=9606 GN=RPS18 PE=1 SV=1;>tr|Q5GGW2|Q5GGW2_HUMAN 40S ribosomal protein S18 OS=Homo sapien	4	10	10	10	8	8	8	9	8	8	8	9	8	8	8	9	48	48	48	17.718	152	152;33;34;82	1	46	0	39.382	48	41.4	41.4	47.4	3826300000	1970400000	678690000	218790000	958440000	425140000	218930000	75410000	24310000	106490000	1650200000	1027300000	913610000	873330000
sp|P62273|RS29_HUMAN;tr|A0A2R8Y851|A0A2R8Y851_HUMAN;tr|A0A2R8Y6P7|A0A2R8Y6P7_HUMAN;tr|A0A087WTT6|A0A087WTT6_HUMAN	sp|P62273|RS29_HUMAN;tr|A0A2R8Y851|A0A2R8Y851_HUMAN;tr|A0A2R8Y6P7|A0A2R8Y6P7_HUMAN;tr|A0A087WTT6|A0A087WTT6_HUMAN	2;2;1;1	2;2;1;1	2;2;1;1	>sp|P62273|RS29_HUMAN 40S ribosomal protein S29 OS=Homo sapiens OX=9606 GN=RPS29 PE=1 SV=2;>tr|A0A2R8Y851|A0A2R8Y851_HUMAN 40S ribosomal protein S29 OS=Homo sapiens OX=9606 GN=RPS29 PE=1 SV=1;>tr|A0A2R8Y6P7|A0A2R8Y6P7_HUMAN 40S ribosomal protein S29 (Fragm	4	2	2	2	2	0	0	1	2	0	0	1	2	0	0	1	32.1	32.1	32.1	6.6767	56	56;87;48;53	1	4	0	5.8234	32.1	0	0	19.6	87783000	84926000	0	0	2857100	43892000	42463000	0	0	1428600	84926000	0	0	0
sp|P62277|RS13_HUMAN;tr|J3KMX5|J3KMX5_HUMAN;tr|E9PS50|E9PS50_HUMAN	sp|P62277|RS13_HUMAN;tr|J3KMX5|J3KMX5_HUMAN	10;8;3	10;8;3	10;8;3	>sp|P62277|RS13_HUMAN 40S ribosomal protein S13 OS=Homo sapiens OX=9606 GN=RPS13 PE=1 SV=2;>tr|J3KMX5|J3KMX5_HUMAN 40S ribosomal protein S13 OS=Homo sapiens OX=9606 GN=RPS13 PE=1 SV=1	3	10	10	10	9	5	2	6	9	5	2	6	9	5	2	6	50.3	50.3	50.3	17.222	151	151;148;116	1	30	0	27.057	45.7	29.8	17.9	34.4	3214900000	2510900000	252560000	17946000	433490000	357210000	278990000	28062000	1994000	48166000	2085400000	693340000	144830000	717560000
sp|P62280|RS11_HUMAN;tr|M0QZC5|M0QZC5_HUMAN;tr|M0R1H5|M0R1H5_HUMAN;tr|M0R1H6|M0R1H6_HUMAN	sp|P62280|RS11_HUMAN;tr|M0QZC5|M0QZC5_HUMAN	8;7;2;2	8;7;2;2	8;7;2;2	>sp|P62280|RS11_HUMAN 40S ribosomal protein S11 OS=Homo sapiens OX=9606 GN=RPS11 PE=1 SV=3;>tr|M0QZC5|M0QZC5_HUMAN 40S ribosomal protein S11 OS=Homo sapiens OX=9606 GN=RPS11 PE=1 SV=1	4	8	8	8	7	5	4	7	7	5	4	7	7	5	4	7	46.2	46.2	46.2	18.431	158	158;118;79;88	1	26	0	48.258	41.8	34.2	20.9	46.2	2359600000	1724300000	210540000	81924000	342880000	235960000	172430000	21054000	8192400	34288000	1416100000	497400000	438020000	443640000
sp|P62304|RUXE_HUMAN	sp|P62304|RUXE_HUMAN	1	1	1	>sp|P62304|RUXE_HUMAN Small nuclear ribonucleoprotein E OS=Homo sapiens OX=9606 GN=SNRPE PE=1 SV=1	1	1	1	1	1	1	1	1	1	1	1	1	1	1	1	1	12	12	12	10.803	92	92	1	7	0	4.1961	12	12	12	12	219130000	55460000	61064000	4811100	97793000	54782000	13865000	15266000	1202800	24448000	0	0	0	70529000
sp|P62314|SMD1_HUMAN;tr|J3QLI9|J3QLI9_HUMAN;tr|J3QLR7|J3QLR7_HUMAN	sp|P62314|SMD1_HUMAN;tr|J3QLI9|J3QLI9_HUMAN	4;2;1	4;2;1	4;2;1	>sp|P62314|SMD1_HUMAN Small nuclear ribonucleoprotein Sm D1 OS=Homo sapiens OX=9606 GN=SNRPD1 PE=1 SV=1;>tr|J3QLI9|J3QLI9_HUMAN Small nuclear ribonucleoprotein Sm D1 OS=Homo sapiens OX=9606 GN=SNRPD1 PE=1 SV=1	3	4	4	4	3	4	1	3	3	4	1	3	3	4	1	3	37.8	37.8	37.8	13.281	119	119;75;44	1	17	0	16.397	37.8	37.8	9.2	20.2	385760000	125260000	117940000	4796400	137760000	96440000	31315000	29486000	1199100	34440000	134560000	224030000	0	181440000
sp|P62316|SMD2_HUMAN;tr|K7ERG4|K7ERG4_HUMAN;tr|K7EJB5|K7EJB5_HUMAN	sp|P62316|SMD2_HUMAN;tr|K7ERG4|K7ERG4_HUMAN	7;5;1	7;5;1	7;5;1	>sp|P62316|SMD2_HUMAN Small nuclear ribonucleoprotein Sm D2 OS=Homo sapiens OX=9606 GN=SNRPD2 PE=1 SV=1;>tr|K7ERG4|K7ERG4_HUMAN Small nuclear ribonucleoprotein Sm D2 OS=Homo sapiens OX=9606 GN=SNRPD2 PE=1 SV=1	3	7	7	7	6	6	4	6	6	6	4	6	6	6	4	6	55.1	55.1	55.1	13.527	118	118;78;54	1	27	0	26.351	46.6	49.2	37.3	49.2	543840000	187920000	142570000	29925000	183420000	77692000	26846000	20368000	4275000	26203000	163060000	294950000	90024000	229890000
sp|P62318|SMD3_HUMAN;tr|H3BT13|H3BT13_HUMAN	sp|P62318|SMD3_HUMAN;tr|H3BT13|H3BT13_HUMAN	4;2	4;2	4;2	>sp|P62318|SMD3_HUMAN Small nuclear ribonucleoprotein Sm D3 OS=Homo sapiens OX=9606 GN=SNRPD3 PE=1 SV=1;>tr|H3BT13|H3BT13_HUMAN Small nuclear ribonucleoprotein Sm D3 OS=Homo sapiens OX=9606 GN=SNRPD3 PE=1 SV=1	2	4	4	4	4	4	3	4	4	4	3	4	4	4	3	4	37.3	37.3	37.3	13.916	126	126;62	1	21	0	61.463	37.3	37.3	20.6	37.3	1616000000	499080000	482250000	46226000	588400000	269330000	83179000	80375000	7704300	98067000	481040000	903380000	204470000	610550000
sp|P62424|RL7A_HUMAN;tr|Q5T8U3|Q5T8U3_HUMAN;tr|Q5T8U2|Q5T8U2_HUMAN	sp|P62424|RL7A_HUMAN;tr|Q5T8U3|Q5T8U3_HUMAN;tr|Q5T8U2|Q5T8U2_HUMAN	15;9;8	15;9;8	15;9;8	>sp|P62424|RL7A_HUMAN 60S ribosomal protein L7a OS=Homo sapiens OX=9606 GN=RPL7A PE=1 SV=2;>tr|Q5T8U3|Q5T8U3_HUMAN 60S ribosomal protein L7a (Fragment) OS=Homo sapiens OX=9606 GN=RPL7A PE=1 SV=1;>tr|Q5T8U2|Q5T8U2_HUMAN 60S ribosomal protein L7a OS=Homo sap	3	15	15	15	13	13	9	13	13	13	9	13	13	13	9	13	41.4	41.4	41.4	29.995	266	266;191;151	1	64	0	79.268	41	40.6	29.7	38	4452100000	2130400000	633960000	140640000	1547000000	445210000	213040000	63396000	14064000	154700000	2004000000	1290500000	716750000	1897500000
tr|B7Z7P8|B7Z7P8_HUMAN;sp|P62495|ERF1_HUMAN	tr|B7Z7P8|B7Z7P8_HUMAN;sp|P62495|ERF1_HUMAN	1;1	1;1	1;1	>tr|B7Z7P8|B7Z7P8_HUMAN Eukaryotic peptide chain release factor subunit 1 OS=Homo sapiens OX=9606 GN=ETF1 PE=1 SV=1;>sp|P62495|ERF1_HUMAN Eukaryotic peptide chain release factor subunit 1 OS=Homo sapiens OX=9606 GN=ETF1 PE=1 SV=3	2	1	1	1	1	0	0	1	1	0	0	1	1	0	0	1	2.8	2.8	2.8	47.475	423	423;437	1	2	0.003231	2.3416	2.8	0	0	2.8	3354600	1247800	0	0	2106800	139770	51993	0	0	87782	0	0	0	2583900
sp|P62633|CNBP_HUMAN	sp|P62633|CNBP_HUMAN	4	4	4	>sp|P62633|CNBP_HUMAN Cellular nucleic acid-binding protein OS=Homo sapiens OX=9606 GN=CNBP PE=1 SV=1	1	4	4	4	0	4	0	4	0	4	0	4	0	4	0	4	31.1	31.1	31.1	19.463	177	177	1	11	0	22.358	0	31.1	0	31.1	124920000	0	49126000	0	75794000	9609200	0	3778900	0	5830300	0	94487000	0	100860000
sp|P62701|RS4X_HUMAN;tr|C9JEH7|C9JEH7_HUMAN;sp|Q8TD47|RS4Y2_HUMAN;sp|P22090|RS4Y1_HUMAN	sp|P62701|RS4X_HUMAN	16;6;6;6	16;6;6;6	16;6;6;6	>sp|P62701|RS4X_HUMAN 40S ribosomal protein S4, X isoform OS=Homo sapiens OX=9606 GN=RPS4X PE=1 SV=2	4	16	16	16	13	12	10	9	13	12	10	9	13	12	10	9	51	51	51	29.597	263	263;262;263;263	1	81	0	57.692	48.3	41.4	39.9	37.6	6344200000	4115100000	792450000	163130000	1273500000	396510000	257200000	49528000	10196000	79593000	3503800000	1421000000	730300000	1651600000
sp|P62750|RL23A_HUMAN;tr|H7BY10|H7BY10_HUMAN;tr|K7EJV9|K7EJV9_HUMAN;tr|K7ERT8|K7ERT8_HUMAN;tr|A8MUS3|A8MUS3_HUMAN;tr|K7EMA7|K7EMA7_HUMAN	sp|P62750|RL23A_HUMAN;tr|H7BY10|H7BY10_HUMAN;tr|K7EJV9|K7EJV9_HUMAN;tr|K7ERT8|K7ERT8_HUMAN;tr|A8MUS3|A8MUS3_HUMAN;tr|K7EMA7|K7EMA7_HUMAN	10;10;10;10;10;7	10;10;10;10;10;7	10;10;10;10;10;7	>sp|P62750|RL23A_HUMAN 60S ribosomal protein L23a OS=Homo sapiens OX=9606 GN=RPL23A PE=1 SV=1;>tr|H7BY10|H7BY10_HUMAN 60S ribosomal protein L23a (Fragment) OS=Homo sapiens OX=9606 GN=RPL23A PE=1 SV=1;>tr|K7EJV9|K7EJV9_HUMAN 60S ribosomal protein L23a (Frag	6	10	10	10	9	4	2	4	9	4	2	4	9	4	2	4	44.2	44.2	44.2	17.695	156	156;158;170;175;194;70	1	26	0	26.427	44.2	26.9	15.4	22.4	1449800000	1060500000	125940000	45643000	217760000	241640000	176750000	20989000	7607100	36294000	910830000	305600000	226830000	279350000
sp|P62753|RS6_HUMAN;tr|A2A3R5|A2A3R5_HUMAN;tr|A2A3R7|A2A3R7_HUMAN	sp|P62753|RS6_HUMAN;tr|A2A3R5|A2A3R5_HUMAN;tr|A2A3R7|A2A3R7_HUMAN	8;5;4	8;5;4	8;5;4	>sp|P62753|RS6_HUMAN 40S ribosomal protein S6 OS=Homo sapiens OX=9606 GN=RPS6 PE=1 SV=1;>tr|A2A3R5|A2A3R5_HUMAN 40S ribosomal protein S6 OS=Homo sapiens OX=9606 GN=RPS6 PE=1 SV=1;>tr|A2A3R7|A2A3R7_HUMAN 40S ribosomal protein S6 OS=Homo sapiens OX=9606 GN=R	3	8	8	8	6	3	4	6	6	3	4	6	6	3	4	6	31.7	31.7	31.7	28.68	249	249;218;91	1	32	0	23.116	26.5	14.1	14.5	24.5	2647000000	1410100000	333870000	206980000	696090000	330880000	176260000	41733000	25872000	87011000	1152600000	659660000	887110000	794950000
sp|P62805|H4_HUMAN	sp|P62805|H4_HUMAN	5	5	5	>sp|P62805|H4_HUMAN Histone H4 OS=Homo sapiens OX=9606 GN=H4C1 PE=1 SV=2	1	5	5	5	5	4	3	4	5	4	3	4	5	4	3	4	41.7	41.7	41.7	11.367	103	103	1	22	0	14.948	41.7	34	29.1	34	630960000	329980000	89663000	40777000	170540000	105160000	54996000	14944000	6796100	28423000	247050000	207870000	182710000	210320000
sp|P62826|RAN_HUMAN;tr|B5MDF5|B5MDF5_HUMAN;tr|J3KQE5|J3KQE5_HUMAN;tr|F5H018|F5H018_HUMAN;tr|B4DV51|B4DV51_HUMAN;tr|H0YFC6|H0YFC6_HUMAN;tr|A0A087X0W0|A0A087X0W0_HUMAN	sp|P62826|RAN_HUMAN;tr|B5MDF5|B5MDF5_HUMAN;tr|J3KQE5|J3KQE5_HUMAN;tr|F5H018|F5H018_HUMAN;tr|B4DV51|B4DV51_HUMAN	6;6;5;4;3;2;1	6;6;5;4;3;2;1	6;6;5;4;3;2;1	>sp|P62826|RAN_HUMAN GTP-binding nuclear protein Ran OS=Homo sapiens OX=9606 GN=RAN PE=1 SV=3;>tr|B5MDF5|B5MDF5_HUMAN GTP-binding nuclear protein Ran OS=Homo sapiens OX=9606 GN=RAN PE=1 SV=1;>tr|J3KQE5|J3KQE5_HUMAN GTP-binding nuclear protein Ran (Fragment	7	6	6	6	6	2	2	2	6	2	2	2	6	2	2	2	32.4	32.4	32.4	24.423	216	216;233;234;198;128;103;53	1	12	0	11.026	32.4	10.2	10.2	9.7	156000000	109630000	4672900	16569000	25130000	14182000	9966500	424810	1506200	2284500	84361000	0	75704000	47044000
tr|C9JD32|C9JD32_HUMAN;tr|B9ZVP7|B9ZVP7_HUMAN;tr|J3KT29|J3KT29_HUMAN;sp|P62829|RL23_HUMAN	tr|C9JD32|C9JD32_HUMAN;tr|B9ZVP7|B9ZVP7_HUMAN;tr|J3KT29|J3KT29_HUMAN;sp|P62829|RL23_HUMAN	2;2;2;2	2;2;2;2	2;2;2;2	>tr|C9JD32|C9JD32_HUMAN 60S ribosomal protein L23 (Fragment) OS=Homo sapiens OX=9606 GN=RPL23 PE=1 SV=1;>tr|B9ZVP7|B9ZVP7_HUMAN 60S ribosomal protein L23 OS=Homo sapiens OX=9606 GN=RPL23 PE=1 SV=1;>tr|J3KT29|J3KT29_HUMAN 60S ribosomal protein L23 OS=Homo s	4	2	2	2	2	2	2	2	2	2	2	2	2	2	2	2	38.5	38.5	38.5	9.6694	91	91;114;122;140	1	14	0	20.86	38.5	38.5	38.5	38.5	527460000	363380000	56080000	8614800	99385000	105490000	72676000	11216000	1723000	19877000	272760000	109290000	0	115460000
tr|K7EM56|K7EM56_HUMAN;tr|A0A0B4J2B4|A0A0B4J2B4_HUMAN;tr|S4R417|S4R417_HUMAN;sp|P62841|RS15_HUMAN;tr|K7ELC2|K7ELC2_HUMAN;tr|S4R456|S4R456_HUMAN;tr|K7EJ78|K7EJ78_HUMAN;tr|K7EQJ5|K7EQJ5_HUMAN	tr|K7EM56|K7EM56_HUMAN;tr|A0A0B4J2B4|A0A0B4J2B4_HUMAN;tr|S4R417|S4R417_HUMAN;sp|P62841|RS15_HUMAN;tr|K7ELC2|K7ELC2_HUMAN;tr|S4R456|S4R456_HUMAN;tr|K7EJ78|K7EJ78_HUMAN;tr|K7EQJ5|K7EQJ5_HUMAN	4;4;4;4;4;3;3;3	4;4;4;4;4;3;3;3	4;4;4;4;4;3;3;3	>tr|K7EM56|K7EM56_HUMAN 40S ribosomal protein S15 OS=Homo sapiens OX=9606 GN=RPS15 PE=1 SV=2;>tr|A0A0B4J2B4|A0A0B4J2B4_HUMAN 40S ribosomal protein S15 OS=Homo sapiens OX=9606 GN=RPS15 PE=1 SV=1;>tr|S4R417|S4R417_HUMAN 40S ribosomal protein S15 OS=Homo sapi	8	4	4	4	4	1	0	1	4	1	0	1	4	1	0	1	52.7	52.7	52.7	12.99	112	112;118;135;145;152;68;129;141	1	17	0	13.361	52.7	10.7	0	10.7	449200000	414570000	12656000	0	21972000	74867000	69095000	2109300	0	3662000	337450000	0	0	0
tr|E7ETK0|E7ETK0_HUMAN;tr|A0A2R8Y849|A0A2R8Y849_HUMAN;sp|P62847|RS24_HUMAN;tr|A0A2R8YD14|A0A2R8YD14_HUMAN;tr|A0A2R8Y8A0|A0A2R8Y8A0_HUMAN	tr|E7ETK0|E7ETK0_HUMAN;tr|A0A2R8Y849|A0A2R8Y849_HUMAN;sp|P62847|RS24_HUMAN;tr|A0A2R8YD14|A0A2R8YD14_HUMAN	5;5;5;5;2	5;5;5;5;2	5;5;5;5;2	>tr|E7ETK0|E7ETK0_HUMAN 40S ribosomal protein S24 OS=Homo sapiens OX=9606 GN=RPS24 PE=1 SV=1;>tr|A0A2R8Y849|A0A2R8Y849_HUMAN 40S ribosomal protein S24 OS=Homo sapiens OX=9606 GN=RPS24 PE=1 SV=1;>sp|P62847|RS24_HUMAN 40S ribosomal protein S24 OS=Homo sapien	5	5	5	5	5	3	1	2	5	3	1	2	5	3	1	2	35.9	35.9	35.9	15.197	131	131;131;133;165;90	1	17	0	17.71	35.9	26.7	11.5	20.6	659860000	567820000	36242000	8765800	47031000	109980000	94637000	6040400	1461000	7838500	250950000	107370000	0	101890000
sp|P62851|RS25_HUMAN	sp|P62851|RS25_HUMAN	7	7	7	>sp|P62851|RS25_HUMAN 40S ribosomal protein S25 OS=Homo sapiens OX=9606 GN=RPS25 PE=1 SV=1	1	7	7	7	7	3	1	4	7	3	1	4	7	3	1	4	30.4	30.4	30.4	13.742	125	125	1	18	0	14.689	30.4	24	8	27.2	1728100000	1168900000	191490000	41451000	326290000	345620000	233780000	38298000	8290200	65257000	1285700000	333080000	0	349350000
sp|P62854|RS26_HUMAN;sp|Q5JNZ5|RS26L_HUMAN	sp|P62854|RS26_HUMAN;sp|Q5JNZ5|RS26L_HUMAN	3;2	3;2	3;2	>sp|P62854|RS26_HUMAN 40S ribosomal protein S26 OS=Homo sapiens OX=9606 GN=RPS26 PE=1 SV=3;>sp|Q5JNZ5|RS26L_HUMAN Putative 40S ribosomal protein S26-like 1 OS=Homo sapiens OX=9606 GN=RPS26P11 PE=5 SV=1	2	3	3	3	3	2	1	2	3	2	1	2	3	2	1	2	31.3	31.3	31.3	13.015	115	115;115	1	10	0	11.251	31.3	20.9	7.8	20.9	1593100000	796050000	274500000	92552000	430000000	318620000	159210000	54901000	18510000	86001000	751630000	560490000	0	583430000
sp|P62857|RS28_HUMAN	sp|P62857|RS28_HUMAN	3	3	3	>sp|P62857|RS28_HUMAN 40S ribosomal protein S28 OS=Homo sapiens OX=9606 GN=RPS28 PE=1 SV=1	1	3	3	3	1	1	2	1	1	1	2	1	1	1	2	1	49.3	49.3	49.3	7.8409	69	69	1	6	0	5.1407	18.8	17.4	30.4	17.4	77579000	15778000	13936000	21641000	26224000	25860000	5259400	4645200	7213700	8741300	0	0	87064000	0
sp|P62861|RS30_HUMAN;tr|E9PR30|E9PR30_HUMAN	sp|P62861|RS30_HUMAN;tr|E9PR30|E9PR30_HUMAN	2;2	2;2	2;2	>sp|P62861|RS30_HUMAN 40S ribosomal protein S30 OS=Homo sapiens OX=9606 GN=FAU PE=1 SV=1;>tr|E9PR30|E9PR30_HUMAN 40S ribosomal protein S30 OS=Homo sapiens OX=9606 GN=FAU PE=1 SV=1	2	2	2	2	2	1	0	1	2	1	0	1	2	1	0	1	18.6	18.6	18.6	6.6478	59	59;98	1	4	0	3.6237	18.6	16.9	0	16.9	279450000	233860000	14587000	0	31006000	139720000	116930000	7293500	0	15503000	233860000	0	0	0
tr|B1AKQ8|B1AKQ8_HUMAN;tr|C9JZN1|C9JZN1_HUMAN;tr|F6X3N5|F6X3N5_HUMAN;tr|F6UT28|F6UT28_HUMAN;tr|C9JIS1|C9JIS1_HUMAN;tr|C9JXA5|C9JXA5_HUMAN;tr|E7EP32|E7EP32_HUMAN;sp|Q9HAV0|GBB4_HUMAN;sp|P62879|GBB2_HUMAN;sp|P62873|GBB1_HUMAN	tr|B1AKQ8|B1AKQ8_HUMAN;tr|C9JZN1|C9JZN1_HUMAN;tr|F6X3N5|F6X3N5_HUMAN;tr|F6UT28|F6UT28_HUMAN;tr|C9JIS1|C9JIS1_HUMAN;tr|C9JXA5|C9JXA5_HUMAN;tr|E7EP32|E7EP32_HUMAN;sp|Q9HAV0|GBB4_HUMAN;sp|P62879|GBB2_HUMAN;sp|P62873|GBB1_HUMAN	1;1;1;1;1;1;1;1;1;1	1;1;1;1;1;1;1;1;1;1	1;1;1;1;1;1;1;1;1;1	>tr|B1AKQ8|B1AKQ8_HUMAN Guanine nucleotide-binding protein G(I)/G(S)/G(T) subunit beta-1 (Fragment) OS=Homo sapiens OX=9606 GN=GNB1 PE=1 SV=8;>tr|C9JZN1|C9JZN1_HUMAN Guanine nucleotide-binding protein G(I)/G(S)/G(T) subunit beta-2 (Fragment) OS=Homo sapien	10	1	1	1	0	1	0	0	0	1	0	0	0	1	0	0	10.3	10.3	10.3	12.198	107	107;152;163;165;232;251;296;340;340;340	1	1	0.002449	2.4407	0	10.3	0	0	3272400	0	3272400	0	0	409060	0	409060	0	0	0	6820100	0	0
tr|E5RI99|E5RI99_HUMAN;sp|P62888|RL30_HUMAN;tr|A0A0B4J213|A0A0B4J213_HUMAN;tr|E5RJH3|E5RJH3_HUMAN;tr|A0A0C4DH44|A0A0C4DH44_HUMAN	tr|E5RI99|E5RI99_HUMAN;sp|P62888|RL30_HUMAN	5;5;2;1;1	5;5;2;1;1	5;5;2;1;1	>tr|E5RI99|E5RI99_HUMAN 60S ribosomal protein L30 (Fragment) OS=Homo sapiens OX=9606 GN=RPL30 PE=1 SV=1;>sp|P62888|RL30_HUMAN 60S ribosomal protein L30 OS=Homo sapiens OX=9606 GN=RPL30 PE=1 SV=2	5	5	5	5	5	4	3	4	5	4	3	4	5	4	3	4	51.8	51.8	51.8	12.656	114	114;115;51;56;96	1	27	0	35.708	51.8	51.8	41.2	51.8	1088900000	643890000	159160000	16272000	269550000	181480000	107320000	26527000	2712000	44925000	529520000	338290000	160390000	343470000
tr|H7C2W9|H7C2W9_HUMAN;tr|C9JU56|C9JU56_HUMAN;tr|B7Z4E3|B7Z4E3_HUMAN;sp|P62899|RL31_HUMAN;tr|B7Z4C8|B7Z4C8_HUMAN;tr|B8ZZK4|B8ZZK4_HUMAN	tr|H7C2W9|H7C2W9_HUMAN;tr|C9JU56|C9JU56_HUMAN;tr|B7Z4E3|B7Z4E3_HUMAN;sp|P62899|RL31_HUMAN;tr|B7Z4C8|B7Z4C8_HUMAN;tr|B8ZZK4|B8ZZK4_HUMAN	6;6;6;6;6;4	6;6;6;6;6;4	6;6;6;6;6;4	>tr|H7C2W9|H7C2W9_HUMAN 60S ribosomal protein L31 (Fragment) OS=Homo sapiens OX=9606 GN=RPL31 PE=1 SV=1;>tr|C9JU56|C9JU56_HUMAN 60S ribosomal protein L31 (Fragment) OS=Homo sapiens OX=9606 GN=RPL31 PE=1 SV=1;>tr|B7Z4E3|B7Z4E3_HUMAN 60S ribosomal protein L3	6	6	6	6	4	4	0	4	4	4	0	4	4	4	0	4	49.1	49.1	49.1	12.701	108	108;115;120;125;130;79	1	16	0	22.333	29.6	29.6	0	40.7	892490000	522480000	152940000	0	217070000	148750000	87079000	25491000	0	36178000	620510000	249250000	0	237700000
sp|P62906|RL10A_HUMAN	sp|P62906|RL10A_HUMAN	10	10	10	>sp|P62906|RL10A_HUMAN 60S ribosomal protein L10a OS=Homo sapiens OX=9606 GN=RPL10A PE=1 SV=2	1	10	10	10	10	7	2	8	10	7	2	8	10	7	2	8	40.6	40.6	40.6	24.831	217	217	1	50	0	27.332	40.6	31.8	11.5	35.5	2972200000	1927200000	180000000	10900000	854070000	297220000	192720000	18000000	1090000	85407000	1605600000	501970000	47713000	1009900000
tr|D3YTB1|D3YTB1_HUMAN;sp|P62910|RL32_HUMAN;tr|F8W727|F8W727_HUMAN	tr|D3YTB1|D3YTB1_HUMAN;sp|P62910|RL32_HUMAN;tr|F8W727|F8W727_HUMAN	4;4;4	4;4;4	4;4;4	>tr|D3YTB1|D3YTB1_HUMAN 60S ribosomal protein L32 (Fragment) OS=Homo sapiens OX=9606 GN=RPL32 PE=1 SV=1;>sp|P62910|RL32_HUMAN 60S ribosomal protein L32 OS=Homo sapiens OX=9606 GN=RPL32 PE=1 SV=2;>tr|F8W727|F8W727_HUMAN 60S ribosomal protein L32 OS=Homo sap	3	4	4	4	4	2	2	2	4	2	2	2	4	2	2	2	33.8	33.8	33.8	15.616	133	133;135;153	1	17	0	12.37	33.8	17.3	17.3	17.3	485480000	397360000	32212000	6372900	49534000	69355000	56766000	4601700	910410	7076300	271550000	67610000	39317000	73408000
sp|P62913|RL11_HUMAN;tr|Q5VVC8|Q5VVC8_HUMAN	sp|P62913|RL11_HUMAN;tr|Q5VVC8|Q5VVC8_HUMAN	3;2	3;2	3;2	>sp|P62913|RL11_HUMAN 60S ribosomal protein L11 OS=Homo sapiens OX=9606 GN=RPL11 PE=1 SV=2;>tr|Q5VVC8|Q5VVC8_HUMAN 60S ribosomal protein L11 OS=Homo sapiens OX=9606 GN=RPL11 PE=1 SV=2	2	3	3	3	3	3	3	3	3	3	3	3	3	3	3	3	19.7	19.7	19.7	20.252	178	178;167	1	14	0	24.825	19.7	19.7	19.7	19.7	1515400000	883640000	185410000	59757000	386560000	151540000	88364000	18541000	5975700	38656000	892480000	390480000	289490000	412120000
sp|P62917|RL8_HUMAN;tr|E9PKZ0|E9PKZ0_HUMAN;tr|E9PKU4|E9PKU4_HUMAN;tr|G3V1A1|G3V1A1_HUMAN;tr|E9PP36|E9PP36_HUMAN	sp|P62917|RL8_HUMAN;tr|E9PKZ0|E9PKZ0_HUMAN;tr|E9PKU4|E9PKU4_HUMAN;tr|G3V1A1|G3V1A1_HUMAN	9;8;7;6;3	9;8;7;6;3	9;8;7;6;3	>sp|P62917|RL8_HUMAN 60S ribosomal protein L8 OS=Homo sapiens OX=9606 GN=RPL8 PE=1 SV=2;>tr|E9PKZ0|E9PKZ0_HUMAN 60S ribosomal protein L8 (Fragment) OS=Homo sapiens OX=9606 GN=RPL8 PE=1 SV=1;>tr|E9PKU4|E9PKU4_HUMAN 60S ribosomal protein L8 (Fragment) OS=Hom	5	9	9	9	9	4	3	4	9	4	3	4	9	4	3	4	36.6	36.6	36.6	28.024	257	257;205;235;167;148	1	32	0	81.669	36.6	21	18.3	16	2107400000	1162100000	279240000	74990000	591100000	210740000	116210000	27924000	7499000	59110000	1064100000	609190000	280570000	793660000
tr|F8WE65|F8WE65_HUMAN;tr|C9J5S7|C9J5S7_HUMAN;sp|P62937|PPIA_HUMAN	tr|F8WE65|F8WE65_HUMAN;tr|C9J5S7|C9J5S7_HUMAN;sp|P62937|PPIA_HUMAN	2;2;2	2;2;2	2;2;2	>tr|F8WE65|F8WE65_HUMAN Peptidyl-prolyl cis-trans isomerase OS=Homo sapiens OX=9606 GN=PPIA PE=1 SV=1;>tr|C9J5S7|C9J5S7_HUMAN Peptidyl-prolyl cis-trans isomerase OS=Homo sapiens OX=9606 GN=PPIA PE=1 SV=1;>sp|P62937|PPIA_HUMAN Peptidyl-prolyl cis-trans isom	3	2	2	2	0	2	1	0	0	2	1	0	0	2	1	0	10	10	10	13.022	120	120;121;165	1	3	0.00084674	2.796	0	10	7.5	0	10308000	0	8523100	1785300	0	1472600	0	1217600	255040	0	0	17763000	0	0
sp|P62979|RS27A_HUMAN;tr|J3QS39|J3QS39_HUMAN;tr|J3QTR3|J3QTR3_HUMAN;tr|F5H6Q2|F5H6Q2_HUMAN;sp|P62987|RL40_HUMAN;tr|F5GYU3|F5GYU3_HUMAN;tr|F5H2Z3|F5H2Z3_HUMAN;tr|F5H265|F5H265_HUMAN;tr|B4DV12|B4DV12_HUMAN;tr|F5H388|F5H388_HUMAN;tr|A0A2R8Y422|A0A2R8Y422_HUMAN;tr|F5H747|F5H747_HUMAN;tr|F5GXK7|F5GXK7_HUMAN;tr|J3QKN0|J3QKN0_HUMAN;tr|Q5PY61|Q5PY61_HUMAN;sp|P0CG47|UBB_HUMAN;tr|Q96C32|Q96C32_HUMAN;sp|P0C…	sp|P62979|RS27A_HUMAN;tr|J3QS39|J3QS39_HUMAN;tr|J3QTR3|J3QTR3_HUMAN;tr|F5H6Q2|F5H6Q2_HUMAN;sp|P62987|RL40_HUMAN;tr|F5GYU3|F5GYU3_HUMAN;tr|F5H2Z3|F5H2Z3_HUMAN;tr|F5H265|F5H265_HUMAN;tr|B4DV12|B4DV12_HUMAN;tr|F5H388|F5H388_HUMAN;tr|A0A2R8Y422|A0A2R8Y422_HUMAN;tr|F5H747|F5H747_HUMAN;tr|F5GXK7|F5GXK7_HUMAN;tr|J3QKN0|J3QKN0_HUMAN;tr|Q5PY61|Q5PY61_HUMAN;sp|P0CG47|UBB_HUMAN;tr|Q96C32|Q96C32_HUMAN;sp|P0C…	6;5;5;5;5;5;5;5;5;5;5;5;5;5;5;5;5;5;4;4;3;3;2;2	6;5;5;5;5;5;5;5;5;5;5;5;5;5;5;5;5;5;4;4;3;3;2;2	6;5;5;5;5;5;5;5;5;5;5;5;5;5;5;5;5;5;4;4;3;3;2;2	>sp|P62979|RS27A_HUMAN Ubiquitin-40S ribosomal protein S27a OS=Homo sapiens OX=9606 GN=RPS27A PE=1 SV=2;>tr|J3QS39|J3QS39_HUMAN Polyubiquitin-B (Fragment) OS=Homo sapiens OX=9606 GN=UBB PE=1 SV=1;>tr|J3QTR3|J3QTR3_HUMAN Ubiquitin-40S ribosomal protein S27a	24	6	6	6	6	5	5	3	6	5	5	3	6	5	5	3	42.3	42.3	42.3	17.965	156	156;93;106;122;128;134;136;149;153;155;156;160;169;206;229;229;305;685;114;138;63;95;43;61	1	22	0	34.755	42.3	30.1	30.1	24.4	867350000	396960000	183490000	105480000	181420000	144560000	66160000	30582000	17580000	30237000	284330000	398330000	420750000	280840000
sp|P62995|TRA2B_HUMAN;tr|H7BXF3|H7BXF3_HUMAN	sp|P62995|TRA2B_HUMAN;tr|H7BXF3|H7BXF3_HUMAN	2;1	2;1	2;1	>sp|P62995|TRA2B_HUMAN Transformer-2 protein homolog beta OS=Homo sapiens OX=9606 GN=TRA2B PE=1 SV=1;>tr|H7BXF3|H7BXF3_HUMAN Transformer-2 protein homolog beta (Fragment) OS=Homo sapiens OX=9606 GN=TRA2B PE=1 SV=1	2	2	2	2	2	1	0	2	2	1	0	2	2	1	0	2	10.4	10.4	10.4	33.665	288	288;127	1	5	0	9.8465	10.4	5.6	0	10.4	39051000	16119000	5845300	0	17086000	3254200	1343300	487110	0	1423800	16301000	0	0	20774000
tr|A0A087X253|A0A087X253_HUMAN;sp|P63010|AP2B1_HUMAN;tr|C9J1E7|C9J1E7_HUMAN;tr|A0A087WYD1|A0A087WYD1_HUMAN;tr|A0A087WU93|A0A087WU93_HUMAN;tr|A0A087WZQ6|A0A087WZQ6_HUMAN;sp|Q10567|AP1B1_HUMAN	tr|A0A087X253|A0A087X253_HUMAN;sp|P63010|AP2B1_HUMAN;tr|C9J1E7|C9J1E7_HUMAN;tr|A0A087WYD1|A0A087WYD1_HUMAN;tr|A0A087WU93|A0A087WU93_HUMAN;tr|A0A087WZQ6|A0A087WZQ6_HUMAN;sp|Q10567|AP1B1_HUMAN	2;2;1;1;1;1;1	2;2;1;1;1;1;1	2;2;1;1;1;1;1	>tr|A0A087X253|A0A087X253_HUMAN AP complex subunit beta OS=Homo sapiens OX=9606 GN=AP2B1 PE=1 SV=1;>sp|P63010|AP2B1_HUMAN AP-2 complex subunit beta OS=Homo sapiens OX=9606 GN=AP2B1 PE=1 SV=1;>tr|C9J1E7|C9J1E7_HUMAN AP-1 complex subunit beta-1 (Fragment) OS	7	2	2	2	0	0	0	2	0	0	0	2	0	0	0	2	2.8	2.8	2.8	101.33	913	913;937;578;639;663;677;949	1	2	0.00082305	2.5562	0	0	0	2.8	11706000	0	0	0	11706000	278710	0	0	0	278710	0	0	0	14357000
sp|P63104|1433Z_HUMAN;tr|E7EX29|E7EX29_HUMAN;tr|E7ESK7|E7ESK7_HUMAN;tr|B0AZS6|B0AZS6_HUMAN;tr|E5RGE1|E5RGE1_HUMAN;tr|E5RIR4|E5RIR4_HUMAN;tr|E9PD24|E9PD24_HUMAN;tr|E7EVZ2|E7EVZ2_HUMAN;tr|B7Z2E6|B7Z2E6_HUMAN;tr|H0YB80|H0YB80_HUMAN	sp|P63104|1433Z_HUMAN;tr|E7EX29|E7EX29_HUMAN;tr|E7ESK7|E7ESK7_HUMAN;tr|B0AZS6|B0AZS6_HUMAN	5;5;3;3;2;2;2;2;2;2	3;3;2;2;1;1;1;1;1;1	3;3;2;2;1;1;1;1;1;1	>sp|P63104|1433Z_HUMAN 14-3-3 protein zeta/delta OS=Homo sapiens OX=9606 GN=YWHAZ PE=1 SV=1;>tr|E7EX29|E7EX29_HUMAN 14-3-3 protein zeta/delta (Fragment) OS=Homo sapiens OX=9606 GN=YWHAZ PE=1 SV=1;>tr|E7ESK7|E7ESK7_HUMAN 14-3-3 protein zeta/delta (Fragment)	10	5	3	3	4	4	3	5	3	3	2	3	3	3	2	3	22.9	15.5	15.5	27.745	245	245;246;137;168;51;75;92;98;125;130	1	12	0	8.8568	19.6	19.6	14.7	22.9	38925000	11474000	18160000	2176000	7115500	2780400	819540	1297100	155430	508250	12020000	34626000	0	11402000
tr|J3KT73|J3KT73_HUMAN;tr|J3QL01|J3QL01_HUMAN;sp|P63173|RL38_HUMAN;tr|J3KSP2|J3KSP2_HUMAN	tr|J3KT73|J3KT73_HUMAN;tr|J3QL01|J3QL01_HUMAN;sp|P63173|RL38_HUMAN;tr|J3KSP2|J3KSP2_HUMAN	3;3;3;2	3;3;3;2	3;3;3;2	>tr|J3KT73|J3KT73_HUMAN 60S ribosomal protein L38 OS=Homo sapiens OX=9606 GN=RPL38 PE=1 SV=1;>tr|J3QL01|J3QL01_HUMAN 60S ribosomal protein L38 OS=Homo sapiens OX=9606 GN=RPL38 PE=1 SV=1;>sp|P63173|RL38_HUMAN 60S ribosomal protein L38 OS=Homo sapiens OX=960	4	3	3	3	3	1	0	2	3	1	0	2	3	1	0	2	39.1	39.1	39.1	7.5649	64	64;67;70;21	1	7	0	4.6649	39.1	20.3	0	20.3	81333000	54926000	7711400	0	18695000	27111000	18309000	2570500	0	6231700	49503000	0	0	28353000
tr|Q8WVC2|Q8WVC2_HUMAN;sp|P63220|RS21_HUMAN;tr|Q9BYK1|Q9BYK1_HUMAN;tr|Q9BYK2|Q9BYK2_HUMAN	tr|Q8WVC2|Q8WVC2_HUMAN;sp|P63220|RS21_HUMAN;tr|Q9BYK1|Q9BYK1_HUMAN	4;4;3;1	4;4;3;1	4;4;3;1	>tr|Q8WVC2|Q8WVC2_HUMAN 40S ribosomal protein S21 OS=Homo sapiens OX=9606 GN=RPS21 PE=1 SV=1;>sp|P63220|RS21_HUMAN 40S ribosomal protein S21 OS=Homo sapiens OX=9606 GN=RPS21 PE=1 SV=1;>tr|Q9BYK1|Q9BYK1_HUMAN 40S ribosomal protein S21 OS=Homo sapiens OX=960	4	4	4	4	3	1	2	3	3	1	2	3	3	1	2	3	64.2	64.2	64.2	8.85	81	81;83;90;66	1	13	0	10.2	53.1	12.3	30.9	51.9	103670000	62128000	7210700	8731600	25599000	20734000	12426000	1442100	1746300	5119900	44045000	0	46517000	0
sp|P63244|RACK1_HUMAN;tr|J3KPE3|J3KPE3_HUMAN;tr|D6RHH4|D6RHH4_HUMAN;tr|H0YAF8|H0YAF8_HUMAN;tr|H0Y8W2|H0Y8W2_HUMAN;tr|D6R9Z1|D6R9Z1_HUMAN;tr|H0YAM7|H0YAM7_HUMAN;tr|D6R9L0|D6R9L0_HUMAN;tr|D6RFX4|D6RFX4_HUMAN;tr|D6RBD0|D6RBD0_HUMAN;tr|D6RAU2|D6RAU2_HUMAN;tr|E9PD14|E9PD14_HUMAN;tr|D6RFZ9|D6RFZ9_HUMAN;tr|D6RGK8|D6RGK8_HUMAN;tr|D6R909|D6R909_HUMAN	sp|P63244|RACK1_HUMAN;tr|J3KPE3|J3KPE3_HUMAN;tr|D6RHH4|D6RHH4_HUMAN;tr|H0YAF8|H0YAF8_HUMAN;tr|H0Y8W2|H0Y8W2_HUMAN;tr|D6R9Z1|D6R9Z1_HUMAN;tr|H0YAM7|H0YAM7_HUMAN;tr|D6R9L0|D6R9L0_HUMAN;tr|D6RFX4|D6RFX4_HUMAN	19;16;13;12;12;11;11;11;10;9;8;8;8;5;5	19;16;13;12;12;11;11;11;10;9;8;8;8;5;5	4;4;4;4;4;4;3;4;4;2;3;3;4;0;0	>sp|P63244|RACK1_HUMAN Receptor of activated protein C kinase 1 OS=Homo sapiens OX=9606 GN=RACK1 PE=1 SV=3;>tr|J3KPE3|J3KPE3_HUMAN Receptor of-activated protein C kinase 1 OS=Homo sapiens OX=9606 GN=RACK1 PE=1 SV=1;>tr|D6RHH4|D6RHH4_HUMAN Receptor of-activ	15	19	19	4	18	13	12	17	18	13	12	17	4	3	4	4	78.9	78.9	15.1	35.076	317	317;273;233;198;274;236;247;300;194;160;147;153;197;71;116	1	95	0	323.31	78.9	50.8	47.3	63.7	12332000000	5981100000	1761800000	972680000	3616200000	616590000	299060000	88088000	48634000	180810000	5442000000	4010500000	4020500000	4166500000
sp|P63261|ACTG_HUMAN;sp|P60709|ACTB_HUMAN;tr|A0A2R8Y793|A0A2R8Y793_HUMAN;tr|I3L4N8|I3L4N8_HUMAN;tr|I3L3I0|I3L3I0_HUMAN;tr|I3L1U9|I3L1U9_HUMAN;tr|K7EM38|K7EM38_HUMAN;tr|I3L3R2|I3L3R2_HUMAN;tr|J3KT65|J3KT65_HUMAN;tr|G5E9R0|G5E9R0_HUMAN;tr|A0A2R8YEA7|A0A2R8YEA7_HUMAN;tr|E7EVS6|E7EVS6_HUMAN;tr|A0A2R8YGF8|A0A2R8YGF8_HUMAN;sp|A5A3E0|POTEF_HUMAN;tr|A0A2R8YFE2|A0A2R8YFE2_HUMAN	sp|P63261|ACTG_HUMAN;sp|P60709|ACTB_HUMAN;tr|A0A2R8Y793|A0A2R8Y793_HUMAN;tr|I3L4N8|I3L4N8_HUMAN;tr|I3L3I0|I3L3I0_HUMAN;tr|I3L1U9|I3L1U9_HUMAN	16;15;12;9;8;8;6;6;6;5;5;5;5;5;3	16;15;12;9;8;8;6;6;6;5;5;5;5;5;3	6;5;5;4;4;4;2;2;2;1;2;1;1;0;0	>sp|P63261|ACTG_HUMAN Actin, cytoplasmic 2 OS=Homo sapiens OX=9606 GN=ACTG1 PE=1 SV=1;>sp|P60709|ACTB_HUMAN Actin, cytoplasmic 1 OS=Homo sapiens OX=9606 GN=ACTB PE=1 SV=1;>tr|A0A2R8Y793|A0A2R8Y793_HUMAN Actin, cytoplasmic 1 (Fragment) OS=Homo sapiens OX=96	15	16	16	6	14	13	10	11	14	13	10	11	6	5	5	4	56.5	56.5	25.9	41.792	375	375;375;309;241;214;214;133;164;198;125;157;163;165;1075;79	1	76	0	136.29	50.9	45.3	40.3	42.7	3336400000	1101800000	1282200000	200730000	751670000	166820000	55092000	64109000	10037000	37583000	910420000	2526700000	1012700000	911960000
sp|P67809|YBOX1_HUMAN;tr|C9J5V9|C9J5V9_HUMAN;tr|H0Y449|H0Y449_HUMAN	sp|P67809|YBOX1_HUMAN;tr|C9J5V9|C9J5V9_HUMAN	13;8;6	7;6;4	7;6;4	>sp|P67809|YBOX1_HUMAN Y-box-binding protein 1 OS=Homo sapiens OX=9606 GN=YBX1 PE=1 SV=3;>tr|C9J5V9|C9J5V9_HUMAN Y-box-binding protein 1 (Fragment) OS=Homo sapiens OX=9606 GN=YBX1 PE=1 SV=1	3	13	7	7	11	8	7	8	6	4	4	4	6	4	4	4	46.3	35.5	35.5	35.924	324	324;216;374	1	25	0	153.94	39.5	39.2	27.8	41.4	2394000000	1781900000	133990000	173220000	304840000	184150000	137070000	10307000	13324000	23449000	1343000000	289570000	743690000	411610000
sp|P67870|CSK2B_HUMAN;tr|Q5SRQ6|Q5SRQ6_HUMAN;tr|Q5SRQ3|Q5SRQ3_HUMAN;tr|N0E472|N0E472_HUMAN;tr|A0A0G2JM12|A0A0G2JM12_HUMAN;tr|N0E644|N0E644_HUMAN;tr|A0A0G2JM58|A0A0G2JM58_HUMAN	sp|P67870|CSK2B_HUMAN;tr|Q5SRQ6|Q5SRQ6_HUMAN;tr|Q5SRQ3|Q5SRQ3_HUMAN	5;5;3;2;2;1;1	5;5;3;2;2;1;1	5;5;3;2;2;1;1	>sp|P67870|CSK2B_HUMAN Casein kinase II subunit beta OS=Homo sapiens OX=9606 GN=CSNK2B PE=1 SV=1;>tr|Q5SRQ6|Q5SRQ6_HUMAN Casein kinase II subunit beta OS=Homo sapiens OX=9606 GN=CSNK2B PE=1 SV=2;>tr|Q5SRQ3|Q5SRQ3_HUMAN Casein kinase II subunit beta OS=Homo	7	5	5	5	5	1	1	3	5	1	1	3	5	1	1	3	34.4	34.4	34.4	24.942	215	215;234;228;304;304;161;161	1	10	0	14.738	34.4	6.5	6.5	15.8	148550000	104040000	8664800	5426700	30417000	14855000	10404000	866480	542670	3041700	100640000	0	0	40706000
sp|P68133|ACTS_HUMAN;sp|P68032|ACTC_HUMAN;tr|A6NL76|A6NL76_HUMAN;sp|P62736|ACTA_HUMAN;sp|P63267|ACTH_HUMAN;tr|C9JFL5|C9JFL5_HUMAN;tr|F6UVQ4|F6UVQ4_HUMAN;tr|F6QUT6|F6QUT6_HUMAN;tr|C9JUM1|C9JUM1_HUMAN;tr|C9JZR7|C9JZR7_HUMAN;tr|F8WB63|F8WB63_HUMAN;tr|B8ZZJ2|B8ZZJ2_HUMAN;tr|C9JTX5|C9JTX5_HUMAN;tr|F8WCH0|F8WCH0_HUMAN	sp|P68133|ACTS_HUMAN;sp|P68032|ACTC_HUMAN;tr|A6NL76|A6NL76_HUMAN;sp|P62736|ACTA_HUMAN;sp|P63267|ACTH_HUMAN;tr|C9JFL5|C9JFL5_HUMAN;tr|F6UVQ4|F6UVQ4_HUMAN;tr|F6QUT6|F6QUT6_HUMAN	10;10;9;9;8;5;5;5;4;4;4;4;3;2	3;3;3;3;2;2;2;2;0;0;1;1;0;0	3;3;3;3;2;2;2;2;0;0;1;1;0;0	>sp|P68133|ACTS_HUMAN Actin, alpha skeletal muscle OS=Homo sapiens OX=9606 GN=ACTA1 PE=1 SV=1;>sp|P68032|ACTC_HUMAN Actin, alpha cardiac muscle 1 OS=Homo sapiens OX=9606 GN=ACTC1 PE=1 SV=1;>tr|A6NL76|A6NL76_HUMAN Actin, alpha skeletal muscle OS=Homo sapien	14	10	3	3	8	8	5	9	3	1	1	3	3	1	1	3	32.9	12.5	12.5	42.051	377	377;377;254;377;376;144;151;151;96;102;105;119;80;52	1	8	0	6.286	27.3	24.7	17	30.2	168190000	81789000	32036000	10245000	44123000	8409700	4089500	1601800	512250	2206200	79518000	0	0	56388000
sp|Q5VTE0|EF1A3_HUMAN;sp|P68104|EF1A1_HUMAN;tr|A0A087WVQ9|A0A087WVQ9_HUMAN;tr|A0A087WV01|A0A087WV01_HUMAN;sp|Q05639|EF1A2_HUMAN;tr|A0A2U3TZH3|A0A2U3TZH3_HUMAN;tr|A0A2R8Y488|A0A2R8Y488_HUMAN;tr|A6PW80|A6PW80_HUMAN;tr|Q5JR01|Q5JR01_HUMAN;tr|A0A2R8Y660|A0A2R8Y660_HUMAN;tr|A0A2R8YDN5|A0A2R8YDN5_HUMAN	sp|Q5VTE0|EF1A3_HUMAN;sp|P68104|EF1A1_HUMAN;tr|A0A087WVQ9|A0A087WVQ9_HUMAN;tr|A0A087WV01|A0A087WV01_HUMAN;sp|Q05639|EF1A2_HUMAN;tr|A0A2U3TZH3|A0A2U3TZH3_HUMAN	10;10;8;7;6;6;4;3;3;3;2	10;10;8;7;6;6;4;3;3;3;2	10;10;8;7;6;6;4;3;3;3;2	>sp|Q5VTE0|EF1A3_HUMAN Putative elongation factor 1-alpha-like 3 OS=Homo sapiens OX=9606 GN=EEF1A1P5 PE=5 SV=1;>sp|P68104|EF1A1_HUMAN Elongation factor 1-alpha 1 OS=Homo sapiens OX=9606 GN=EEF1A1 PE=1 SV=1;>tr|A0A087WVQ9|A0A087WVQ9_HUMAN Elongation factor	11	10	10	10	8	8	6	8	8	8	6	8	8	8	6	8	33.8	33.8	33.8	50.184	462	462;462;441;426;463;496;173;106;145;152;106	1	45	0	34.667	29.9	26	16.7	25.5	2793800000	907550000	579110000	187840000	1119300000	133040000	43217000	27577000	8945000	53298000	919190000	1142400000	648780000	1274100000
sp|P68363|TBA1B_HUMAN;sp|P68366|TBA4A_HUMAN;tr|C9JDS9|C9JDS9_HUMAN	sp|P68363|TBA1B_HUMAN;sp|P68366|TBA4A_HUMAN	13;10;4	13;10;4	1;1;0	>sp|P68363|TBA1B_HUMAN Tubulin alpha-1B chain OS=Homo sapiens OX=9606 GN=TUBA1B PE=1 SV=1;>sp|P68366|TBA4A_HUMAN Tubulin alpha-4A chain OS=Homo sapiens OX=9606 GN=TUBA4A PE=1 SV=1	3	13	13	1	12	10	6	8	12	10	6	8	1	1	0	0	44.6	44.6	2.9	50.151	451	451;448;156	1	54	0	83.739	42.6	30.4	19.5	25.9	1292500000	585090000	291550000	70576000	345280000	61547000	27861000	13883000	3360700	16442000	441970000	579770000	334380000	437730000
sp|P68371|TBB4B_HUMAN;sp|P04350|TBB4A_HUMAN;tr|M0R0X0|M0R0X0_HUMAN;tr|M0QY85|M0QY85_HUMAN;tr|M0QY37|M0QY37_HUMAN;tr|M0QX14|M0QX14_HUMAN;tr|M0R042|M0R042_HUMAN;tr|M0R2D3|M0R2D3_HUMAN;tr|M0QYM7|M0QYM7_HUMAN;sp|Q3ZCM7|TBB8_HUMAN;tr|M0R2T4|M0R2T4_HUMAN;tr|M0QZL7|M0QZL7_HUMAN;tr|M0R278|M0R278_HUMAN;tr|A0A075B724|A0A075B724_HUMAN	sp|P68371|TBB4B_HUMAN;sp|P04350|TBB4A_HUMAN	14;10;3;3;3;3;3;3;3;3;2;2;2;1	14;10;3;3;3;3;3;3;3;3;2;2;2;1	4;3;3;3;3;3;2;2;2;1;2;2;2;1	>sp|P68371|TBB4B_HUMAN Tubulin beta-4B chain OS=Homo sapiens OX=9606 GN=TUBB4B PE=1 SV=1;>sp|P04350|TBB4A_HUMAN Tubulin beta-4A chain OS=Homo sapiens OX=9606 GN=TUBB4A PE=1 SV=2	14	14	14	4	7	10	5	10	7	10	5	10	1	3	0	1	39.8	39.8	10.3	49.83	445	445;444;103;107;109;110;144;155;160;444;104;157;167;119	1	47	0	56.536	21.3	30.8	14.8	28.8	493370000	173230000	167600000	22952000	129600000	24669000	8661300	8379800	1147600	6480000	165690000	204070000	104620000	127370000
tr|A0A2R8YF43|A0A2R8YF43_HUMAN;tr|A0A2R8YD58|A0A2R8YD58_HUMAN;tr|E7EU96|E7EU96_HUMAN;sp|P68400|CSK21_HUMAN;tr|A0A2R8Y5A0|A0A2R8Y5A0_HUMAN;tr|A0A2R8YDP2|A0A2R8YDP2_HUMAN;tr|A0A2R8YFU2|A0A2R8YFU2_HUMAN;sp|Q8NEV1|CSK23_HUMAN;tr|A0A2R8Y4D6|A0A2R8Y4D6_HUMAN;tr|A0A2R8Y4H0|A0A2R8Y4H0_HUMAN;tr|V9GYA2|V9GYA2_HUMAN;tr|A0A2R8YEW1|A0A2R8YEW1_HUMAN;tr|A0A2R8YDY7|A0A2R8YDY7_HUMAN;tr|A0A2R8YCK2|A0A2R8YCK2_HUMAN…	tr|A0A2R8YF43|A0A2R8YF43_HUMAN;tr|A0A2R8YD58|A0A2R8YD58_HUMAN;tr|E7EU96|E7EU96_HUMAN;sp|P68400|CSK21_HUMAN;tr|A0A2R8Y5A0|A0A2R8Y5A0_HUMAN;tr|A0A2R8YDP2|A0A2R8YDP2_HUMAN;tr|A0A2R8YFU2|A0A2R8YFU2_HUMAN;sp|Q8NEV1|CSK23_HUMAN;tr|A0A2R8Y4D6|A0A2R8Y4D6_HUMAN;tr|A0A2R8Y4H0|A0A2R8Y4H0_HUMAN;tr|V9GYA2|V9GYA2_HUMAN	12;12;12;12;11;9;9;9;7;7;6;5;4;3;2;2;2;2;2;2;2;1	12;12;12;12;11;9;9;9;7;7;6;5;4;3;2;2;2;2;2;2;2;1	12;12;12;12;11;9;9;9;7;7;6;5;4;3;2;2;2;2;2;2;2;1	>tr|A0A2R8YF43|A0A2R8YF43_HUMAN Casein kinase II subunit alpha OS=Homo sapiens OX=9606 GN=CSNK2A1 PE=1 SV=1;>tr|A0A2R8YD58|A0A2R8YD58_HUMAN Casein kinase II subunit alpha OS=Homo sapiens OX=9606 GN=CSNK2A1 PE=1 SV=1;>tr|E7EU96|E7EU96_HUMAN Casein kinase II	22	12	12	12	11	4	4	7	11	4	4	7	11	4	4	7	41.9	41.9	41.9	41.79	363	363;376;385;391;354;354;374;391;207;256;144;133;131;117;74;86;88;92;94;118;152;33	1	36	0	78.449	38.3	12.4	15.4	24.2	558200000	349270000	55160000	27119000	126650000	34888000	21830000	3447500	1694900	7915500	271060000	146570000	143400000	161590000
tr|K7EMV3|K7EMV3_HUMAN;tr|K7EP01|K7EP01_HUMAN;tr|A0A590UJJ6|A0A590UJJ6_HUMAN;tr|B4DEB1|B4DEB1_HUMAN;tr|K7EK07|K7EK07_HUMAN;sp|Q6NXT2|H3C_HUMAN;tr|Q5TEC6|Q5TEC6_HUMAN;sp|Q71DI3|H32_HUMAN;sp|Q16695|H31T_HUMAN;sp|P84243|H33_HUMAN;sp|P68431|H31_HUMAN;tr|K7ES00|K7ES00_HUMAN	tr|K7EMV3|K7EMV3_HUMAN;tr|K7EP01|K7EP01_HUMAN;tr|A0A590UJJ6|A0A590UJJ6_HUMAN;tr|B4DEB1|B4DEB1_HUMAN;tr|K7EK07|K7EK07_HUMAN;sp|Q6NXT2|H3C_HUMAN;tr|Q5TEC6|Q5TEC6_HUMAN;sp|Q71DI3|H32_HUMAN;sp|Q16695|H31T_HUMAN;sp|P84243|H33_HUMAN;sp|P68431|H31_HUMAN;tr|K7ES00|K7ES00_HUMAN	2;2;2;2;2;2;2;2;2;2;2;2	2;2;2;2;2;2;2;2;2;2;2;2	2;2;2;2;2;2;2;2;2;2;2;2	>tr|K7EMV3|K7EMV3_HUMAN Histone H3 OS=Homo sapiens OX=9606 GN=H3-3B PE=1 SV=1;>tr|K7EP01|K7EP01_HUMAN Histone H3.3 OS=Homo sapiens OX=9606 GN=H3-3B PE=1 SV=1;>tr|A0A590UJJ6|A0A590UJJ6_HUMAN Histone H3 OS=Homo sapiens OX=9606 GN=H3-3A PE=1 SV=1;>tr|B4DEB1|B	12	2	2	2	1	0	0	2	1	0	0	2	1	0	0	2	17.4	17.4	17.4	10.334	92	92;113;120;123;132;135;136;136;136;136;136;151	1	3	0.0039841	2.2244	7.6	0	0	17.4	119440000	59849000	0	0	59593000	23888000	11970000	0	0	11919000	0	0	0	73090000
tr|A0A2R8Y7R2|A0A2R8Y7R2_HUMAN;sp|P68871|HBB_HUMAN;tr|F8W6P5|F8W6P5_HUMAN;tr|E9PFT6|E9PFT6_HUMAN;sp|P02042|HBD_HUMAN;tr|E9PEW8|E9PEW8_HUMAN	tr|A0A2R8Y7R2|A0A2R8Y7R2_HUMAN;sp|P68871|HBB_HUMAN;tr|F8W6P5|F8W6P5_HUMAN;tr|E9PFT6|E9PFT6_HUMAN;sp|P02042|HBD_HUMAN;tr|E9PEW8|E9PEW8_HUMAN	4;4;3;3;3;2	2;2;2;1;1;1	2;2;2;1;1;1	>tr|A0A2R8Y7R2|A0A2R8Y7R2_HUMAN Hemoglobin subunit beta OS=Homo sapiens OX=9606 GN=HBB PE=1 SV=1;>sp|P68871|HBB_HUMAN Hemoglobin subunit beta OS=Homo sapiens OX=9606 GN=HBB PE=1 SV=2;>tr|F8W6P5|F8W6P5_HUMAN Hemoglobin subunit beta (Fragment) OS=Homo sapien	6	4	2	2	4	4	3	4	2	2	1	2	2	2	1	2	43.2	26.1	26.1	12.176	111	111;147;90;141;147;104	1	7	0	7.9366	43.2	43.2	28.8	43.2	48245000	22711000	11991000	5716000	7827500	6030600	2838800	1498800	714490	978440	25085000	22915000	0	9300800
tr|A0A2R8Y7C0|A0A2R8Y7C0_HUMAN;sp|P69905|HBA_HUMAN;tr|G3V1N2|G3V1N2_HUMAN;sp|P02008|HBAZ_HUMAN	tr|A0A2R8Y7C0|A0A2R8Y7C0_HUMAN;sp|P69905|HBA_HUMAN;tr|G3V1N2|G3V1N2_HUMAN	6;6;4;1	2;2;0;0	2;2;0;0	>tr|A0A2R8Y7C0|A0A2R8Y7C0_HUMAN Hemoglobin subunit alpha (Fragment) OS=Homo sapiens OX=9606 GN=HBA2 PE=1 SV=1;>sp|P69905|HBA_HUMAN Hemoglobin subunit alpha OS=Homo sapiens OX=9606 GN=HBA1 PE=1 SV=2;>tr|G3V1N2|G3V1N2_HUMAN HCG1745306, isoform CRA_a OS=Homo	4	6	2	2	6	5	4	5	2	1	1	1	2	1	1	1	40.3	14.9	14.9	13.842	134	134;142;110;142	1	5	0	6.2296	40.3	36.6	35.1	36.6	24532000	18253000	3661400	0	2618100	3066600	2281600	457680	0	327260	18253000	0	0	0
tr|E9PFK5|E9PFK5_HUMAN;sp|P78316|NOP14_HUMAN	tr|E9PFK5|E9PFK5_HUMAN;sp|P78316|NOP14_HUMAN	2;2	2;2	2;2	>tr|E9PFK5|E9PFK5_HUMAN Nucleolar protein 14 OS=Homo sapiens OX=9606 GN=NOP14 PE=1 SV=1;>sp|P78316|NOP14_HUMAN Nucleolar protein 14 OS=Homo sapiens OX=9606 GN=NOP14 PE=1 SV=3	2	2	2	2	0	0	0	2	0	0	0	2	0	0	0	2	3	3	3	88.865	788	788;857	1	2	0	6.0412	0	0	0	3	7042100	0	0	0	7042100	195610	0	0	0	195610	0	0	0	8637000
tr|F8WCA5|F8WCA5_HUMAN;tr|E9PGM9|E9PGM9_HUMAN;sp|P78332|RBM6_HUMAN	tr|F8WCA5|F8WCA5_HUMAN;tr|E9PGM9|E9PGM9_HUMAN;sp|P78332|RBM6_HUMAN	1;1;1	1;1;1	1;1;1	>tr|F8WCA5|F8WCA5_HUMAN RNA-binding protein 6 OS=Homo sapiens OX=9606 GN=RBM6 PE=1 SV=1;>tr|E9PGM9|E9PGM9_HUMAN RNA-binding protein 6 OS=Homo sapiens OX=9606 GN=RBM6 PE=1 SV=1;>sp|P78332|RBM6_HUMAN RNA-binding protein 6 OS=Homo sapiens OX=9606 GN=RBM6 PE=1	3	1	1	1	0	0	0	1	0	0	0	1	0	0	0	1	2.6	2.6	2.6	80.389	697	697;991;1123	1	1	0.0032415	2.3551	0	0	0	2.6	3851200	0	0	0	3851200	93932	0	0	0	93932	0	0	0	4723500
sp|P78344|IF4G2_HUMAN;tr|D3DQV9|D3DQV9_HUMAN;tr|H0Y3P2|H0Y3P2_HUMAN;tr|H0YCH5|H0YCH5_HUMAN;tr|E9PKF8|E9PKF8_HUMAN;tr|H0YD77|H0YD77_HUMAN;tr|H0YEC5|H0YEC5_HUMAN;tr|H0YE22|H0YE22_HUMAN;tr|H0YE44|H0YE44_HUMAN;tr|H0YCF8|H0YCF8_HUMAN;tr|H0YEN8|H0YEN8_HUMAN;tr|H0YDC0|H0YDC0_HUMAN	sp|P78344|IF4G2_HUMAN;tr|D3DQV9|D3DQV9_HUMAN;tr|H0Y3P2|H0Y3P2_HUMAN	26;25;24;10;8;8;7;4;2;2;1;1	26;25;24;10;8;8;7;4;2;2;1;1	26;25;24;10;8;8;7;4;2;2;1;1	>sp|P78344|IF4G2_HUMAN Eukaryotic translation initiation factor 4 gamma 2 OS=Homo sapiens OX=9606 GN=EIF4G2 PE=1 SV=1;>tr|D3DQV9|D3DQV9_HUMAN Eukaryotic translation initiation factor 4 gamma 2 (Fragment) OS=Homo sapiens OX=9606 GN=EIF4G2 PE=1 SV=1;>tr|H0Y3	12	26	26	26	14	12	6	24	14	12	6	24	14	12	6	24	34.8	34.8	34.8	102.36	907	907;907;869;444;185;282;244;234;88;129;112;116	1	74	0	95.794	19.1	17.6	7.1	32.3	792780000	213760000	96413000	34554000	448060000	15856000	4275100	1928300	691080	8961200	207170000	246310000	171690000	394830000
sp|P78345|RPP38_HUMAN;tr|Q5VUC9|Q5VUC9_HUMAN;tr|Q5VUC3|Q5VUC3_HUMAN	sp|P78345|RPP38_HUMAN;tr|Q5VUC9|Q5VUC9_HUMAN;tr|Q5VUC3|Q5VUC3_HUMAN	2;1;1	2;1;1	2;1;1	>sp|P78345|RPP38_HUMAN Ribonuclease P protein subunit p38 OS=Homo sapiens OX=9606 GN=RPP38 PE=1 SV=2;>tr|Q5VUC9|Q5VUC9_HUMAN Ribonuclease P protein subunit p38 OS=Homo sapiens OX=9606 GN=RPP38 PE=1 SV=2;>tr|Q5VUC3|Q5VUC3_HUMAN Ribonuclease P protein subuni	3	2	2	2	1	1	0	1	1	1	0	1	1	1	0	1	8.5	8.5	8.5	31.834	283	283;145;168	1	3	0	3.3193	4.2	4.2	0	4.2	23807000	4567200	7489700	0	11750000	1400400	268660	440570	0	691160	0	0	0	14411000
tr|Q5VU11|Q5VU11_HUMAN;sp|P78346|RPP30_HUMAN;tr|Q5VU10|Q5VU10_HUMAN	tr|Q5VU11|Q5VU11_HUMAN;sp|P78346|RPP30_HUMAN	5;5;2	5;5;2	5;5;2	>tr|Q5VU11|Q5VU11_HUMAN Ribonuclease P protein subunit p30 (Fragment) OS=Homo sapiens OX=9606 GN=RPP30 PE=1 SV=1;>sp|P78346|RPP30_HUMAN Ribonuclease P protein subunit p30 OS=Homo sapiens OX=9606 GN=RPP30 PE=1 SV=1	3	5	5	5	4	1	0	0	4	1	0	0	4	1	0	0	29.5	29.5	29.5	28.112	254	254;268;212	1	5	0	7.6332	23.6	5.9	0	0	22947000	14501000	8445600	0	0	1639100	1035800	603260	0	0	14501000	0	0	0
sp|P78347|GTF2I_HUMAN;tr|A0A494C1K3|A0A494C1K3_HUMAN;tr|A0A494C0Q7|A0A494C0Q7_HUMAN;tr|A0A087WW90|A0A087WW90_HUMAN;tr|A0A0D9SF80|A0A0D9SF80_HUMAN;sp|Q86UP8|GTD2A_HUMAN;sp|Q6EKJ0|GTD2B_HUMAN;tr|A0A494C0I1|A0A494C0I1_HUMAN;tr|A0A494C1N8|A0A494C1N8_HUMAN	sp|P78347|GTF2I_HUMAN;tr|A0A494C1K3|A0A494C1K3_HUMAN	18;18;7;1;1;1;1;1;1	18;18;7;1;1;1;1;1;1	18;18;7;1;1;1;1;1;1	>sp|P78347|GTF2I_HUMAN General transcription factor II-I OS=Homo sapiens OX=9606 GN=GTF2I PE=1 SV=2;>tr|A0A494C1K3|A0A494C1K3_HUMAN General transcription factor II-I OS=Homo sapiens OX=9606 GN=GTF2I PE=1 SV=1	9	18	18	18	11	11	7	16	11	11	7	16	11	11	7	16	23	23	23	112.42	998	998;1159;192;437;497;949;949;1111;1116	1	48	0	49.784	15.1	15.8	9.8	21	446980000	140610000	80752000	20179000	205440000	9312000	2929300	1682300	420390	4280000	149270000	165430000	109630000	217710000
sp|P78362|SRPK2_HUMAN;tr|H7C5L6|H7C5L6_HUMAN;tr|H7C521|H7C521_HUMAN;tr|A8MPP7|A8MPP7_HUMAN;tr|A8MPY5|A8MPY5_HUMAN;sp|Q9UPE1|SRPK3_HUMAN;tr|E7ETV6|E7ETV6_HUMAN;tr|H7C2I2|H7C2I2_HUMAN	sp|P78362|SRPK2_HUMAN;tr|H7C5L6|H7C5L6_HUMAN	6;4;2;2;2;2;2;1	4;2;0;0;0;0;0;0	4;2;0;0;0;0;0;0	>sp|P78362|SRPK2_HUMAN SRSF protein kinase 2 OS=Homo sapiens OX=9606 GN=SRPK2 PE=1 SV=3;>tr|H7C5L6|H7C5L6_HUMAN SRSF protein kinase 2 (Fragment) OS=Homo sapiens OX=9606 GN=SRPK2 PE=1 SV=1	8	6	4	4	4	3	1	6	2	2	0	4	2	2	0	4	11.5	8.4	8.4	77.526	688	688;295;204;492;534;567;634;129	1	8	0	7.0904	8	6.7	1.3	11.5	73216000	14795000	13286000	0	45135000	2524700	510160	458150	0	1556400	31452000	30158000	0	36233000
sp|P78371|TCPB_HUMAN;tr|F5GWF6|F5GWF6_HUMAN;tr|F8VQ14|F8VQ14_HUMAN	sp|P78371|TCPB_HUMAN;tr|F5GWF6|F5GWF6_HUMAN;tr|F8VQ14|F8VQ14_HUMAN	24;22;19	24;22;19	24;22;19	>sp|P78371|TCPB_HUMAN T-complex protein 1 subunit beta OS=Homo sapiens OX=9606 GN=CCT2 PE=1 SV=4;>tr|F5GWF6|F5GWF6_HUMAN CCT-beta OS=Homo sapiens OX=9606 GN=CCT2 PE=1 SV=2;>tr|F8VQ14|F8VQ14_HUMAN CCT-beta OS=Homo sapiens OX=9606 GN=CCT2 PE=1 SV=1	3	24	24	24	16	12	9	24	16	12	9	24	16	12	9	24	57.9	57.9	57.9	57.488	535	535;530;416	1	78	0	71.571	42.4	29.2	24.7	57.9	1014200000	421430000	142640000	51577000	398580000	31695000	13170000	4457500	1611800	12456000	389310000	431410000	205360000	358940000
tr|E9PPG9|E9PPG9_HUMAN;sp|P78406|RAE1L_HUMAN;tr|E9PQ57|E9PQ57_HUMAN	tr|E9PPG9|E9PPG9_HUMAN;sp|P78406|RAE1L_HUMAN;tr|E9PQ57|E9PQ57_HUMAN	1;1;1	1;1;1	1;1;1	>tr|E9PPG9|E9PPG9_HUMAN Rae1 protein homolog OS=Homo sapiens OX=9606 GN=RAE1 PE=1 SV=1;>sp|P78406|RAE1L_HUMAN mRNA export factor OS=Homo sapiens OX=9606 GN=RAE1 PE=1 SV=1;>tr|E9PQ57|E9PQ57_HUMAN Rae1 protein homolog OS=Homo sapiens OX=9606 GN=RAE1 PE=1 SV=	3	1	1	1	1	0	0	1	1	0	0	1	1	0	0	1	6.9	6.9	6.9	24.061	217	217;368;437	1	2	0.00084962	2.8071	6.9	0	0	6.9	6631500	4400900	0	0	2230600	736830	488990	0	0	247840	0	0	0	2735800
sp|P78527|PRKDC_HUMAN;tr|F5GX40|F5GX40_HUMAN;tr|H0YG84|H0YG84_HUMAN	sp|P78527|PRKDC_HUMAN	37;1;1	37;1;1	37;1;1	>sp|P78527|PRKDC_HUMAN DNA-dependent protein kinase catalytic subunit OS=Homo sapiens OX=9606 GN=PRKDC PE=1 SV=3	3	37	37	37	20	19	3	29	20	19	3	29	20	19	3	29	11.8	11.8	11.8	469.08	4128	4128;70;90	1	74	0	120.28	6.7	5.9	0.9	9.5	487030000	170050000	84191000	5132900	227650000	2213800	772970	382690	23331	1034800	178500000	193240000	21723000	251920000
sp|P81605|DCD_HUMAN	sp|P81605|DCD_HUMAN	5	5	5	>sp|P81605|DCD_HUMAN Dermcidin OS=Homo sapiens OX=9606 GN=DCD PE=1 SV=2	1	5	5	5	3	3	4	3	3	3	4	3	3	3	4	3	47.3	47.3	47.3	11.284	110	110	1	18	0	12.956	24.5	24.5	34.5	25.5	479820000	208430000	107800000	75289000	88300000	95964000	41686000	21560000	15058000	17660000	235190000	212070000	251920000	145120000
tr|G5E9W7|G5E9W7_HUMAN;tr|G5E9V5|G5E9V5_HUMAN;sp|P82650|RT22_HUMAN;tr|H7C5F2|H7C5F2_HUMAN;tr|H7C5H3|H7C5H3_HUMAN;tr|H7C5L9|H7C5L9_HUMAN	tr|G5E9W7|G5E9W7_HUMAN;tr|G5E9V5|G5E9V5_HUMAN;sp|P82650|RT22_HUMAN;tr|H7C5F2|H7C5F2_HUMAN;tr|H7C5H3|H7C5H3_HUMAN	7;7;7;5;5;3	7;7;7;5;5;3	7;7;7;5;5;3	>tr|G5E9W7|G5E9W7_HUMAN 28S ribosomal protein S22, mitochondrial OS=Homo sapiens OX=9606 GN=MRPS22 PE=1 SV=1;>tr|G5E9V5|G5E9V5_HUMAN 28S ribosomal protein S22, mitochondrial OS=Homo sapiens OX=9606 GN=MRPS22 PE=1 SV=1;>sp|P82650|RT22_HUMAN 28S ribosomal pr	6	7	7	7	7	1	1	2	7	1	1	2	7	1	1	2	24.8	24.8	24.8	36.805	319	319;359;360;165;200;121	1	11	0	13.085	24.8	3.4	3.4	6.3	46971000	38664000	2272000	1075900	4959200	2236700	1841100	108190	51234	236150	29056000	0	0	15690000
sp|P82930|RT34_HUMAN;tr|C9JJ19|C9JJ19_HUMAN	sp|P82930|RT34_HUMAN;tr|C9JJ19|C9JJ19_HUMAN	2;2	2;2	2;2	>sp|P82930|RT34_HUMAN 28S ribosomal protein S34, mitochondrial OS=Homo sapiens OX=9606 GN=MRPS34 PE=1 SV=2;>tr|C9JJ19|C9JJ19_HUMAN 28S ribosomal protein S34, mitochondrial OS=Homo sapiens OX=9606 GN=MRPS34 PE=1 SV=2	2	2	2	2	1	0	0	1	1	0	0	1	1	0	0	1	12.4	12.4	12.4	25.65	218	218;225	1	2	0.00083963	2.7192	8.7	0	0	3.7	9117500	4867700	0	0	4249800	759790	405640	0	0	354150	4867700	0	0	0
sp|P82933|RT09_HUMAN	sp|P82933|RT09_HUMAN	1	1	1	>sp|P82933|RT09_HUMAN 28S ribosomal protein S9, mitochondrial OS=Homo sapiens OX=9606 GN=MRPS9 PE=1 SV=2	1	1	1	1	1	0	0	0	1	0	0	0	1	0	0	0	3.3	3.3	3.3	45.834	396	396	1	1	0.0076278	1.9394	3.3	0	0	0	7975100	7975100	0	0	0	319000	319000	0	0	0	7975100	0	0	0
sp|P83111|LACTB_HUMAN	sp|P83111|LACTB_HUMAN	1	1	1	>sp|P83111|LACTB_HUMAN Serine beta-lactamase-like protein LACTB, mitochondrial OS=Homo sapiens OX=9606 GN=LACTB PE=1 SV=2	1	1	1	1	0	0	0	1	0	0	0	1	0	0	0	1	2.2	2.2	2.2	60.693	547	547	1	1	0.0097087	1.8	0	0	0	2.2	3721600	0	0	0	3721600	148860	0	0	0	148860	0	0	0	4564500
tr|C9JXB8|C9JXB8_HUMAN;tr|C9JNW5|C9JNW5_HUMAN;sp|P83731|RL24_HUMAN	tr|C9JXB8|C9JXB8_HUMAN;tr|C9JNW5|C9JNW5_HUMAN;sp|P83731|RL24_HUMAN	5;5;5	5;5;5	5;5;5	>tr|C9JXB8|C9JXB8_HUMAN 60S ribosomal protein L24 OS=Homo sapiens OX=9606 GN=RPL24 PE=1 SV=1;>tr|C9JNW5|C9JNW5_HUMAN 60S ribosomal protein L24 OS=Homo sapiens OX=9606 GN=RPL24 PE=1 SV=1;>sp|P83731|RL24_HUMAN 60S ribosomal protein L24 OS=Homo sapiens OX=960	3	5	5	5	5	2	2	3	5	2	2	3	5	2	2	3	34.7	34.7	34.7	14.369	121	121;150;157	1	12	0	8.441	34.7	18.2	17.4	24.8	786750000	531520000	47397000	18917000	188910000	112390000	75932000	6771000	2702400	26987000	471350000	145250000	84952000	236560000
sp|Q969Q0|RL36L_HUMAN;sp|P83881|RL36A_HUMAN;tr|H0Y5B4|H0Y5B4_HUMAN;tr|H7BZ11|H7BZ11_HUMAN;tr|J3KQN4|J3KQN4_HUMAN	sp|Q969Q0|RL36L_HUMAN;sp|P83881|RL36A_HUMAN;tr|H0Y5B4|H0Y5B4_HUMAN;tr|H7BZ11|H7BZ11_HUMAN;tr|J3KQN4|J3KQN4_HUMAN	1;1;1;1;1	1;1;1;1;1	1;1;1;1;1	>sp|Q969Q0|RL36L_HUMAN 60S ribosomal protein L36a-like OS=Homo sapiens OX=9606 GN=RPL36AL PE=1 SV=3;>sp|P83881|RL36A_HUMAN 60S ribosomal protein L36a OS=Homo sapiens OX=9606 GN=RPL36A PE=1 SV=2;>tr|H0Y5B4|H0Y5B4_HUMAN 60S ribosomal protein L36a OS=Homo sap	5	1	1	1	1	1	1	1	1	1	1	1	1	1	1	1	8.5	8.5	8.5	12.469	106	106;106;112;118;142	1	4	0.00083126	2.6636	8.5	8.5	8.5	8.5	81003000	55358000	10478000	2578700	12587000	20251000	13840000	2619600	644670	3146900	0	0	0	15438000
sp|P84090|ERH_HUMAN;tr|G3V279|G3V279_HUMAN	sp|P84090|ERH_HUMAN;tr|G3V279|G3V279_HUMAN	2;1	2;1	2;1	>sp|P84090|ERH_HUMAN Enhancer of rudimentary homolog OS=Homo sapiens OX=9606 GN=ERH PE=1 SV=1;>tr|G3V279|G3V279_HUMAN Enhancer of rudimentary homolog OS=Homo sapiens OX=9606 GN=ERH PE=1 SV=1	2	2	2	2	1	1	2	1	1	1	2	1	1	1	2	1	21.2	21.2	21.2	12.259	104	104;71	1	5	0	5.905	10.6	10.6	21.2	10.6	83764000	39693000	12952000	13149000	17970000	16753000	7938500	2590300	2629900	3594000	0	0	52902000	0
tr|J3QR09|J3QR09_HUMAN;tr|J3KTE4|J3KTE4_HUMAN;sp|P84098|RL19_HUMAN	tr|J3QR09|J3QR09_HUMAN;tr|J3KTE4|J3KTE4_HUMAN;sp|P84098|RL19_HUMAN	3;3;3	3;3;3	3;3;3	>tr|J3QR09|J3QR09_HUMAN Ribosomal protein L19 OS=Homo sapiens OX=9606 GN=RPL19 PE=1 SV=1;>tr|J3KTE4|J3KTE4_HUMAN Ribosomal protein L19 OS=Homo sapiens OX=9606 GN=RPL19 PE=1 SV=1;>sp|P84098|RL19_HUMAN 60S ribosomal protein L19 OS=Homo sapiens OX=9606 GN=RPL	3	3	3	3	3	2	1	3	3	2	1	3	3	2	1	3	17.6	17.6	17.6	23.134	193	193;194;196	1	12	0	37.828	17.6	13.5	4.7	17.6	373510000	236160000	27195000	19534000	90614000	62251000	39361000	4532500	3255700	15102000	229670000	0	0	117630000
sp|P84103|SRSF3_HUMAN;tr|A0A087X2D0|A0A087X2D0_HUMAN	sp|P84103|SRSF3_HUMAN;tr|A0A087X2D0|A0A087X2D0_HUMAN	6;5	6;5	5;4	>sp|P84103|SRSF3_HUMAN Serine/arginine-rich splicing factor 3 OS=Homo sapiens OX=9606 GN=SRSF3 PE=1 SV=1;>tr|A0A087X2D0|A0A087X2D0_HUMAN Serine/arginine-rich-splicing factor 3 OS=Homo sapiens OX=9606 GN=SRSF3 PE=1 SV=1	2	6	6	5	6	2	2	3	6	2	2	3	5	2	1	2	34.8	34.8	34.8	19.329	164	164;95	1	16	0	15.919	34.8	18.3	12.8	18.3	631020000	436780000	25025000	41565000	127650000	90146000	62398000	3574900	5937800	18235000	404570000	85374000	190100000	132670000
sp|P98174|FGD1_HUMAN	sp|P98174|FGD1_HUMAN	2	2	2	>sp|P98174|FGD1_HUMAN FYVE, RhoGEF and PH domain-containing protein 1 OS=Homo sapiens OX=9606 GN=FGD1 PE=1 SV=2	1	2	2	2	2	0	0	0	2	0	0	0	2	0	0	0	3.6	3.6	3.6	106.56	961	961	1	2	0.00084602	2.7889	3.6	0	0	0	55294000	55294000	0	0	0	1152000	1152000	0	0	0	55294000	0	0	0
sp|P98175|RBM10_HUMAN	sp|P98175|RBM10_HUMAN	12	12	12	>sp|P98175|RBM10_HUMAN RNA-binding protein 10 OS=Homo sapiens OX=9606 GN=RBM10 PE=1 SV=3	1	12	12	12	11	4	3	8	11	4	3	8	11	4	3	8	15.6	15.6	15.6	103.53	930	930	1	29	0	34.881	15.6	5.2	4.1	11.8	460540000	233920000	51941000	38485000	136200000	11809000	5998000	1331800	986790	3492200	212120000	144740000	162480000	144710000
sp|Q00059|TFAM_HUMAN;tr|H7BYN3|H7BYN3_HUMAN	sp|Q00059|TFAM_HUMAN;tr|H7BYN3|H7BYN3_HUMAN	3;2	3;2	3;2	>sp|Q00059|TFAM_HUMAN Transcription factor A, mitochondrial OS=Homo sapiens OX=9606 GN=TFAM PE=1 SV=1;>tr|H7BYN3|H7BYN3_HUMAN Transcription factor A, mitochondrial (Fragment) OS=Homo sapiens OX=9606 GN=TFAM PE=1 SV=1	2	3	3	3	2	1	0	0	2	1	0	0	2	1	0	0	17.1	17.1	17.1	29.096	246	246;219	1	3	0	3.3652	11	6.1	0	0	88320000	18627000	69693000	0	0	5520000	1164200	4355800	0	0	18627000	0	0	0
sp|Q00266|METK1_HUMAN	sp|Q00266|METK1_HUMAN	1	1	1	>sp|Q00266|METK1_HUMAN S-adenosylmethionine synthase isoform type-1 OS=Homo sapiens OX=9606 GN=MAT1A PE=1 SV=2	1	1	1	1	0	1	1	1	0	1	1	1	0	1	1	1	3.8	3.8	3.8	43.647	395	395	1	3	0	5.767	0	3.8	3.8	3.8	12229000	0	4327100	1675000	6227200	764330	0	270440	104690	389200	0	0	0	7637600
tr|F8VVM2|F8VVM2_HUMAN;sp|Q00325|MPCP_HUMAN	tr|F8VVM2|F8VVM2_HUMAN;sp|Q00325|MPCP_HUMAN	2;2	2;2	2;2	>tr|F8VVM2|F8VVM2_HUMAN Phosphate carrier protein, mitochondrial OS=Homo sapiens OX=9606 GN=SLC25A3 PE=1 SV=1;>sp|Q00325|MPCP_HUMAN Phosphate carrier protein, mitochondrial OS=Homo sapiens OX=9606 GN=SLC25A3 PE=1 SV=2	2	2	2	2	1	1	0	2	1	1	0	2	1	1	0	2	6.2	6.2	6.2	36.161	324	324;362	1	4	0	3.9136	3.7	3.7	0	6.2	93293000	29673000	18308000	0	45312000	5183000	1648500	1017100	0	2517400	0	0	0	55575000
sp|Q00577|PURA_HUMAN	sp|Q00577|PURA_HUMAN	1	1	1	>sp|Q00577|PURA_HUMAN Transcriptional activator protein Pur-alpha OS=Homo sapiens OX=9606 GN=PURA PE=1 SV=2	1	1	1	1	1	0	0	0	1	0	0	0	1	0	0	0	7.1	7.1	7.1	34.91	322	322	1	1	0.00087413	3.1158	7.1	0	0	0	32114000	32114000	0	0	0	4014300	4014300	0	0	0	32114000	0	0	0
sp|Q00610|CLH1_HUMAN;tr|A0A087WVQ6|A0A087WVQ6_HUMAN;tr|A0A087WX41|A0A087WX41_HUMAN;sp|P53675|CLH2_HUMAN;tr|J3KS13|J3KS13_HUMAN;tr|J3KSQ2|J3KSQ2_HUMAN;tr|F5H5N6|F5H5N6_HUMAN	sp|Q00610|CLH1_HUMAN;tr|A0A087WVQ6|A0A087WVQ6_HUMAN	8;8;3;3;2;1;1	8;8;3;3;2;1;1	8;8;3;3;2;1;1	>sp|Q00610|CLH1_HUMAN Clathrin heavy chain 1 OS=Homo sapiens OX=9606 GN=CLTC PE=1 SV=5;>tr|A0A087WVQ6|A0A087WVQ6_HUMAN Clathrin heavy chain OS=Homo sapiens OX=9606 GN=CLTC PE=1 SV=1	7	8	8	8	1	4	3	5	1	4	3	5	1	4	3	5	6.5	6.5	6.5	191.61	1675	1675;1679;1260;1640;612;122;169	1	13	0	14.046	0.5	3.3	2.4	4.4	49785000	4429400	13629000	8553400	23173000	553170	49216	151440	95038	257480	0	33302000	37435000	20501000
tr|A0A1W2PPS1|A0A1W2PPS1_HUMAN;sp|Q00839|HNRPU_HUMAN;tr|A0A1X7SBS1|A0A1X7SBS1_HUMAN;tr|A0A1W2PP35|A0A1W2PP35_HUMAN;tr|Q5RI18|Q5RI18_HUMAN;tr|A0A1W2PQL0|A0A1W2PQL0_HUMAN;tr|A0A1W2PP34|A0A1W2PP34_HUMAN;tr|A0A1W2PPL4|A0A1W2PPL4_HUMAN;tr|A0A1W2PPH7|A0A1W2PPH7_HUMAN;tr|A0A1W2PRZ7|A0A1W2PRZ7_HUMAN;tr|A0A1W2PQ74|A0A1W2PQ74_HUMAN;tr|A0A1W2PQD4|A0A1W2PQD4_HUMAN;tr|A0A1W2PPE9|A0A1W2PPE9_HUMAN;tr|A0A1W2PRI6…	tr|A0A1W2PPS1|A0A1W2PPS1_HUMAN;sp|Q00839|HNRPU_HUMAN;tr|A0A1X7SBS1|A0A1X7SBS1_HUMAN;tr|A0A1W2PP35|A0A1W2PP35_HUMAN;tr|Q5RI18|Q5RI18_HUMAN;tr|A0A1W2PQL0|A0A1W2PQL0_HUMAN;tr|A0A1W2PP34|A0A1W2PP34_HUMAN;tr|A0A1W2PPL4|A0A1W2PPL4_HUMAN;tr|A0A1W2PPH7|A0A1W2PPH7_HUMAN;tr|A0A1W2PRZ7|A0A1W2PRZ7_HUMAN;tr|A0A1W2PQ74|A0A1W2PQ74_HUMAN;tr|A0A1W2PQD4|A0A1W2PQD4_HUMAN	24;24;22;20;19;17;17;17;17;15;15;12;2;2;1	24;24;22;20;19;17;17;17;17;15;15;12;2;2;1	24;24;22;20;19;17;17;17;17;15;15;12;2;2;1	>tr|A0A1W2PPS1|A0A1W2PPS1_HUMAN Heterogeneous nuclear ribonucleoprotein U OS=Homo sapiens OX=9606 GN=HNRNPU PE=1 SV=1;>sp|Q00839|HNRPU_HUMAN Heterogeneous nuclear ribonucleoprotein U OS=Homo sapiens OX=9606 GN=HNRNPU PE=1 SV=6;>tr|A0A1X7SBS1|A0A1X7SBS1_HUM	15	24	24	24	17	14	11	20	17	14	11	20	17	14	11	20	30	30	30	88.317	804	804;825;744;728;602;527;546;547;549;302;372;327;48;128;181	1	87	0	121.05	23.3	21.6	14.6	26.4	4487000000	1703500000	628660000	303700000	1851100000	131970000	50104000	18490000	8932400	54443000	1496200000	1473000000	1281800000	2017000000
tr|J3QL05|J3QL05_HUMAN;tr|J3KP15|J3KP15_HUMAN;sp|Q01130|SRSF2_HUMAN;sp|Q9BRL6|SRSF8_HUMAN	tr|J3QL05|J3QL05_HUMAN;tr|J3KP15|J3KP15_HUMAN;sp|Q01130|SRSF2_HUMAN;sp|Q9BRL6|SRSF8_HUMAN	2;2;2;1	2;2;2;1	2;2;2;1	>tr|J3QL05|J3QL05_HUMAN Serine/arginine-rich splicing factor 2 (Fragment) OS=Homo sapiens OX=9606 GN=SRSF2 PE=1 SV=1;>tr|J3KP15|J3KP15_HUMAN Serine/arginine-rich splicing factor 2 (Fragment) OS=Homo sapiens OX=9606 GN=SRSF2 PE=1 SV=8;>sp|Q01130|SRSF2_HUMAN	4	2	2	2	2	2	1	2	2	2	1	2	2	2	1	2	18.5	18.5	18.5	15.156	130	130;133;221;282	1	11	0	8.7169	18.5	18.5	12.3	18.5	450690000	230850000	70143000	10878000	138820000	75115000	38475000	11691000	1813000	23137000	197670000	121110000	0	144110000
sp|Q01469|FABP5_HUMAN	sp|Q01469|FABP5_HUMAN	2	2	2	>sp|Q01469|FABP5_HUMAN Fatty acid-binding protein 5 OS=Homo sapiens OX=9606 GN=FABP5 PE=1 SV=3	1	2	2	2	1	2	1	2	1	2	1	2	1	2	1	2	13.3	13.3	13.3	15.164	135	135	1	6	0	3.2673	6.7	13.3	6.7	13.3	85367000	17207000	24704000	9446200	34009000	10671000	2150900	3088100	1180800	4251100	0	52720000	0	40479000
sp|Q01780|EXOSX_HUMAN;tr|K7EJ37|K7EJ37_HUMAN	sp|Q01780|EXOSX_HUMAN	17;3	17;3	17;3	>sp|Q01780|EXOSX_HUMAN Exosome component 10 OS=Homo sapiens OX=9606 GN=EXOSC10 PE=1 SV=2	2	17	17	17	14	11	5	12	14	11	5	12	14	11	5	12	29.7	29.7	29.7	100.83	885	885;124	1	43	0	51.803	24.9	20.3	7.9	20.6	401920000	155000000	69515000	22176000	155230000	7307600	2818100	1263900	403200	2822400	151020000	128420000	121240000	178800000
tr|B0QYK0|B0QYK0_HUMAN;sp|Q01844|EWS_HUMAN;tr|A0A0D9SFL3|A0A0D9SFL3_HUMAN;tr|C9JGE3|C9JGE3_HUMAN;tr|H7BY36|H7BY36_HUMAN	tr|B0QYK0|B0QYK0_HUMAN;sp|Q01844|EWS_HUMAN;tr|A0A0D9SFL3|A0A0D9SFL3_HUMAN;tr|C9JGE3|C9JGE3_HUMAN;tr|H7BY36|H7BY36_HUMAN	7;7;6;6;5	7;7;6;6;5	7;7;6;6;5	>tr|B0QYK0|B0QYK0_HUMAN RNA-binding protein EWS OS=Homo sapiens OX=9606 GN=EWSR1 PE=1 SV=1;>sp|Q01844|EWS_HUMAN RNA-binding protein EWS OS=Homo sapiens OX=9606 GN=EWSR1 PE=1 SV=1;>tr|A0A0D9SFL3|A0A0D9SFL3_HUMAN RNA-binding protein EWS OS=Homo sapiens OX=96	5	7	7	7	7	7	3	7	7	7	3	7	7	7	3	7	14.6	14.6	14.6	64.929	618	618;656;584;620;308	1	37	0	140.16	14.6	14.6	6.3	14.6	1044400000	508870000	148240000	49426000	337870000	61436000	29934000	8720100	2907400	19875000	402230000	238460000	223850000	293460000
sp|Q02413|DSG1_HUMAN	sp|Q02413|DSG1_HUMAN	21	21	21	>sp|Q02413|DSG1_HUMAN Desmoglein-1 OS=Homo sapiens OX=9606 GN=DSG1 PE=1 SV=2	1	21	21	21	17	15	14	18	17	15	14	18	17	15	14	18	26.8	26.8	26.8	113.75	1049	1049	1	90	0	97.096	25.4	19.8	17.9	23.1	1315800000	521960000	208790000	256140000	328910000	32093000	12731000	5092500	6247200	8022100	433510000	458620000	742930000	384810000
sp|Q02543|RL18A_HUMAN;tr|M0R3D6|M0R3D6_HUMAN;tr|M0R1A7|M0R1A7_HUMAN;tr|M0R117|M0R117_HUMAN;tr|M0R0P7|M0R0P7_HUMAN	sp|Q02543|RL18A_HUMAN;tr|M0R3D6|M0R3D6_HUMAN;tr|M0R1A7|M0R1A7_HUMAN;tr|M0R117|M0R117_HUMAN;tr|M0R0P7|M0R0P7_HUMAN	9;8;8;8;5	9;8;8;8;5	9;8;8;8;5	>sp|Q02543|RL18A_HUMAN 60S ribosomal protein L18a OS=Homo sapiens OX=9606 GN=RPL18A PE=1 SV=2;>tr|M0R3D6|M0R3D6_HUMAN 60S ribosomal protein L18a (Fragment) OS=Homo sapiens OX=9606 GN=RPL18A PE=1 SV=1;>tr|M0R1A7|M0R1A7_HUMAN 60S ribosomal protein L18a OS=Ho	5	9	9	9	9	6	2	6	9	6	2	6	9	6	2	6	50	50	50	20.762	176	176;141;147;154;137	1	30	0	21.613	50	34.7	13.1	34.7	1827500000	1148100000	235730000	26491000	417220000	203060000	127560000	26192000	2943500	46358000	1147500000	479660000	146810000	483700000
sp|Q02809|PLOD1_HUMAN;tr|Q5JXB7|Q5JXB7_HUMAN;tr|Q5JXB8|Q5JXB8_HUMAN	sp|Q02809|PLOD1_HUMAN	16;5;4	16;5;4	16;5;4	>sp|Q02809|PLOD1_HUMAN Procollagen-lysine,2-oxoglutarate 5-dioxygenase 1 OS=Homo sapiens OX=9606 GN=PLOD1 PE=1 SV=2	3	16	16	16	2	8	0	16	2	8	0	16	2	8	0	16	28.7	28.7	28.7	83.549	727	727;283;225	1	31	0	36.062	4.1	16	0	28.7	359170000	15895000	85255000	0	258020000	8162800	361250	1937600	0	5864000	16978000	176860000	0	296570000
sp|Q02878|RL6_HUMAN;tr|F8VZ45|F8VZ45_HUMAN;tr|U3KQR5|U3KQR5_HUMAN;tr|F8VR69|F8VR69_HUMAN;tr|F8VZA3|F8VZA3_HUMAN;tr|F8VWR1|F8VWR1_HUMAN;tr|F8VU16|F8VU16_HUMAN	sp|Q02878|RL6_HUMAN	11;3;3;2;1;1;1	11;3;3;2;1;1;1	11;3;3;2;1;1;1	>sp|Q02878|RL6_HUMAN 60S ribosomal protein L6 OS=Homo sapiens OX=9606 GN=RPL6 PE=1 SV=3	7	11	11	11	10	9	3	9	10	9	3	9	10	9	3	9	34.4	34.4	34.4	32.728	288	288;159;160;63;105;118;120	1	39	0	47.912	31.9	34	13.5	31.9	1568700000	606620000	339700000	15429000	606970000	120670000	46663000	26131000	1186900	46690000	586710000	634100000	76554000	823760000
tr|E9PCY5|E9PCY5_HUMAN;sp|Q02880|TOP2B_HUMAN	tr|E9PCY5|E9PCY5_HUMAN;sp|Q02880|TOP2B_HUMAN	9;9	9;9	6;6	>tr|E9PCY5|E9PCY5_HUMAN DNA topoisomerase 2 (Fragment) OS=Homo sapiens OX=9606 GN=TOP2B PE=1 SV=1;>sp|Q02880|TOP2B_HUMAN DNA topoisomerase 2-beta OS=Homo sapiens OX=9606 GN=TOP2B PE=1 SV=3	2	9	9	6	3	7	3	9	3	7	3	9	2	4	2	6	9.4	9.4	6.1	130.48	1150	1150;1626	1	24	0	22.75	2.8	7	3	9.4	162300000	13602000	39394000	8626800	100670000	2459100	206100	596880	130710	1525400	19272000	80434000	39152000	111080000
tr|I3L1P8|I3L1P8_HUMAN;sp|Q02978|M2OM_HUMAN	tr|I3L1P8|I3L1P8_HUMAN;sp|Q02978|M2OM_HUMAN	1;1	1;1	1;1	>tr|I3L1P8|I3L1P8_HUMAN Mitochondrial 2-oxoglutarate/malate carrier protein (Fragment) OS=Homo sapiens OX=9606 GN=SLC25A11 PE=1 SV=1;>sp|Q02978|M2OM_HUMAN Mitochondrial 2-oxoglutarate/malate carrier protein OS=Homo sapiens OX=9606 GN=SLC25A11 PE=1 SV=3	2	1	1	1	1	0	0	0	1	0	0	0	1	0	0	0	5.4	5.4	5.4	32.182	296	296;314	1	1	0.007657	1.9625	5.4	0	0	0	1959100	1959100	0	0	0	115240	115240	0	0	0	1959100	0	0	0
sp|Q03181|PPARD_HUMAN	sp|Q03181|PPARD_HUMAN	1	1	1	>sp|Q03181|PPARD_HUMAN Peroxisome proliferator-activated receptor delta OS=Homo sapiens OX=9606 GN=PPARD PE=1 SV=1	1	1	1	1	0	1	1	1	0	1	1	1	0	1	1	1	1.6	1.6	1.6	49.903	441	441	1	3	0	4.4408	0	1.6	1.6	1.6	143170000	0	38787000	39591000	64792000	6507800	0	1763100	1799600	2945100	0	0	0	79467000
tr|E7EX73|E7EX73_HUMAN;tr|E9PGM1|E9PGM1_HUMAN;tr|E7EUU4|E7EUU4_HUMAN;sp|Q04637|IF4G1_HUMAN;tr|C9JF13|C9JF13_HUMAN;tr|C9J6B6|C9J6B6_HUMAN;tr|C9K073|C9K073_HUMAN;tr|C9J2Z7|C9J2Z7_HUMAN;tr|H7C044|H7C044_HUMAN;tr|H7C0V6|H7C0V6_HUMAN;tr|F8WCF2|F8WCF2_HUMAN;tr|C9JWH7|C9JWH7_HUMAN;tr|C9J556|C9J556_HUMAN;REV__tr|F5H7J8|F5H7J8_HUMAN;tr|C9JHW9|C9JHW9_HUMAN;tr|C9JSU8|C9JSU8_HUMAN;tr|C9JWW9|C9JWW9_HUMAN;REV_…	tr|E7EX73|E7EX73_HUMAN;tr|E9PGM1|E9PGM1_HUMAN;tr|E7EUU4|E7EUU4_HUMAN;sp|Q04637|IF4G1_HUMAN;tr|C9JF13|C9JF13_HUMAN;tr|C9J6B6|C9J6B6_HUMAN	31;31;31;31;17;16;14;13;6;4;1;1;1;1;1;1;1;1;1;1	31;31;31;31;17;16;14;13;6;4;1;1;1;1;1;1;1;1;1;1	28;28;28;28;15;15;14;13;5;4;1;1;1;1;1;1;1;1;1;1	>tr|E7EX73|E7EX73_HUMAN Eukaryotic translation initiation factor 4 gamma 1 OS=Homo sapiens OX=9606 GN=EIF4G1 PE=1 SV=1;>tr|E9PGM1|E9PGM1_HUMAN Eukaryotic translation initiation factor 4 gamma 1 OS=Homo sapiens OX=9606 GN=EIF4G1 PE=1 SV=1;>tr|E7EUU4|E7EUU4_	20	31	31	28	23	25	12	28	23	25	12	28	21	24	12	25	26.7	26.7	24.6	158.64	1436	1436;1513;1560;1599;903;757;869;833;226;180;50;127;143;157;160;163;285;295;324;340	1	115	0	178.11	19.6	22.5	10.1	24.6	2198700000	457900000	420580000	110060000	1210100000	33313000	6937900	6372400	1667600	18335000	487100000	805950000	707220000	1219800000
tr|A0A0A0MSZ9|A0A0A0MSZ9_HUMAN;sp|Q05048|CSTF1_HUMAN	tr|A0A0A0MSZ9|A0A0A0MSZ9_HUMAN;sp|Q05048|CSTF1_HUMAN	1;1	1;1	1;1	>tr|A0A0A0MSZ9|A0A0A0MSZ9_HUMAN Cleavage stimulation factor subunit 1 (Fragment) OS=Homo sapiens OX=9606 GN=CSTF1 PE=1 SV=1;>sp|Q05048|CSTF1_HUMAN Cleavage stimulation factor subunit 1 OS=Homo sapiens OX=9606 GN=CSTF1 PE=1 SV=1	2	1	1	1	1	0	0	0	1	0	0	0	1	0	0	0	6.1	6.1	6.1	38.448	345	345;431	1	2	0	4.1177	6.1	0	0	0	20266000	20266000	0	0	0	1558900	1558900	0	0	0	20266000	0	0	0
tr|Q5T760|Q5T760_HUMAN;sp|Q05519|SRS11_HUMAN;tr|B4DWT1|B4DWT1_HUMAN;tr|Q5T757|Q5T757_HUMAN	tr|Q5T760|Q5T760_HUMAN;sp|Q05519|SRS11_HUMAN;tr|B4DWT1|B4DWT1_HUMAN	4;4;2;1	4;4;2;1	4;4;2;1	>tr|Q5T760|Q5T760_HUMAN Serine/arginine-rich-splicing factor 11 (Fragment) OS=Homo sapiens OX=9606 GN=SRSF11 PE=1 SV=1;>sp|Q05519|SRS11_HUMAN Serine/arginine-rich splicing factor 11 OS=Homo sapiens OX=9606 GN=SRSF11 PE=1 SV=1;>tr|B4DWT1|B4DWT1_HUMAN Serine	4	4	4	4	3	2	2	1	3	2	2	1	3	2	2	1	17	17	17	42.316	389	389;484;128;424	1	9	0	8.2238	12.6	8	9	3.6	64811000	42432000	9674000	7961500	4743300	7201200	4714600	1074900	884610	527030	31858000	0	42604000	0
tr|Q5JY90|Q5JY90_HUMAN;sp|Q06187|BTK_HUMAN;tr|U3NG26|U3NG26_HUMAN	tr|Q5JY90|Q5JY90_HUMAN;sp|Q06187|BTK_HUMAN;tr|U3NG26|U3NG26_HUMAN	2;2;1	2;2;1	2;2;1	>tr|Q5JY90|Q5JY90_HUMAN Tyrosine-protein kinase OS=Homo sapiens OX=9606 GN=BTK PE=1 SV=1;>sp|Q06187|BTK_HUMAN Tyrosine-protein kinase BTK OS=Homo sapiens OX=9606 GN=BTK PE=1 SV=3;>tr|U3NG26|U3NG26_HUMAN Tyrosine-protein kinase OS=Homo sapiens OX=9606 GN=BT	3	2	2	2	0	1	0	1	0	1	0	1	0	1	0	1	6	6	6	55.88	483	483;659;568	1	2	0.0047468	2.1459	0	3.1	0	2.9	5903000	0	1477300	0	4425700	196770	0	49244	0	147520	0	3078900	0	0
tr|D6RIY6|D6RIY6_HUMAN;sp|Q06265|EXOS9_HUMAN;tr|D6R905|D6R905_HUMAN;tr|D6RA17|D6RA17_HUMAN;tr|D6RAP4|D6RAP4_HUMAN;tr|H0Y9L5|H0Y9L5_HUMAN	tr|D6RIY6|D6RIY6_HUMAN;sp|Q06265|EXOS9_HUMAN	5;5;2;2;1;1	5;5;2;2;1;1	5;5;2;2;1;1	>tr|D6RIY6|D6RIY6_HUMAN Exosome complex component RRP45 OS=Homo sapiens OX=9606 GN=EXOSC9 PE=1 SV=1;>sp|Q06265|EXOS9_HUMAN Exosome complex component RRP45 OS=Homo sapiens OX=9606 GN=EXOSC9 PE=1 SV=3	6	5	5	5	5	2	3	4	5	2	3	4	5	2	3	4	15.1	15.1	15.1	46.977	423	423;439;226;242;86;172	1	14	0	12.143	15.1	5	8	12.5	182880000	65774000	27894000	13322000	75894000	11430000	4110900	1743400	832610	4743400	52018000	79448000	45550000	93571000
sp|Q06330|SUH_HUMAN;tr|D6R927|D6R927_HUMAN;tr|H0Y8R3|H0Y8R3_HUMAN;tr|D6RBQ8|D6RBQ8_HUMAN;tr|D6RA45|D6RA45_HUMAN;tr|D6RCM1|D6RCM1_HUMAN	sp|Q06330|SUH_HUMAN;tr|D6R927|D6R927_HUMAN	5;4;2;1;1;1	5;4;2;1;1;1	5;4;2;1;1;1	>sp|Q06330|SUH_HUMAN Recombining binding protein suppressor of hairless OS=Homo sapiens OX=9606 GN=RBPJ PE=1 SV=3;>tr|D6R927|D6R927_HUMAN Recombining-binding protein suppressor of hairless OS=Homo sapiens OX=9606 GN=RBPJ PE=1 SV=1	6	5	5	5	3	2	1	4	3	2	1	4	3	2	1	4	12	12	12	55.637	500	500;382;135;157;189;229	1	10	0	7.4294	7.6	5.4	2.2	9.8	70962000	27535000	9728100	3011900	30687000	3734800	1449200	512000	158520	1615100	22111000	30490000	0	32845000
tr|A0A0A0MSI0|A0A0A0MSI0_HUMAN;sp|Q06830|PRDX1_HUMAN;tr|A0A0A0MRQ5|A0A0A0MRQ5_HUMAN	tr|A0A0A0MSI0|A0A0A0MSI0_HUMAN;sp|Q06830|PRDX1_HUMAN;tr|A0A0A0MRQ5|A0A0A0MRQ5_HUMAN	4;4;2	4;4;2	3;3;1	>tr|A0A0A0MSI0|A0A0A0MSI0_HUMAN Peroxiredoxin-1 (Fragment) OS=Homo sapiens OX=9606 GN=PRDX1 PE=1 SV=1;>sp|Q06830|PRDX1_HUMAN Peroxiredoxin-1 OS=Homo sapiens OX=9606 GN=PRDX1 PE=1 SV=1;>tr|A0A0A0MRQ5|A0A0A0MRQ5_HUMAN Peroxiredoxin-1 OS=Homo sapiens OX=9606	3	4	4	3	3	4	1	3	3	4	1	3	2	3	0	3	24.6	24.6	18.1	18.976	171	171;199;97	1	11	0	9.4544	18.7	24.6	6.4	18.1	96322000	19214000	26487000	17227000	33394000	7409400	1478000	2037400	1325200	2568800	29167000	51090000	0	35115000
tr|G3V203|G3V203_HUMAN;tr|H0YHA7|H0YHA7_HUMAN;sp|Q07020|RL18_HUMAN;tr|J3QQ67|J3QQ67_HUMAN;tr|F8VUA6|F8VUA6_HUMAN;tr|F8VYV2|F8VYV2_HUMAN;tr|A0A075B7A0|A0A075B7A0_HUMAN	tr|G3V203|G3V203_HUMAN;tr|H0YHA7|H0YHA7_HUMAN;sp|Q07020|RL18_HUMAN;tr|J3QQ67|J3QQ67_HUMAN;tr|F8VUA6|F8VUA6_HUMAN;tr|F8VYV2|F8VYV2_HUMAN;tr|A0A075B7A0|A0A075B7A0_HUMAN	6;6;6;6;4;4;4	6;6;6;6;4;4;4	6;6;6;6;4;4;4	>tr|G3V203|G3V203_HUMAN 60S ribosomal protein L18 OS=Homo sapiens OX=9606 GN=RPL18 PE=1 SV=1;>tr|H0YHA7|H0YHA7_HUMAN 60S ribosomal protein L18 (Fragment) OS=Homo sapiens OX=9606 GN=RPL18 PE=1 SV=1;>sp|Q07020|RL18_HUMAN 60S ribosomal protein L18 OS=Homo sap	7	6	6	6	4	4	3	5	4	4	3	5	4	4	3	5	36	36	36	18.756	164	164;167;188;190;130;133;138	1	20	0	37.253	29.3	29.3	22.6	29.3	2659200000	1327300000	371100000	80131000	880670000	379880000	189610000	53014000	11447000	125810000	1075600000	923420000	346440000	1157800000
sp|Q07021|C1QBP_HUMAN;tr|I3L3Q7|I3L3Q7_HUMAN;tr|I3L3B0|I3L3B0_HUMAN	sp|Q07021|C1QBP_HUMAN;tr|I3L3Q7|I3L3Q7_HUMAN;tr|I3L3B0|I3L3B0_HUMAN	7;5;5	7;5;5	7;5;5	>sp|Q07021|C1QBP_HUMAN Complement component 1 Q subcomponent-binding protein, mitochondrial OS=Homo sapiens OX=9606 GN=C1QBP PE=1 SV=1;>tr|I3L3Q7|I3L3Q7_HUMAN Complement component 1 Q subcomponent-binding protein, mitochondrial (Fragment) OS=Homo sapiens O	3	7	7	7	7	3	5	2	7	3	5	2	7	3	5	2	25.2	25.2	25.2	31.362	282	282;177;178	1	23	0	101.3	25.2	16.7	24.1	12.1	3071100000	2872000000	7959500	184770000	6360900	236230000	220920000	612270	14213000	489300	3050500000	20478000	512610000	13427000
sp|Q07666|KHDR1_HUMAN;sp|O75525|KHDR3_HUMAN;sp|Q5VWX1|KHDR2_HUMAN	sp|Q07666|KHDR1_HUMAN	5;1;1	5;1;1	5;1;1	>sp|Q07666|KHDR1_HUMAN KH domain-containing, RNA-binding, signal transduction-associated protein 1 OS=Homo sapiens OX=9606 GN=KHDRBS1 PE=1 SV=1	3	5	5	5	5	3	1	4	5	3	1	4	5	3	1	4	19.9	19.9	19.9	48.227	443	443;346;349	1	13	0	9.718	19.9	14.7	2	16.7	144760000	62196000	13660000	5538200	63369000	13160000	5654200	1241800	503470	5760800	69861000	47391000	0	51133000
sp|Q07955|SRSF1_HUMAN;tr|J3KTL2|J3KTL2_HUMAN;tr|J3QQV5|J3QQV5_HUMAN;tr|J3KSW7|J3KSW7_HUMAN;tr|J3KSR8|J3KSR8_HUMAN	sp|Q07955|SRSF1_HUMAN;tr|J3KTL2|J3KTL2_HUMAN;tr|J3QQV5|J3QQV5_HUMAN;tr|J3KSW7|J3KSW7_HUMAN	8;8;4;4;3	8;8;4;4;3	7;7;4;4;3	>sp|Q07955|SRSF1_HUMAN Serine/arginine-rich splicing factor 1 OS=Homo sapiens OX=9606 GN=SRSF1 PE=1 SV=2;>tr|J3KTL2|J3KTL2_HUMAN Serine/arginine-rich splicing factor 1 OS=Homo sapiens OX=9606 GN=SRSF1 PE=1 SV=1;>tr|J3QQV5|J3QQV5_HUMAN Serine/arginine-rich	5	8	8	7	6	3	3	8	6	3	3	8	6	3	2	7	32.7	32.7	29.8	27.744	248	248;253;65;73;143	1	23	0	23.463	25.8	13.3	12.1	32.7	340460000	116370000	60918000	11261000	151920000	26189000	8951200	4686000	866210	11686000	132970000	111860000	81661000	148460000
sp|Q08188|TGM3_HUMAN;tr|A0A494C0J7|A0A494C0J7_HUMAN	sp|Q08188|TGM3_HUMAN;tr|A0A494C0J7|A0A494C0J7_HUMAN	4;4	4;4	4;4	>sp|Q08188|TGM3_HUMAN Protein-glutamine gamma-glutamyltransferase E OS=Homo sapiens OX=9606 GN=TGM3 PE=1 SV=4;>tr|A0A494C0J7|A0A494C0J7_HUMAN TGc domain-containing protein OS=Homo sapiens OX=9606 PE=3 SV=1	2	4	4	4	4	3	2	4	4	3	2	4	4	3	2	4	8.4	8.4	8.4	76.631	693	693;712	1	16	0	22.5	8.4	5.5	4.8	8.4	105270000	45833000	18330000	17714000	23394000	2631800	1145800	458250	442850	584850	35097000	44137000	77830000	26929000
sp|Q08211|DHX9_HUMAN	sp|Q08211|DHX9_HUMAN	32	32	32	>sp|Q08211|DHX9_HUMAN ATP-dependent RNA helicase A OS=Homo sapiens OX=9606 GN=DHX9 PE=1 SV=4	1	32	32	32	27	27	16	30	27	27	16	30	27	27	16	30	28.5	28.5	28.5	140.96	1270	1270	1	137	0	148.46	26.1	27.5	16.5	27.1	4021100000	1114400000	925200000	240380000	1741200000	65920000	18268000	15167000	3940600	28544000	1184100000	1702600000	1342500000	1767300000
sp|Q08379|GOGA2_HUMAN;tr|A0A087WYC0|A0A087WYC0_HUMAN;tr|A0A1W2PQY5|A0A1W2PQY5_HUMAN	sp|Q08379|GOGA2_HUMAN;tr|A0A087WYC0|A0A087WYC0_HUMAN;tr|A0A1W2PQY5|A0A1W2PQY5_HUMAN	2;1;1	2;1;1	2;1;1	>sp|Q08379|GOGA2_HUMAN Golgin subfamily A member 2 OS=Homo sapiens OX=9606 GN=GOLGA2 PE=1 SV=3;>tr|A0A087WYC0|A0A087WYC0_HUMAN Golgin subfamily A member 2 OS=Homo sapiens OX=9606 GN=GOLGA2 PE=1 SV=1;>tr|A0A1W2PQY5|A0A1W2PQY5_HUMAN Golgin subfamily A member	3	2	2	2	2	1	1	2	2	1	1	2	2	1	1	2	2.2	2.2	2.2	113.08	1002	1002;286;346	1	6	0	6.2993	2.2	1	1	2.2	21042000	8565700	1474600	851660	10150000	457440	186210	32056	18514	220660	8083100	0	0	12932000
sp|Q08426|ECHP_HUMAN	sp|Q08426|ECHP_HUMAN	3	3	3	>sp|Q08426|ECHP_HUMAN Peroxisomal bifunctional enzyme OS=Homo sapiens OX=9606 GN=EHHADH PE=1 SV=3	1	3	3	3	2	0	1	2	2	0	1	2	2	0	1	2	6.6	6.6	6.6	79.494	723	723	1	5	0	12.445	4.6	0	2.1	4.6	10109000	4732500	0	1340500	4035600	219750	102880	0	29141	87730	0	0	5392900	0
sp|Q08554|DSC1_HUMAN	sp|Q08554|DSC1_HUMAN	11	11	11	>sp|Q08554|DSC1_HUMAN Desmocollin-1 OS=Homo sapiens OX=9606 GN=DSC1 PE=1 SV=2	1	11	11	11	6	6	7	8	6	6	7	8	6	6	7	8	14.1	14.1	14.1	99.986	894	894	1	36	0	45.177	8.1	7.9	10.7	10.5	437950000	152160000	92385000	33220000	160190000	9123900	3169900	1924700	692080	3337200	168940000	137410000	257200000	106650000
sp|Q08945|SSRP1_HUMAN;tr|E9PMD4|E9PMD4_HUMAN;tr|A0A0U1RRK2|A0A0U1RRK2_HUMAN;tr|E9PPZ7|E9PPZ7_HUMAN	sp|Q08945|SSRP1_HUMAN	15;5;2;1	15;5;2;1	15;5;2;1	>sp|Q08945|SSRP1_HUMAN FACT complex subunit SSRP1 OS=Homo sapiens OX=9606 GN=SSRP1 PE=1 SV=1	4	15	15	15	14	7	4	11	14	7	4	11	14	7	4	11	25.2	25.2	25.2	81.074	709	709;173;225;89	1	44	0	39.204	24.1	13.7	6.1	19.7	676580000	394910000	54826000	19390000	207450000	22553000	13164000	1827500	646330	6915000	340810000	164680000	110420000	215260000
sp|Q08J23|NSUN2_HUMAN;tr|A0A140T9Y7|A0A140T9Y7_HUMAN	sp|Q08J23|NSUN2_HUMAN	15;3	15;3	15;3	>sp|Q08J23|NSUN2_HUMAN RNA cytosine C(5)-methyltransferase NSUN2 OS=Homo sapiens OX=9606 GN=NSUN2 PE=1 SV=2	2	15	15	15	8	9	3	12	8	9	3	12	8	9	3	12	28.9	28.9	28.9	86.47	767	767;202	1	39	0	52.622	13	16.4	5.9	22.4	395410000	107100000	70397000	21584000	196340000	8986700	2434000	1599900	490540	4462200	100900000	154370000	94322000	224730000
sp|Q09028|RBBP4_HUMAN;tr|H0YF10|H0YF10_HUMAN;tr|H0YEU5|H0YEU5_HUMAN;tr|H0YCT5|H0YCT5_HUMAN;tr|H0YDK2|H0YDK2_HUMAN;tr|Q5JP02|Q5JP02_HUMAN;tr|E9PNS2|E9PNS2_HUMAN;tr|C9JPP3|C9JPP3_HUMAN;tr|E9PIC4|E9PIC4_HUMAN;tr|E9PNS6|E9PNS6_HUMAN	sp|Q09028|RBBP4_HUMAN;tr|H0YF10|H0YF10_HUMAN	9;5;4;4;4;3;1;1;1;1	9;5;4;4;4;3;1;1;1;1	5;1;1;1;1;0;1;1;1;1	>sp|Q09028|RBBP4_HUMAN Histone-binding protein RBBP4 OS=Homo sapiens OX=9606 GN=RBBP4 PE=1 SV=3;>tr|H0YF10|H0YF10_HUMAN Histone-binding protein RBBP4 (Fragment) OS=Homo sapiens OX=9606 GN=RBBP4 PE=1 SV=1	10	9	9	5	7	6	5	8	7	6	5	8	4	4	3	5	26.1	26.1	19.1	47.655	425	425;207;167;180;262;175;62;87;87;104	1	27	0	45.014	23.1	20.7	17.9	26.1	715270000	306120000	114170000	39097000	255870000	51091000	21866000	8155300	2792600	18277000	297680000	263980000	180930000	272600000
sp|Q09161|NCBP1_HUMAN;tr|X6R941|X6R941_HUMAN	sp|Q09161|NCBP1_HUMAN	12;1	12;1	12;1	>sp|Q09161|NCBP1_HUMAN Nuclear cap-binding protein subunit 1 OS=Homo sapiens OX=9606 GN=NCBP1 PE=1 SV=1	2	12	12	12	9	4	4	8	9	4	4	8	9	4	4	8	18.7	18.7	18.7	91.838	790	790;155	1	34	0	22.577	14.7	5.8	5.6	11.4	173830000	81260000	20537000	11450000	60585000	5112700	2390000	604030	336750	1781900	68589000	47921000	46529000	63648000
sp|Q0VDF9|HSP7E_HUMAN	sp|Q0VDF9|HSP7E_HUMAN	2	2	2	>sp|Q0VDF9|HSP7E_HUMAN Heat shock 70 kDa protein 14 OS=Homo sapiens OX=9606 GN=HSPA14 PE=1 SV=1	1	2	2	2	0	0	0	2	0	0	0	2	0	0	0	2	7.1	7.1	7.1	54.794	509	509	1	2	0	7.2088	0	0	0	7.1	10279000	0	0	0	10279000	380700	0	0	0	380700	0	0	0	12607000
sp|Q10570|CPSF1_HUMAN;tr|E9PIM1|E9PIM1_HUMAN	sp|Q10570|CPSF1_HUMAN	11;2	11;2	11;2	>sp|Q10570|CPSF1_HUMAN Cleavage and polyadenylation specificity factor subunit 1 OS=Homo sapiens OX=9606 GN=CPSF1 PE=1 SV=2	2	11	11	11	10	6	6	9	10	6	6	9	10	6	6	9	10.6	10.6	10.6	160.88	1443	1443;148	1	31	0	59.45	9.7	5.3	5.5	8.2	216770000	72083000	41489000	23860000	79340000	3141600	1044700	601290	345790	1149900	69935000	90687000	102490000	88737000
tr|A0A087WYP7|A0A087WYP7_HUMAN;tr|J3KNP2|J3KNP2_HUMAN;sp|Q12788|TBL3_HUMAN	tr|A0A087WYP7|A0A087WYP7_HUMAN;tr|J3KNP2|J3KNP2_HUMAN;sp|Q12788|TBL3_HUMAN	3;3;3	3;3;3	3;3;3	>tr|A0A087WYP7|A0A087WYP7_HUMAN Transducin beta-like protein 3 OS=Homo sapiens OX=9606 GN=TBL3 PE=1 SV=1;>tr|J3KNP2|J3KNP2_HUMAN Transducin beta-like protein 3 (Fragment) OS=Homo sapiens OX=9606 GN=TBL3 PE=1 SV=1;>sp|Q12788|TBL3_HUMAN Transducin beta-like	3	3	3	3	0	1	0	3	0	1	0	3	0	1	0	3	8.3	8.3	8.3	55.933	518	518;697;808	1	4	0	4.0459	0	2.5	0	8.3	6667900	0	0	0	6667900	266710	0	0	0	266710	0	0	0	8178000
sp|Q12789|TF3C1_HUMAN;tr|H3BRD0|H3BRD0_HUMAN;tr|H3BU37|H3BU37_HUMAN	sp|Q12789|TF3C1_HUMAN	9;2;1	9;2;1	9;2;1	>sp|Q12789|TF3C1_HUMAN General transcription factor 3C polypeptide 1 OS=Homo sapiens OX=9606 GN=GTF3C1 PE=1 SV=4	3	9	9	9	2	1	0	9	2	1	0	9	2	1	0	9	6.2	6.2	6.2	238.87	2109	2109;180;214	1	12	0	18.545	1.4	0.7	0	6.2	39921000	5467900	4254800	0	30199000	362920	49709	38680	0	274530	7312100	0	0	35194000
sp|Q12797|ASPH_HUMAN	sp|Q12797|ASPH_HUMAN	3	3	3	>sp|Q12797|ASPH_HUMAN Aspartyl/asparaginyl beta-hydroxylase OS=Homo sapiens OX=9606 GN=ASPH PE=1 SV=3	1	3	3	3	0	0	0	3	0	0	0	3	0	0	0	3	5.3	5.3	5.3	85.862	758	758	1	3	0	4.6643	0	0	0	5.3	19484000	0	0	0	19484000	649460	0	0	0	649460	0	0	0	23897000
tr|A0A0U1RQQ2|A0A0U1RQQ2_HUMAN;tr|A0A0U1RRB8|A0A0U1RRB8_HUMAN;tr|A0A2R8YEE8|A0A2R8YEE8_HUMAN;tr|A0A0G2JSE9|A0A0G2JSE9_HUMAN;tr|C9JTA6|C9JTA6_HUMAN;tr|A0A2R8Y5N5|A0A2R8Y5N5_HUMAN;sp|Q12824|SNF5_HUMAN;tr|G5E975|G5E975_HUMAN	tr|A0A0U1RQQ2|A0A0U1RQQ2_HUMAN;tr|A0A0U1RRB8|A0A0U1RRB8_HUMAN;tr|A0A2R8YEE8|A0A2R8YEE8_HUMAN;tr|A0A0G2JSE9|A0A0G2JSE9_HUMAN;tr|C9JTA6|C9JTA6_HUMAN;tr|A0A2R8Y5N5|A0A2R8Y5N5_HUMAN;sp|Q12824|SNF5_HUMAN;tr|G5E975|G5E975_HUMAN	1;1;1;1;1;1;1;1	1;1;1;1;1;1;1;1	1;1;1;1;1;1;1;1	>tr|A0A0U1RQQ2|A0A0U1RQQ2_HUMAN SWI/SNF-related matrix-associated actin-dependent regulator of chromatin subfamily B member 1 (Fragment) OS=Homo sapiens OX=9606 GN=SMARCB1 PE=1 SV=1;>tr|A0A0U1RRB8|A0A0U1RRB8_HUMAN SWI/SNF-related matrix-associated actin-de	8	1	1	1	1	1	0	1	1	1	0	1	1	1	0	1	16	16	16	9.094	81	81;90;216;227;248;271;385;394	1	3	0	3.5039	16	16	0	16	64220000	34848000	13673000	0	15699000	12844000	6969600	2734700	0	3139700	0	0	0	19254000
sp|Q12849|GRSF1_HUMAN;tr|F5H5I6|F5H5I6_HUMAN	sp|Q12849|GRSF1_HUMAN;tr|F5H5I6|F5H5I6_HUMAN	2;1	2;1	2;1	>sp|Q12849|GRSF1_HUMAN G-rich sequence factor 1 OS=Homo sapiens OX=9606 GN=GRSF1 PE=1 SV=3;>tr|F5H5I6|F5H5I6_HUMAN G-rich sequence factor 1 OS=Homo sapiens OX=9606 GN=GRSF1 PE=1 SV=2	2	2	2	2	0	1	0	2	0	1	0	2	0	1	0	2	6.9	6.9	6.9	53.126	480	480;424	1	3	0	3.7386	0	3.5	0	6.9	8194600	0	2430000	0	5764600	303500	0	90000	0	213500	0	0	0	7070200
sp|Q12872|SFSWA_HUMAN;tr|F5H1A5|F5H1A5_HUMAN	sp|Q12872|SFSWA_HUMAN	4;1	4;1	4;1	>sp|Q12872|SFSWA_HUMAN Splicing factor, suppressor of white-apricot homolog OS=Homo sapiens OX=9606 GN=SFSWAP PE=1 SV=3	2	4	4	4	1	2	0	4	1	2	0	4	1	2	0	4	6	6	6	104.82	951	951;121	1	7	0	6.7665	1.4	3.5	0	6	31315000	5668000	8147600	0	17500000	846360	153190	220200	0	472970	0	21725000	0	16718000
sp|Q12873|CHD3_HUMAN;tr|A0A5F9ZHX5|A0A5F9ZHX5_HUMAN	sp|Q12873|CHD3_HUMAN;tr|A0A5F9ZHX5|A0A5F9ZHX5_HUMAN	4;2	1;1	1;1	>sp|Q12873|CHD3_HUMAN Chromodomain-helicase-DNA-binding protein 3 OS=Homo sapiens OX=9606 GN=CHD3 PE=1 SV=3;>tr|A0A5F9ZHX5|A0A5F9ZHX5_HUMAN DNA helicase (Fragment) OS=Homo sapiens OX=9606 GN=CHD3 PE=1 SV=1	2	4	1	1	3	2	0	4	1	1	0	1	1	1	0	1	1.8	0.6	0.6	226.59	2000	2000;1357	1	3	0.0069444	2.012	1.4	1.3	0	1.8	12936000	6001100	1795700	0	5139100	142150	65946	19733	0	56473	0	0	0	6303000
sp|Q12874|SF3A3_HUMAN	sp|Q12874|SF3A3_HUMAN	5	5	5	>sp|Q12874|SF3A3_HUMAN Splicing factor 3A subunit 3 OS=Homo sapiens OX=9606 GN=SF3A3 PE=1 SV=1	1	5	5	5	5	3	2	5	5	3	2	5	5	3	2	5	12.6	12.6	12.6	58.848	501	501	1	17	0	13.238	12.6	6.8	5	12.6	206550000	91363000	23069000	11925000	80195000	8606300	3806800	961210	496850	3341500	89555000	54686000	58718000	82815000
tr|A0A0R4J2F6|A0A0R4J2F6_HUMAN;sp|Q12894|IFRD2_HUMAN;tr|H7C444|H7C444_HUMAN	tr|A0A0R4J2F6|A0A0R4J2F6_HUMAN;sp|Q12894|IFRD2_HUMAN;tr|H7C444|H7C444_HUMAN	2;2;1	2;2;1	2;2;1	>tr|A0A0R4J2F6|A0A0R4J2F6_HUMAN Interferon-related developmental regulator 2 OS=Homo sapiens OX=9606 GN=IFRD2 PE=1 SV=1;>sp|Q12894|IFRD2_HUMAN Interferon-related developmental regulator 2 OS=Homo sapiens OX=9606 GN=IFRD2 PE=1 SV=3;>tr|H7C444|H7C444_HUMAN I	3	2	2	2	1	1	1	2	1	1	1	2	1	1	1	2	5	5	5	48.047	442	442;506;170	1	5	0	4.5892	2	2	2	5	31810000	6886700	4615900	1370300	18937000	1988100	430420	288490	85644	1183600	0	0	0	23227000
sp|Q12904|AIMP1_HUMAN;tr|A0A5F9ZHC5|A0A5F9ZHC5_HUMAN;tr|D6R937|D6R937_HUMAN	sp|Q12904|AIMP1_HUMAN;tr|A0A5F9ZHC5|A0A5F9ZHC5_HUMAN	6;4;2	6;4;2	6;4;2	>sp|Q12904|AIMP1_HUMAN Aminoacyl tRNA synthase complex-interacting multifunctional protein 1 OS=Homo sapiens OX=9606 GN=AIMP1 PE=1 SV=2;>tr|A0A5F9ZHC5|A0A5F9ZHC5_HUMAN Aminoacyl tRNA synthase complex-interacting multifunctional protein 1 OS=Homo sapiens OX	3	6	6	6	4	1	1	3	4	1	1	3	4	1	1	3	36.9	36.9	36.9	34.352	312	312;273;150	1	9	0	26.513	28.5	5.4	5.8	13.8	83607000	39747000	7829600	3235500	32796000	4918100	2338000	460560	190320	1929200	39747000	0	0	0
tr|B4DY09|B4DY09_HUMAN;sp|Q12905|ILF2_HUMAN;tr|X6R6Z1|X6R6Z1_HUMAN;tr|A0A0A0MRL0|A0A0A0MRL0_HUMAN	tr|B4DY09|B4DY09_HUMAN;sp|Q12905|ILF2_HUMAN	13;13;6;5	13;13;6;5	13;13;6;5	>tr|B4DY09|B4DY09_HUMAN Interleukin enhancer-binding factor 2 OS=Homo sapiens OX=9606 GN=ILF2 PE=1 SV=1;>sp|Q12905|ILF2_HUMAN Interleukin enhancer-binding factor 2 OS=Homo sapiens OX=9606 GN=ILF2 PE=1 SV=2	4	13	13	13	11	11	7	13	11	11	7	13	11	11	7	13	40.9	40.9	40.9	38.91	352	352;390;115;150	1	63	0	81.918	40.9	34.4	25.3	40.9	2283100000	841700000	409910000	133630000	897830000	134300000	49512000	24112000	7860600	52813000	828030000	799280000	700580000	956680000
sp|Q12906|ILF3_HUMAN;tr|K7EKJ9|K7EKJ9_HUMAN;tr|K7EQR9|K7EQR9_HUMAN;tr|K7EKY0|K7EKY0_HUMAN;tr|K7ER69|K7ER69_HUMAN;sp|Q96SI9|STRBP_HUMAN;tr|K7EPG3|K7EPG3_HUMAN;tr|K7ERM6|K7ERM6_HUMAN;tr|K7ENK6|K7ENK6_HUMAN;tr|K7EM82|K7EM82_HUMAN;tr|K7EJ09|K7EJ09_HUMAN;tr|K7EQ75|K7EQ75_HUMAN	sp|Q12906|ILF3_HUMAN	24;8;7;3;3;3;2;2;2;2;2;1	24;8;7;3;3;3;2;2;2;2;2;1	24;8;7;3;3;3;2;2;2;2;2;1	>sp|Q12906|ILF3_HUMAN Interleukin enhancer-binding factor 3 OS=Homo sapiens OX=9606 GN=ILF3 PE=1 SV=3	12	24	24	24	21	17	10	21	21	17	10	21	21	17	10	21	31.8	31.8	31.8	95.337	894	894;254;180;158;161;672;73;77;79;99;122;55	1	107	0	112.97	27.9	22.3	14.9	27	2734400000	1038700000	467040000	178200000	1050400000	73902000	28074000	12623000	4816200	28389000	896680000	877090000	835520000	996770000
sp|Q12996|CSTF3_HUMAN;tr|E9PLP8|E9PLP8_HUMAN	sp|Q12996|CSTF3_HUMAN;tr|E9PLP8|E9PLP8_HUMAN	6;6	6;6	6;6	>sp|Q12996|CSTF3_HUMAN Cleavage stimulation factor subunit 3 OS=Homo sapiens OX=9606 GN=CSTF3 PE=1 SV=1;>tr|E9PLP8|E9PLP8_HUMAN Cleavage stimulation factor subunit 3 OS=Homo sapiens OX=9606 GN=CSTF3 PE=1 SV=2	2	6	6	6	6	0	2	2	6	0	2	2	6	0	2	2	11.9	11.9	11.9	82.921	717	717;749	1	11	0	13.204	11.9	0	3.5	4.7	71421000	64050000	0	6308700	1062500	1930300	1731100	0	170500	28717	37798000	0	48757000	0
sp|Q13011|ECH1_HUMAN;tr|M0R248|M0R248_HUMAN;tr|M0QZW4|M0QZW4_HUMAN	sp|Q13011|ECH1_HUMAN;tr|M0R248|M0R248_HUMAN	5;3;1	5;3;1	5;3;1	>sp|Q13011|ECH1_HUMAN Delta(3,5)-Delta(2,4)-dienoyl-CoA isomerase, mitochondrial OS=Homo sapiens OX=9606 GN=ECH1 PE=1 SV=2;>tr|M0R248|M0R248_HUMAN Delta(3,5)-Delta(2,4)-dienoyl-CoA isomerase, mitochondrial (Fragment) OS=Homo sapiens OX=9606 GN=ECH1 PE=1 SV	3	5	5	5	4	1	1	3	4	1	1	3	4	1	1	3	20.1	20.1	20.1	35.816	328	328;267;181	1	11	0	29.019	15.5	4.9	4.9	12.5	66649000	42940000	4577800	1858300	17273000	3702700	2385500	254320	103240	959640	38625000	0	0	25501000
tr|Q5T8C6|Q5T8C6_HUMAN;sp|Q13042|CDC16_HUMAN;tr|A0A3B3ISD2|A0A3B3ISD2_HUMAN	tr|Q5T8C6|Q5T8C6_HUMAN;sp|Q13042|CDC16_HUMAN;tr|A0A3B3ISD2|A0A3B3ISD2_HUMAN	2;2;1	2;2;1	2;2;1	>tr|Q5T8C6|Q5T8C6_HUMAN Cell division cycle protein 16 homolog OS=Homo sapiens OX=9606 GN=CDC16 PE=1 SV=1;>sp|Q13042|CDC16_HUMAN Cell division cycle protein 16 homolog OS=Homo sapiens OX=9606 GN=CDC16 PE=1 SV=2;>tr|A0A3B3ISD2|A0A3B3ISD2_HUMAN Cell division	3	2	2	2	1	1	0	2	1	1	0	2	1	1	0	2	4.2	4.2	4.2	54.704	475	475;620;539	1	4	0	3.4082	2.1	2.1	0	4.2	8514700	0	0	0	8514700	370200	0	0	0	370200	0	0	0	10443000
sp|Q13085|ACACA_HUMAN;tr|Q59FY4|Q59FY4_HUMAN;sp|O00763|ACACB_HUMAN;tr|A0A087X0W4|A0A087X0W4_HUMAN;tr|S4R3S7|S4R3S7_HUMAN;tr|F8W8T8|F8W8T8_HUMAN;tr|H0YGH5|H0YGH5_HUMAN;tr|A0A087WWN5|A0A087WWN5_HUMAN;tr|A0A087WVR6|A0A087WVR6_HUMAN;tr|A0A087WYS8|A0A087WYS8_HUMAN;tr|A0A0C4DGT1|A0A0C4DGT1_HUMAN	sp|Q13085|ACACA_HUMAN;tr|Q59FY4|Q59FY4_HUMAN	54;29;10;3;3;3;3;2;1;1;1	54;29;10;3;3;3;3;2;1;1;1	54;29;10;3;3;3;3;2;1;1;1	>sp|Q13085|ACACA_HUMAN Acetyl-CoA carboxylase 1 OS=Homo sapiens OX=9606 GN=ACACA PE=1 SV=2;>tr|Q59FY4|Q59FY4_HUMAN Acetyl-CoA carboxylase 1 (Fragment) OS=Homo sapiens OX=9606 GN=ACACA PE=1 SV=1	11	54	54	54	33	33	25	43	33	33	25	43	33	33	25	43	30.9	30.9	30.9	265.55	2346	2346;998;2458;94;155;858;859;52;42;96;120	1	158	0	178.61	21.3	20	14.1	24	1981300000	616460000	379590000	263560000	721700000	16511000	5137200	3163300	2196400	6014200	579020000	800880000	1237500000	716080000
sp|Q13112|CAF1B_HUMAN	sp|Q13112|CAF1B_HUMAN	3	3	3	>sp|Q13112|CAF1B_HUMAN Chromatin assembly factor 1 subunit B OS=Homo sapiens OX=9606 GN=CHAF1B PE=1 SV=1	1	3	3	3	2	1	0	3	2	1	0	3	2	1	0	3	6.6	6.6	6.6	61.492	559	559	1	6	0	5.4595	4.7	2	0	6.6	20268000	7707700	1170500	0	11389000	779530	296450	45018	0	438060	0	0	0	13969000
sp|Q13123|RED_HUMAN;tr|E7EQZ7|E7EQZ7_HUMAN;tr|D6REL4|D6REL4_HUMAN;tr|A0A0C4DGW5|A0A0C4DGW5_HUMAN	sp|Q13123|RED_HUMAN;tr|E7EQZ7|E7EQZ7_HUMAN	5;3;2;1	5;3;2;1	5;3;2;1	>sp|Q13123|RED_HUMAN Protein Red OS=Homo sapiens OX=9606 GN=IK PE=1 SV=3;>tr|E7EQZ7|E7EQZ7_HUMAN Protein Red (Fragment) OS=Homo sapiens OX=9606 GN=IK PE=1 SV=1	4	5	5	5	4	3	0	4	4	3	0	4	4	3	0	4	9.9	9.9	9.9	65.601	557	557;267;212;162	1	11	0	12.358	7.2	5.6	0	8.4	98282000	42605000	19006000	0	36671000	4467400	1936600	863900	0	1666800	34624000	41215000	0	51352000
sp|Q13144|EI2BE_HUMAN;tr|A0A3B3IUB1|A0A3B3IUB1_HUMAN;tr|A0A3B3ISX3|A0A3B3ISX3_HUMAN;tr|A0A3B3IUF2|A0A3B3IUF2_HUMAN;tr|A0A3B3ISM8|A0A3B3ISM8_HUMAN;tr|A0A3B3ITG6|A0A3B3ITG6_HUMAN;tr|A0A3B3ITQ2|A0A3B3ITQ2_HUMAN;tr|A0A3B3IS56|A0A3B3IS56_HUMAN;tr|A0A3B3IRP4|A0A3B3IRP4_HUMAN;tr|A0A3B3ISS1|A0A3B3ISS1_HUMAN;tr|A0A3B3ISV1|A0A3B3ISV1_HUMAN;tr|C9JRD9|C9JRD9_HUMAN;tr|A0A3B3IT53|A0A3B3IT53_HUMAN;tr|H7C2X0|H7C…	sp|Q13144|EI2BE_HUMAN;tr|A0A3B3IUB1|A0A3B3IUB1_HUMAN;tr|A0A3B3ISX3|A0A3B3ISX3_HUMAN;tr|A0A3B3IUF2|A0A3B3IUF2_HUMAN;tr|A0A3B3ISM8|A0A3B3ISM8_HUMAN;tr|A0A3B3ITG6|A0A3B3ITG6_HUMAN;tr|A0A3B3ITQ2|A0A3B3ITQ2_HUMAN	11;11;8;7;7;7;6;5;5;4;4;3;3;2;2;2;2	11;11;8;7;7;7;6;5;5;4;4;3;3;2;2;2;2	11;11;8;7;7;7;6;5;5;4;4;3;3;2;2;2;2	>sp|Q13144|EI2BE_HUMAN Translation initiation factor eIF-2B subunit epsilon OS=Homo sapiens OX=9606 GN=EIF2B5 PE=1 SV=3;>tr|A0A3B3IUB1|A0A3B3IUB1_HUMAN eIF-2B GDP-GTP exchange factor subunit epsilon OS=Homo sapiens OX=9606 GN=EIF2B5 PE=1 SV=1;>tr|A0A3B3ISX	17	11	11	11	7	7	2	11	7	7	2	11	7	7	2	11	20.2	20.2	20.2	80.379	721	721;729;530;389;402;546;382;269;314;267;310;107;113;92;141;230;231	1	27	0	23.642	14.3	15.5	3.6	20.2	231070000	64936000	43450000	6168600	116510000	7967900	2239200	1498300	212710	4017700	71381000	90932000	35159000	125740000
tr|A0A087WX29|A0A087WX29_HUMAN;sp|Q13148|TADBP_HUMAN;tr|A0A087WXQ5|A0A087WXQ5_HUMAN;tr|K7EJM5|K7EJM5_HUMAN;tr|A0A087WV68|A0A087WV68_HUMAN;tr|A0A0A0N0M3|A0A0A0N0M3_HUMAN;tr|K7EN94|K7EN94_HUMAN;tr|B1AKP7|B1AKP7_HUMAN;tr|G3V162|G3V162_HUMAN;tr|A0A087X260|A0A087X260_HUMAN;tr|A0A087WYY0|A0A087WYY0_HUMAN;tr|A0A087WW61|A0A087WW61_HUMAN;tr|A0A087WX67|A0A087WX67_HUMAN;tr|A0A087WXV3|A0A087WXV3_HUMAN	tr|A0A087WX29|A0A087WX29_HUMAN;sp|Q13148|TADBP_HUMAN;tr|A0A087WXQ5|A0A087WXQ5_HUMAN;tr|K7EJM5|K7EJM5_HUMAN;tr|A0A087WV68|A0A087WV68_HUMAN;tr|A0A0A0N0M3|A0A0A0N0M3_HUMAN;tr|K7EN94|K7EN94_HUMAN;tr|B1AKP7|B1AKP7_HUMAN;tr|G3V162|G3V162_HUMAN;tr|A0A087X260|A0A087X260_HUMAN;tr|A0A087WYY0|A0A087WYY0_HUMAN	3;3;2;2;2;2;2;2;2;2;2;1;1;1	3;3;2;2;2;2;2;2;2;2;2;1;1;1	3;3;2;2;2;2;2;2;2;2;2;1;1;1	>tr|A0A087WX29|A0A087WX29_HUMAN TAR DNA-binding protein 43 (Fragment) OS=Homo sapiens OX=9606 GN=TARDBP PE=1 SV=1;>sp|Q13148|TADBP_HUMAN TAR DNA-binding protein 43 OS=Homo sapiens OX=9606 GN=TARDBP PE=1 SV=1;>tr|A0A087WXQ5|A0A087WXQ5_HUMAN TAR DNA-binding	14	3	3	3	1	3	0	3	1	3	0	3	1	3	0	3	16	16	16	26.743	243	243;414;200;201;212;269;275;295;298;301;304;138;149;175	1	7	0	16.11	4.9	16	0	16	45399000	3392900	11052000	0	30953000	4127200	308440	1004800	0	2814000	0	29060000	0	31939000
sp|Q13151|ROA0_HUMAN	sp|Q13151|ROA0_HUMAN	4	4	4	>sp|Q13151|ROA0_HUMAN Heterogeneous nuclear ribonucleoprotein A0 OS=Homo sapiens OX=9606 GN=HNRNPA0 PE=1 SV=1	1	4	4	4	4	3	1	3	4	3	1	3	4	3	1	3	23.6	23.6	23.6	30.84	305	305	1	12	0	25.656	23.6	16.7	5.2	16.7	157620000	73677000	21398000	1923000	60619000	12124000	5667500	1646000	147930	4663000	65225000	47676000	0	79721000
sp|Q13155|AIMP2_HUMAN;tr|A8MU58|A8MU58_HUMAN;tr|F8WCL2|F8WCL2_HUMAN	sp|Q13155|AIMP2_HUMAN;tr|A8MU58|A8MU58_HUMAN	7;5;1	7;5;1	7;5;1	>sp|Q13155|AIMP2_HUMAN Aminoacyl tRNA synthase complex-interacting multifunctional protein 2 OS=Homo sapiens OX=9606 GN=AIMP2 PE=1 SV=2;>tr|A8MU58|A8MU58_HUMAN Aminoacyl tRNA synthase complex-interacting multifunctional protein 2 OS=Homo sapiens OX=9606 GN	3	7	7	7	7	1	1	6	7	1	1	6	7	1	1	6	31.2	31.2	31.2	35.348	320	320;242;48	1	16	0	40.208	31.2	7.8	7.8	28.4	143160000	82586000	5676400	2914000	51988000	8421400	4858000	333900	171410	3058100	74790000	0	0	66236000
tr|A0A3B3ISR7|A0A3B3ISR7_HUMAN;tr|E9PIF2|E9PIF2_HUMAN;sp|Q13206|DDX10_HUMAN	tr|A0A3B3ISR7|A0A3B3ISR7_HUMAN;tr|E9PIF2|E9PIF2_HUMAN;sp|Q13206|DDX10_HUMAN	5;5;5	5;5;5	5;5;5	>tr|A0A3B3ISR7|A0A3B3ISR7_HUMAN RNA helicase OS=Homo sapiens OX=9606 GN=DDX10 PE=1 SV=1;>tr|E9PIF2|E9PIF2_HUMAN RNA helicase OS=Homo sapiens OX=9606 GN=DDX10 PE=1 SV=1;>sp|Q13206|DDX10_HUMAN Probable ATP-dependent RNA helicase DDX10 OS=Homo sapiens OX=9606	3	5	5	5	1	0	0	4	1	0	0	4	1	0	0	4	9.1	9.1	9.1	77.798	679	679;835;875	1	5	0	9.061	2.2	0	0	6.9	23409000	5119300	0	0	18289000	557350	121890	0	0	435460	0	0	0	22432000
sp|Q13242|SRSF9_HUMAN;tr|H0YIB4|H0YIB4_HUMAN;tr|S4R3G0|S4R3G0_HUMAN	sp|Q13242|SRSF9_HUMAN;tr|H0YIB4|H0YIB4_HUMAN;tr|S4R3G0|S4R3G0_HUMAN	4;2;2	3;2;1	3;2;1	>sp|Q13242|SRSF9_HUMAN Serine/arginine-rich splicing factor 9 OS=Homo sapiens OX=9606 GN=SRSF9 PE=1 SV=1;>tr|H0YIB4|H0YIB4_HUMAN Serine/arginine-rich-splicing factor 9 (Fragment) OS=Homo sapiens OX=9606 GN=SRSF9 PE=1 SV=8;>tr|S4R3G0|S4R3G0_HUMAN Serine/arg	3	4	3	3	2	1	2	1	2	1	1	0	2	1	1	0	20.8	17.6	17.6	25.542	221	221;109;119	1	4	0	4.1744	12.7	5	8.1	3.2	36422000	10821000	18592000	7009100	0	2428100	721380	1239500	467280	0	10821000	0	0	0
sp|Q13243|SRSF5_HUMAN;tr|B4DJK0|B4DJK0_HUMAN;tr|B4DUA4|B4DUA4_HUMAN;tr|G3V5K8|G3V5K8_HUMAN;tr|A0A0D9SEM4|A0A0D9SEM4_HUMAN;sp|Q08170|SRSF4_HUMAN	sp|Q13243|SRSF5_HUMAN	5;2;2;1;1;1	5;2;2;1;1;1	4;1;1;1;0;0	>sp|Q13243|SRSF5_HUMAN Serine/arginine-rich splicing factor 5 OS=Homo sapiens OX=9606 GN=SRSF5 PE=1 SV=1	6	5	5	4	4	4	2	5	4	4	2	5	3	3	1	4	20.6	20.6	17.3	31.263	272	272;124;138;99;378;494	1	15	0	15.647	16.5	16.5	8.8	20.6	519440000	198790000	37079000	29417000	254150000	64930000	24849000	4634800	3677100	31769000	190880000	176100000	107920000	231230000
tr|A0A590UJK4|A0A590UJK4_HUMAN;tr|A0A590UK01|A0A590UK01_HUMAN;tr|A0A590UJP7|A0A590UJP7_HUMAN;sp|Q13247|SRSF6_HUMAN;tr|A0A590UK80|A0A590UK80_HUMAN	tr|A0A590UJK4|A0A590UJK4_HUMAN;tr|A0A590UK01|A0A590UK01_HUMAN;tr|A0A590UJP7|A0A590UJP7_HUMAN;sp|Q13247|SRSF6_HUMAN;tr|A0A590UK80|A0A590UK80_HUMAN	3;3;3;3;3	2;2;2;2;2	2;2;2;2;2	>tr|A0A590UJK4|A0A590UJK4_HUMAN Serine/arginine-rich-splicing factor 6 OS=Homo sapiens OX=9606 GN=SRSF6 PE=1 SV=1;>tr|A0A590UK01|A0A590UK01_HUMAN Serine/arginine-rich-splicing factor 6 OS=Homo sapiens OX=9606 GN=SRSF6 PE=1 SV=1;>tr|A0A590UJP7|A0A590UJP7_HU	5	3	2	2	1	2	3	2	0	1	2	1	0	1	2	1	11.1	7.1	7.1	26.306	226	226;273;276;344;1090	1	4	0	3.1335	4	8	11.1	8	92976000	0	20517000	13521000	58938000	7748000	0	1709700	1126700	4911500	0	0	54395000	0
sp|Q13263|TIF1B_HUMAN;tr|M0R0K9|M0R0K9_HUMAN;tr|M0R3C0|M0R3C0_HUMAN;tr|M0R2I3|M0R2I3_HUMAN	sp|Q13263|TIF1B_HUMAN;tr|M0R0K9|M0R0K9_HUMAN	19;10;4;3	19;10;4;3	19;10;4;3	>sp|Q13263|TIF1B_HUMAN Transcription intermediary factor 1-beta OS=Homo sapiens OX=9606 GN=TRIM28 PE=1 SV=5;>tr|M0R0K9|M0R0K9_HUMAN Transcription intermediary factor 1-beta (Fragment) OS=Homo sapiens OX=9606 GN=TRIM28 PE=1 SV=1	4	19	19	19	17	13	9	16	17	13	9	16	17	13	9	16	38.7	38.7	38.7	88.549	835	835;460;178;162	1	66	0	222.08	35.3	26.2	17.5	34.3	861110000	305820000	127900000	73856000	353540000	26910000	9556800	3996800	2308000	11048000	261640000	298860000	332200000	394880000
sp|Q13283|G3BP1_HUMAN;tr|E5RIZ6|E5RIZ6_HUMAN;tr|E5RI46|E5RI46_HUMAN;tr|E5RIF8|E5RIF8_HUMAN;tr|E5RH42|E5RH42_HUMAN;tr|E5RJU8|E5RJU8_HUMAN;tr|E5RH00|E5RH00_HUMAN	sp|Q13283|G3BP1_HUMAN	11;4;3;3;3;3;2	11;4;3;3;3;3;2	10;3;2;2;2;2;1	>sp|Q13283|G3BP1_HUMAN Ras GTPase-activating protein-binding protein 1 OS=Homo sapiens OX=9606 GN=G3BP1 PE=1 SV=1	7	11	11	10	10	6	6	10	10	6	6	10	9	6	6	9	35	35	32.4	52.164	466	466;148;105;106;117;153;37	1	44	0	52.926	32.8	18.2	19.7	30.3	817680000	216440000	144200000	35223000	421820000	37167000	9838300	6554500	1601000	19174000	214510000	287630000	196810000	410060000
tr|B1ANR0|B1ANR0_HUMAN;sp|Q13310|PABP4_HUMAN;tr|H0Y5F5|H0Y5F5_HUMAN;tr|B1ANR1|B1ANR1_HUMAN;tr|H0YEU6|H0YEU6_HUMAN;tr|H0YEQ8|H0YEQ8_HUMAN;tr|H0Y6X6|H0Y6X6_HUMAN;tr|H0YCC8|H0YCC8_HUMAN;tr|H0YER0|H0YER0_HUMAN;sp|P0CB38|PAB4L_HUMAN	tr|B1ANR0|B1ANR0_HUMAN;sp|Q13310|PABP4_HUMAN;tr|H0Y5F5|H0Y5F5_HUMAN	17;17;11;6;5;4;3;3;1;1	10;10;7;2;4;2;3;1;1;1	9;9;7;1;4;1;3;1;1;1	>tr|B1ANR0|B1ANR0_HUMAN Polyadenylate-binding protein OS=Homo sapiens OX=9606 GN=PABPC4 PE=1 SV=1;>sp|Q13310|PABP4_HUMAN Polyadenylate-binding protein 4 OS=Homo sapiens OX=9606 GN=PABPC4 PE=1 SV=1;>tr|H0Y5F5|H0Y5F5_HUMAN Polyadenylate-binding protein (Frag	10	17	10	9	13	12	7	16	7	5	3	9	6	5	3	8	35.6	24.2	22.8	67.97	615	615;644;550;129;249;112;195;197;68;370	1	29	0	32.89	28.9	26.2	14.5	29.4	1054300000	491980000	76237000	33668000	452420000	32947000	15374000	2382400	1052100	14138000	250060000	355620000	231480000	458000000
tr|E7ESY4|E7ESY4_HUMAN;sp|Q13330|MTA1_HUMAN;tr|E9PCS8|E9PCS8_HUMAN;tr|H0Y4T7|H0Y4T7_HUMAN;tr|E7EQY4|E7EQY4_HUMAN;tr|E7EV10|E7EV10_HUMAN;sp|Q9BTC8|MTA3_HUMAN;tr|F6RRE2|F6RRE2_HUMAN;tr|F8W9Y9|F8W9Y9_HUMAN;tr|H7C3F3|H7C3F3_HUMAN;tr|H0YIT0|H0YIT0_HUMAN;tr|E9PF88|E9PF88_HUMAN	tr|E7ESY4|E7ESY4_HUMAN;sp|Q13330|MTA1_HUMAN	9;9;4;4;4;4;4;3;2;1;1;1	7;7;2;2;2;2;2;1;2;1;1;1	7;7;2;2;2;2;2;1;2;1;1;1	>tr|E7ESY4|E7ESY4_HUMAN Metastasis-associated protein MTA1 OS=Homo sapiens OX=9606 GN=MTA1 PE=1 SV=1;>sp|Q13330|MTA1_HUMAN Metastasis-associated protein MTA1 OS=Homo sapiens OX=9606 GN=MTA1 PE=1 SV=2	12	9	7	7	7	3	1	7	6	2	1	5	6	2	1	5	16.5	13.2	13.2	79.372	703	703;715;392;511;514;590;594;537;255;55;57;91	1	14	0	21.785	12.1	4.8	1.7	12.5	87770000	44869000	7815900	2310600	32774000	2041200	1043500	181770	53734	762190	36603000	24521000	0	40232000
sp|Q13347|EIF3I_HUMAN;tr|Q5TFK1|Q5TFK1_HUMAN	sp|Q13347|EIF3I_HUMAN	11;1	11;1	11;1	>sp|Q13347|EIF3I_HUMAN Eukaryotic translation initiation factor 3 subunit I OS=Homo sapiens OX=9606 GN=EIF3I PE=1 SV=1	2	11	11	11	9	9	5	10	9	9	5	10	9	9	5	10	52	52	52	36.501	325	325;125	1	46	0	111.59	44	45.2	23.7	48.3	1221800000	487430000	159810000	42063000	532520000	64306000	25654000	8411000	2213800	28028000	411050000	377750000	348060000	451030000
sp|Q13428|TCOF_HUMAN	sp|Q13428|TCOF_HUMAN	13	1	0	>sp|Q13428|TCOF_HUMAN Treacle protein OS=Homo sapiens OX=9606 GN=TCOF1 PE=1 SV=3	1	13	1	0	10	4	2	9	1	0	0	1	0	0	0	0	12.3	1.8	0	152.1	1488	1488	1	2	0	4.0606	10.4	3.4	1.4	8.1	10348000	6153500	0	0	4194400	136160	80967	0	0	55190	0	0	0	5144400
sp|Q13435|SF3B2_HUMAN;tr|E9PPJ0|E9PPJ0_HUMAN;tr|E9PJ04|E9PJ04_HUMAN;tr|H0YCG1|H0YCG1_HUMAN;tr|E9PJT3|E9PJT3_HUMAN;tr|H0YEX5|H0YEX5_HUMAN;tr|E9PIL8|E9PIL8_HUMAN	sp|Q13435|SF3B2_HUMAN;tr|E9PPJ0|E9PPJ0_HUMAN;tr|E9PJ04|E9PJ04_HUMAN;tr|H0YCG1|H0YCG1_HUMAN	22;20;11;11;10;6;1	22;20;11;11;10;6;1	22;20;11;11;10;6;1	>sp|Q13435|SF3B2_HUMAN Splicing factor 3B subunit 2 OS=Homo sapiens OX=9606 GN=SF3B2 PE=1 SV=2;>tr|E9PPJ0|E9PPJ0_HUMAN Splicing factor 3B subunit 2 OS=Homo sapiens OX=9606 GN=SF3B2 PE=1 SV=1;>tr|E9PJ04|E9PJ04_HUMAN Splicing factor 3B subunit 2 (Fragment) O	7	22	22	22	15	12	8	17	15	12	8	17	15	12	8	17	35.5	35.5	35.5	100.23	895	895;878;353;387;273;315;80	1	56	0	94.453	25.7	18.9	14	27	509360000	196740000	75400000	41896000	195320000	11319000	4372000	1675600	931020	4340500	151410000	179880000	235590000	195110000
sp|Q13523|PRP4B_HUMAN;tr|H0YDJ3|H0YDJ3_HUMAN	sp|Q13523|PRP4B_HUMAN;tr|H0YDJ3|H0YDJ3_HUMAN	2;1	2;1	2;1	>sp|Q13523|PRP4B_HUMAN Serine/threonine-protein kinase PRP4 homolog OS=Homo sapiens OX=9606 GN=PRPF4B PE=1 SV=3;>tr|H0YDJ3|H0YDJ3_HUMAN Serine/threonine-protein kinase PRP4 homolog (Fragment) OS=Homo sapiens OX=9606 GN=PRPF4B PE=1 SV=1	2	2	2	2	1	0	0	2	1	0	0	2	1	0	0	2	2.4	2.4	2.4	116.99	1007	1007;587	1	3	0	4.1041	1.5	0	0	2.4	13301000	7246300	0	0	6054200	324400	176740	0	0	147660	0	0	0	7425500
sp|Q13547|HDAC1_HUMAN;tr|Q5TEE2|Q5TEE2_HUMAN	sp|Q13547|HDAC1_HUMAN;tr|Q5TEE2|Q5TEE2_HUMAN	8;6	8;6	4;2	>sp|Q13547|HDAC1_HUMAN Histone deacetylase 1 OS=Homo sapiens OX=9606 GN=HDAC1 PE=1 SV=1;>tr|Q5TEE2|Q5TEE2_HUMAN Histone deacetylase (Fragment) OS=Homo sapiens OX=9606 GN=HDAC1 PE=1 SV=1	2	8	8	4	4	2	1	8	4	2	1	8	2	0	0	4	20.5	20.5	11.2	55.102	482	482;211	1	18	0	17.275	11	5.2	2.5	20.5	309610000	115390000	27359000	10039000	156820000	14743000	5494800	1302800	478060	7467600	129580000	65622000	0	156250000
tr|Q5SWX3|Q5SWX3_HUMAN;tr|A0A2Q3DQE3|A0A2Q3DQE3_HUMAN;sp|Q13555|KCC2G_HUMAN;tr|H0Y6G2|H0Y6G2_HUMAN;tr|Q8WU40|Q8WU40_HUMAN;sp|Q13554|KCC2B_HUMAN;tr|H7BXS4|H7BXS4_HUMAN;tr|H7BZC6|H7BZC6_HUMAN;tr|H7C394|H7C394_HUMAN;tr|H0Y9C2|H0Y9C2_HUMAN;tr|A0A5F9ZH90|A0A5F9ZH90_HUMAN;tr|A0A5F9ZHY2|A0A5F9ZHY2_HUMAN;tr|A0A5K1VW76|A0A5K1VW76_HUMAN;tr|A0A5F9ZHM9|A0A5F9ZHM9_HUMAN;tr|A0A5F9ZH21|A0A5F9ZH21_HUMAN;sp|Q9UQM…	tr|Q5SWX3|Q5SWX3_HUMAN;tr|A0A2Q3DQE3|A0A2Q3DQE3_HUMAN;sp|Q13555|KCC2G_HUMAN;tr|H0Y6G2|H0Y6G2_HUMAN;tr|Q8WU40|Q8WU40_HUMAN;sp|Q13554|KCC2B_HUMAN;tr|H7BXS4|H7BXS4_HUMAN	4;4;4;3;3;3;2;1;1;1;1;1;1;1;1;1;1;1;1;1;1;1;1	4;4;4;3;3;3;2;1;1;1;1;1;1;1;1;1;1;1;1;1;1;1;1	4;4;4;3;3;3;2;1;1;1;1;1;1;1;1;1;1;1;1;1;1;1;1	>tr|Q5SWX3|Q5SWX3_HUMAN Calcium/calmodulin-dependent protein kinase OS=Homo sapiens OX=9606 GN=CAMK2G PE=1 SV=1;>tr|A0A2Q3DQE3|A0A2Q3DQE3_HUMAN Calcium/calmodulin-dependent protein kinase OS=Homo sapiens OX=9606 GN=CAMK2G PE=1 SV=1;>sp|Q13555|KCC2G_HUMAN C	23	4	4	4	2	0	0	4	2	0	0	4	2	0	0	4	11	11	11	57.796	516	516;556;558;335;453;666;362;184;184;194;287;362;421;467;478;478;489;498;499;512;533;548;559	1	7	0	8.8427	4.8	0	0	11	26360000	5620800	0	0	20739000	1054400	224830	0	0	829560	5618400	0	0	25438000
tr|G3V4X8|G3V4X8_HUMAN;sp|Q13573|SNW1_HUMAN;tr|G3V3A4|G3V3A4_HUMAN	tr|G3V4X8|G3V4X8_HUMAN;sp|Q13573|SNW1_HUMAN;tr|G3V3A4|G3V3A4_HUMAN	4;4;4	4;4;4	4;4;4	>tr|G3V4X8|G3V4X8_HUMAN SNW domain-containing protein 1 OS=Homo sapiens OX=9606 GN=SNW1 PE=1 SV=1;>sp|Q13573|SNW1_HUMAN SNW domain-containing protein 1 OS=Homo sapiens OX=9606 GN=SNW1 PE=1 SV=1;>tr|G3V3A4|G3V3A4_HUMAN SNW domain-containing protein 1 OS=Hom	3	4	4	4	3	2	0	3	3	2	0	3	3	2	0	3	13.9	13.9	13.9	43.331	374	374;536;571	1	8	0	10.337	11.2	7.8	0	10.4	35878000	15545000	5222300	0	15110000	2242300	971550	326390	0	944400	18848000	13276000	0	12837000
tr|E9PNL8|E9PNL8_HUMAN;sp|Q13574|DGKZ_HUMAN;tr|E9PFX6|E9PFX6_HUMAN;tr|A0A087WV00|A0A087WV00_HUMAN;tr|E7EM72|E7EM72_HUMAN;sp|O75912|DGKI_HUMAN;tr|E7EWQ4|E7EWQ4_HUMAN	tr|E9PNL8|E9PNL8_HUMAN;sp|Q13574|DGKZ_HUMAN	3;3;1;1;1;1;1	3;3;1;1;1;1;1	3;3;1;1;1;1;1	>tr|E9PNL8|E9PNL8_HUMAN Diacylglycerol kinase OS=Homo sapiens OX=9606 GN=DGKZ PE=1 SV=1;>sp|Q13574|DGKZ_HUMAN Diacylglycerol kinase zeta OS=Homo sapiens OX=9606 GN=DGKZ PE=1 SV=4	7	3	3	3	2	2	2	3	2	2	2	3	2	2	2	3	7.1	7.1	7.1	78.927	707	707;928;734;932;1047;1065;1078	1	9	0	6.8349	5	5	5	7.1	55174000	14425000	9677800	4273900	26797000	1491200	389880	261560	115510	724250	17116000	23485000	20761000	23293000
sp|Q13595|TRA2A_HUMAN	sp|Q13595|TRA2A_HUMAN	2	2	2	>sp|Q13595|TRA2A_HUMAN Transformer-2 protein homolog alpha OS=Homo sapiens OX=9606 GN=TRA2A PE=1 SV=1	1	2	2	2	1	1	0	2	1	1	0	2	1	1	0	2	8.2	8.2	8.2	32.688	282	282	1	4	0	5.0909	3.2	5	0	8.2	18348000	4536000	4154400	0	9657600	1223200	302400	276960	0	643840	0	0	0	11845000
sp|Q13601|KRR1_HUMAN	sp|Q13601|KRR1_HUMAN	3	3	3	>sp|Q13601|KRR1_HUMAN KRR1 small subunit processome component homolog OS=Homo sapiens OX=9606 GN=KRR1 PE=1 SV=4	1	3	3	3	3	0	0	2	3	0	0	2	3	0	0	2	8.9	8.9	8.9	43.664	381	381	1	6	0	6.9392	8.9	0	0	5.8	40141000	27101000	0	0	13041000	2361200	1594200	0	0	767100	23339000	0	0	18150000
sp|Q13610|PWP1_HUMAN;tr|B4DJV5|B4DJV5_HUMAN;tr|F8VZ56|F8VZ56_HUMAN	sp|Q13610|PWP1_HUMAN;tr|B4DJV5|B4DJV5_HUMAN	7;6;2	7;6;2	7;6;2	>sp|Q13610|PWP1_HUMAN Periodic tryptophan protein 1 homolog OS=Homo sapiens OX=9606 GN=PWP1 PE=1 SV=1;>tr|B4DJV5|B4DJV5_HUMAN Periodic tryptophan protein 1 homolog OS=Homo sapiens OX=9606 GN=PWP1 PE=1 SV=1	3	7	7	7	5	4	1	5	5	4	1	5	5	4	1	5	19	19	19	55.827	501	501;439;98	1	15	0	22.024	15.8	15.6	3.2	16	110800000	56471000	16180000	2525600	35621000	4817300	2455300	703480	109810	1548700	49723000	41550000	0	42607000
tr|Q5T2B5|Q5T2B5_HUMAN;sp|Q13617|CUL2_HUMAN;tr|A0A0A0MTN0|A0A0A0MTN0_HUMAN	tr|Q5T2B5|Q5T2B5_HUMAN;sp|Q13617|CUL2_HUMAN;tr|A0A0A0MTN0|A0A0A0MTN0_HUMAN	2;2;2	2;2;2	2;2;2	>tr|Q5T2B5|Q5T2B5_HUMAN Cullin-2 OS=Homo sapiens OX=9606 GN=CUL2 PE=1 SV=1;>sp|Q13617|CUL2_HUMAN Cullin-2 OS=Homo sapiens OX=9606 GN=CUL2 PE=1 SV=2;>tr|A0A0A0MTN0|A0A0A0MTN0_HUMAN Cullin-2 OS=Homo sapiens OX=9606 GN=CUL2 PE=1 SV=1	3	2	2	2	0	0	0	2	0	0	0	2	0	0	0	2	3	3	3	82.358	706	706;745;758	1	2	0.0075988	1.925	0	0	0	3	2322700	0	0	0	2322700	59556	0	0	0	59556	0	0	0	2848700
tr|A0A3B3IRK6|A0A3B3IRK6_HUMAN;sp|Q13724|MOGS_HUMAN;tr|A0A3B3IRW2|A0A3B3IRW2_HUMAN;tr|A0A3B3IS52|A0A3B3IS52_HUMAN;tr|C9JDQ1|C9JDQ1_HUMAN;tr|A0A3B3ITC1|A0A3B3ITC1_HUMAN	tr|A0A3B3IRK6|A0A3B3IRK6_HUMAN;sp|Q13724|MOGS_HUMAN;tr|A0A3B3IRW2|A0A3B3IRW2_HUMAN;tr|A0A3B3IS52|A0A3B3IS52_HUMAN	5;5;4;3;1;1	5;5;4;3;1;1	5;5;4;3;1;1	>tr|A0A3B3IRK6|A0A3B3IRK6_HUMAN Mannosyl-oligosaccharide glucosidase (Fragment) OS=Homo sapiens OX=9606 GN=MOGS PE=1 SV=1;>sp|Q13724|MOGS_HUMAN Mannosyl-oligosaccharide glucosidase OS=Homo sapiens OX=9606 GN=MOGS PE=1 SV=5;>tr|A0A3B3IRW2|A0A3B3IRW2_HUMAN M	6	5	5	5	3	2	1	4	3	2	1	4	3	2	1	4	9.4	9.4	9.4	78.462	715	715;837;562;428;145;294	1	10	0	21.461	6.7	4.2	2.5	6.9	92755000	29924000	16630000	1854900	44347000	2440900	787470	437630	48813	1167000	29882000	43329000	0	45761000
sp|Q13769|THOC5_HUMAN;tr|C9JXG5|C9JXG5_HUMAN;tr|H7C072|H7C072_HUMAN;tr|F8WCP5|F8WCP5_HUMAN;tr|H7C441|H7C441_HUMAN	sp|Q13769|THOC5_HUMAN;tr|C9JXG5|C9JXG5_HUMAN;tr|H7C072|H7C072_HUMAN;tr|F8WCP5|F8WCP5_HUMAN	4;2;2;2;1	4;2;2;2;1	4;2;2;2;1	>sp|Q13769|THOC5_HUMAN THO complex subunit 5 homolog OS=Homo sapiens OX=9606 GN=THOC5 PE=1 SV=2;>tr|C9JXG5|C9JXG5_HUMAN THO complex subunit 5 homolog (Fragment) OS=Homo sapiens OX=9606 GN=THOC5 PE=1 SV=1;>tr|H7C072|H7C072_HUMAN THO complex subunit 5 homolo	5	4	4	4	3	2	1	3	3	2	1	3	3	2	1	3	8.5	8.5	8.5	78.507	683	683;223;262;343;176	1	9	0	9.6341	6.7	3.4	2.2	5.1	38706000	14483000	5290900	2165300	16768000	1105900	413790	151170	61866	479070	12565000	15498000	0	18011000
sp|Q13835|PKP1_HUMAN	sp|Q13835|PKP1_HUMAN	4	4	4	>sp|Q13835|PKP1_HUMAN Plakophilin-1 OS=Homo sapiens OX=9606 GN=PKP1 PE=1 SV=2	1	4	4	4	3	3	4	1	3	3	4	1	3	3	4	1	5.6	5.6	5.6	82.86	747	747	1	11	0	7.0056	4	4.6	5.6	1.5	83403000	30798000	21054000	23789000	7762500	1813100	669510	457700	517140	168750	28956000	56753000	84671000	0
sp|Q13838|DX39B_HUMAN;tr|Q5STU3|Q5STU3_HUMAN;tr|A0A0G2JJZ9|A0A0G2JJZ9_HUMAN;tr|F6WLT2|F6WLT2_HUMAN;tr|A0A140T9X3|A0A140T9X3_HUMAN;tr|F6S4E6|F6S4E6_HUMAN;tr|A0A0A0MT12|A0A0A0MT12_HUMAN;tr|F6TRA5|F6TRA5_HUMAN;tr|A0A140T996|A0A140T996_HUMAN;tr|A0A140T9L4|A0A140T9L4_HUMAN;tr|A0A140T973|A0A140T973_HUMAN;tr|A0A140T9K1|A0A140T9K1_HUMAN;tr|A0A140T9X9|A0A140T9X9_HUMAN;tr|F6QYI9|F6QYI9_HUMAN;tr|A0A0G2JJL7|…	sp|Q13838|DX39B_HUMAN;tr|Q5STU3|Q5STU3_HUMAN;tr|A0A0G2JJZ9|A0A0G2JJZ9_HUMAN;tr|F6WLT2|F6WLT2_HUMAN;tr|A0A140T9X3|A0A140T9X3_HUMAN;tr|F6S4E6|F6S4E6_HUMAN;tr|A0A0A0MT12|A0A0A0MT12_HUMAN;tr|F6TRA5|F6TRA5_HUMAN;tr|A0A140T996|A0A140T996_HUMAN	10;9;8;7;7;6;6;6;5;4;4;4;4;4;4;4;4;4;4;3;3;2;2;2;2;2;2;2;2;2;1	10;9;8;7;7;6;6;6;5;4;4;4;4;4;4;4;4;4;4;3;3;2;2;2;2;2;2;2;2;2;1	3;3;3;2;3;2;2;2;2;2;2;2;2;1;1;1;1;2;2;0;0;1;0;0;1;0;0;0;0;0;0	>sp|Q13838|DX39B_HUMAN Spliceosome RNA helicase DDX39B OS=Homo sapiens OX=9606 GN=DDX39B PE=1 SV=1;>tr|Q5STU3|Q5STU3_HUMAN RNA helicase OS=Homo sapiens OX=9606 GN=DDX39B PE=1 SV=2;>tr|A0A0G2JJZ9|A0A0G2JJZ9_HUMAN Spliceosome RNA helicase DDX39B (Fragment) O	31	10	10	3	7	5	2	8	7	5	2	8	3	0	0	1	26.9	26.9	9.8	48.991	428	428;425;328;289;325;231;235;238;189;131;135;138;179;187;187;187;197;245;247;130;189;64;92;95;97;108;125;125;132;136;141	1	24	0	22.191	19.4	11.4	5.6	19.6	353440000	142150000	36146000	12166000	162990000	18602000	7481300	1902400	640320	8578300	137760000	87217000	79920000	161430000
tr|K7ES02|K7ES02_HUMAN;sp|Q13867|BLMH_HUMAN;tr|K7ESE8|K7ESE8_HUMAN;tr|J3KSD8|J3KSD8_HUMAN;tr|J3KS79|J3KS79_HUMAN;tr|K7ENH5|K7ENH5_HUMAN	tr|K7ES02|K7ES02_HUMAN;sp|Q13867|BLMH_HUMAN;tr|K7ESE8|K7ESE8_HUMAN;tr|J3KSD8|J3KSD8_HUMAN	4;4;3;3;1;1	4;4;3;3;1;1	4;4;3;3;1;1	>tr|K7ES02|K7ES02_HUMAN Bleomycin hydrolase (Fragment) OS=Homo sapiens OX=9606 GN=BLMH PE=1 SV=1;>sp|Q13867|BLMH_HUMAN Bleomycin hydrolase OS=Homo sapiens OX=9606 GN=BLMH PE=1 SV=1;>tr|K7ESE8|K7ESE8_HUMAN Bleomycin hydrolase (Fragment) OS=Homo sapiens OX=9	6	4	4	4	1	2	1	2	1	2	1	2	1	2	1	2	17.9	17.9	17.9	37.198	318	318;455;231;262;71;93	1	6	0	7.2537	4.4	9.7	6.3	8.2	25104000	1624600	15102000	3319900	5057400	1476700	95562	888380	195290	297500	0	31475000	0	0
sp|Q13868|EXOS2_HUMAN;tr|A3KFL5|A3KFL5_HUMAN;tr|A3KFL2|A3KFL2_HUMAN;tr|A3KFL1|A3KFL1_HUMAN	sp|Q13868|EXOS2_HUMAN;tr|A3KFL5|A3KFL5_HUMAN;tr|A3KFL2|A3KFL2_HUMAN;tr|A3KFL1|A3KFL1_HUMAN	5;4;4;3	5;4;4;3	5;4;4;3	>sp|Q13868|EXOS2_HUMAN Exosome complex component RRP4 OS=Homo sapiens OX=9606 GN=EXOSC2 PE=1 SV=2;>tr|A3KFL5|A3KFL5_HUMAN Ribosomal RNA-processing protein 4 (Fragment) OS=Homo sapiens OX=9606 GN=EXOSC2 PE=1 SV=2;>tr|A3KFL2|A3KFL2_HUMAN Ribosomal RNA-proces	4	5	5	5	4	2	0	4	4	2	0	4	4	2	0	4	24.9	24.9	24.9	32.789	293	293;237;285;200	1	10	0	11.946	18.4	9.2	0	21.8	84571000	43745000	11124000	0	29702000	6040800	3124700	794560	0	2121600	43074000	25850000	0	34434000
sp|Q13888|TF2H2_HUMAN;sp|Q6P1K8|T2H2L_HUMAN;tr|D6RAW1|D6RAW1_HUMAN;tr|D6RIT7|D6RIT7_HUMAN;tr|D6RGC9|D6RGC9_HUMAN;tr|R4GMS9|R4GMS9_HUMAN;tr|D6RJD3|D6RJD3_HUMAN;tr|D6RID8|D6RID8_HUMAN	sp|Q13888|TF2H2_HUMAN;sp|Q6P1K8|T2H2L_HUMAN	3;2;1;1;1;1;1;1	3;2;1;1;1;1;1;1	3;2;1;1;1;1;1;1	>sp|Q13888|TF2H2_HUMAN General transcription factor IIH subunit 2 OS=Homo sapiens OX=9606 GN=GTF2H2 PE=1 SV=1;>sp|Q6P1K8|T2H2L_HUMAN General transcription factor IIH subunit 2-like protein OS=Homo sapiens OX=9606 GN=GTF2H2C PE=1 SV=1	8	3	3	3	2	0	0	2	2	0	0	2	2	0	0	2	11.4	11.4	11.4	44.419	395	395;395;51;92;123;152;165;253	1	4	0.0008643	2.9817	7.8	0	0	5.8	13946000	6517300	0	0	7428300	606330	283360	0	0	322970	6517300	0	0	0
tr|F5GWD3|F5GWD3_HUMAN;sp|Q13889|TF2H3_HUMAN;tr|F5H6X0|F5H6X0_HUMAN;tr|A0A087WYD5|A0A087WYD5_HUMAN;tr|F5GXG6|F5GXG6_HUMAN;tr|H0YFF7|H0YFF7_HUMAN;tr|F5GX35|F5GX35_HUMAN;tr|F5H4K7|F5H4K7_HUMAN	tr|F5GWD3|F5GWD3_HUMAN;sp|Q13889|TF2H3_HUMAN;tr|F5H6X0|F5H6X0_HUMAN;tr|A0A087WYD5|A0A087WYD5_HUMAN;tr|F5GXG6|F5GXG6_HUMAN;tr|H0YFF7|H0YFF7_HUMAN;tr|F5GX35|F5GX35_HUMAN;tr|F5H4K7|F5H4K7_HUMAN	2;2;1;1;1;1;1;1	2;2;1;1;1;1;1;1	2;2;1;1;1;1;1;1	>tr|F5GWD3|F5GWD3_HUMAN General transcription factor IIH subunit 3 (Fragment) OS=Homo sapiens OX=9606 GN=GTF2H3 PE=1 SV=1;>sp|Q13889|TF2H3_HUMAN General transcription factor IIH subunit 3 OS=Homo sapiens OX=9606 GN=GTF2H3 PE=1 SV=2;>tr|F5H6X0|F5H6X0_HUMAN	8	2	2	2	1	1	0	2	1	1	0	2	1	1	0	2	10.1	10.1	10.1	28.91	258	258;308;148;162;177;194;200;210	1	5	0	4.4389	4.7	4.7	0	10.1	26436000	6165700	3874900	0	16395000	2033500	474290	298070	0	1261200	0	0	0	20109000
sp|Q13895|BYST_HUMAN;tr|F8WBL2|F8WBL2_HUMAN;tr|H7BY94|H7BY94_HUMAN	sp|Q13895|BYST_HUMAN	9;3;1	9;3;1	9;3;1	>sp|Q13895|BYST_HUMAN Bystin OS=Homo sapiens OX=9606 GN=BYSL PE=1 SV=3	3	9	9	9	8	1	2	5	8	1	2	5	8	1	2	5	27.2	27.2	27.2	49.601	437	437;194;183	1	16	0	21.411	25.4	2.1	3.9	15.3	122220000	65573000	2744800	8372000	45530000	4888800	2622900	109790	334880	1821200	62419000	0	0	58997000
tr|A0A2R8Y7W5|A0A2R8Y7W5_HUMAN;tr|A0A2R8Y4Z0|A0A2R8Y4Z0_HUMAN;sp|Q14004|CDK13_HUMAN;tr|A0A087X209|A0A087X209_HUMAN;tr|A0A2R8YF61|A0A2R8YF61_HUMAN;tr|A0A2R8YEB7|A0A2R8YEB7_HUMAN;tr|A0A2R8Y644|A0A2R8Y644_HUMAN;tr|Q9BVE2|Q9BVE2_HUMAN;tr|A0A2R8YD28|A0A2R8YD28_HUMAN	tr|A0A2R8Y7W5|A0A2R8Y7W5_HUMAN;tr|A0A2R8Y4Z0|A0A2R8Y4Z0_HUMAN;sp|Q14004|CDK13_HUMAN;tr|A0A087X209|A0A087X209_HUMAN;tr|A0A2R8YF61|A0A2R8YF61_HUMAN;tr|A0A2R8YEB7|A0A2R8YEB7_HUMAN;tr|A0A2R8Y644|A0A2R8Y644_HUMAN;tr|Q9BVE2|Q9BVE2_HUMAN;tr|A0A2R8YD28|A0A2R8YD28_HUMAN	5;5;5;4;4;3;3;3;3	3;3;3;2;2;1;1;1;1	3;3;3;2;2;1;1;1;1	>tr|A0A2R8Y7W5|A0A2R8Y7W5_HUMAN Cyclin-dependent kinase 13 (Fragment) OS=Homo sapiens OX=9606 GN=CDK13 PE=1 SV=1;>tr|A0A2R8Y4Z0|A0A2R8Y4Z0_HUMAN Cyclin-dependent kinase 13 (Fragment) OS=Homo sapiens OX=9606 GN=CDK13 PE=1 SV=1;>sp|Q14004|CDK13_HUMAN Cyclin-	9	5	3	3	2	2	0	3	1	1	0	2	1	1	0	2	6.4	4.1	4.1	121.14	1099	1099;1308;1512;418;915;143;239;324;456	1	4	0	7.138	3.2	2	0	4	15090000	0	3662700	0	11428000	284720	0	69108	0	215620	0	0	0	14016000
sp|Q14008|CKAP5_HUMAN;tr|E9PQH5|E9PQH5_HUMAN;tr|H0YDX5|H0YDX5_HUMAN;tr|H0YCF6|H0YCF6_HUMAN;tr|H0YEK7|H0YEK7_HUMAN	sp|Q14008|CKAP5_HUMAN	54;6;4;3;3	54;6;4;3;3	54;6;4;3;3	>sp|Q14008|CKAP5_HUMAN Cytoskeleton-associated protein 5 OS=Homo sapiens OX=9606 GN=CKAP5 PE=1 SV=3	5	54	54	54	24	34	10	47	24	34	10	47	24	34	10	47	31.2	31.2	31.2	225.49	2032	2032;151;203;166;190	1	132	0	145.93	15.2	20.3	5.6	27.4	2312600000	436300000	476470000	56774000	1343100000	21817000	4116000	4495000	535610	12671000	542670000	914270000	324280000	1458700000
tr|K7ENX8|K7ENX8_HUMAN;tr|K7ELV6|K7ELV6_HUMAN;tr|K7EJV5|K7EJV5_HUMAN;tr|K7ELT6|K7ELT6_HUMAN;tr|K7EJV1|K7EJV1_HUMAN;tr|K7EMY9|K7EMY9_HUMAN;tr|K7EPM4|K7EPM4_HUMAN;sp|Q14011|CIRBP_HUMAN;tr|K7ER40|K7ER40_HUMAN;tr|K7EQR7|K7EQR7_HUMAN;tr|D6W5Y5|D6W5Y5_HUMAN	tr|K7ENX8|K7ENX8_HUMAN;tr|K7ELV6|K7ELV6_HUMAN;tr|K7EJV5|K7EJV5_HUMAN;tr|K7ELT6|K7ELT6_HUMAN;tr|K7EJV1|K7EJV1_HUMAN;tr|K7EMY9|K7EMY9_HUMAN;tr|K7EPM4|K7EPM4_HUMAN;sp|Q14011|CIRBP_HUMAN;tr|K7ER40|K7ER40_HUMAN;tr|K7EQR7|K7EQR7_HUMAN;tr|D6W5Y5|D6W5Y5_HUMAN	1;1;1;1;1;1;1;1;1;1;1	1;1;1;1;1;1;1;1;1;1;1	1;1;1;1;1;1;1;1;1;1;1	>tr|K7ENX8|K7ENX8_HUMAN Cold-inducible RNA-binding protein (Fragment) OS=Homo sapiens OX=9606 GN=CIRBP PE=1 SV=2;>tr|K7ELV6|K7ELV6_HUMAN Cold-inducible RNA-binding protein (Fragment) OS=Homo sapiens OX=9606 GN=CIRBP PE=1 SV=2;>tr|K7EJV5|K7EJV5_HUMAN Cold-i	11	1	1	1	1	0	1	1	1	0	1	1	1	0	1	1	17.5	17.5	17.5	8.9138	80	80;89;105;135;148;159;168;172;173;202;297	1	3	0	3.3108	17.5	0	17.5	17.5	12916000	9112500	0	1612600	2191300	2583300	1822500	0	322520	438260	0	0	0	2687600
tr|D6RAF8|D6RAF8_HUMAN;tr|H0Y8G5|H0Y8G5_HUMAN;sp|Q14103|HNRPD_HUMAN;tr|D6RD83|D6RD83_HUMAN;tr|D6RF44|D6RF44_HUMAN;tr|H0YA96|H0YA96_HUMAN;tr|D6RBQ9|D6RBQ9_HUMAN	tr|D6RAF8|D6RAF8_HUMAN;tr|H0Y8G5|H0Y8G5_HUMAN;sp|Q14103|HNRPD_HUMAN;tr|D6RD83|D6RD83_HUMAN;tr|D6RF44|D6RF44_HUMAN;tr|H0YA96|H0YA96_HUMAN;tr|D6RBQ9|D6RBQ9_HUMAN	4;4;4;3;3;3;2	4;4;4;3;3;3;2	4;4;4;3;3;3;2	>tr|D6RAF8|D6RAF8_HUMAN Heterogeneous nuclear ribonucleoprotein D0 (Fragment) OS=Homo sapiens OX=9606 GN=HNRNPD PE=1 SV=1;>tr|H0Y8G5|H0Y8G5_HUMAN Heterogeneous nuclear ribonucleoprotein D0 (Fragment) OS=Homo sapiens OX=9606 GN=HNRNPD PE=1 SV=8;>sp|Q14103|H	7	4	4	4	3	3	2	2	3	3	2	2	3	3	2	2	22.2	22.2	22.2	23.076	221	221;260;355;92;111;210;155	1	11	0	9.2497	16.3	16.3	12.2	10.9	186720000	100960000	25289000	17040000	43430000	20747000	11218000	2809900	1893400	4825600	92927000	49893000	0	55429000
sp|Q14137|BOP1_HUMAN;tr|A0A075B729|A0A075B729_HUMAN	sp|Q14137|BOP1_HUMAN	6;2	6;2	6;2	>sp|Q14137|BOP1_HUMAN Ribosome biogenesis protein BOP1 OS=Homo sapiens OX=9606 GN=BOP1 PE=1 SV=2	2	6	6	6	5	3	1	5	5	3	1	5	5	3	1	5	11.9	11.9	11.9	83.629	746	746;217	1	14	0	61.188	10.9	7.8	1.3	10.7	143470000	51531000	18696000	4906500	68336000	4219700	1515600	549880	144310	2009900	54320000	46407000	0	73581000
sp|Q14145|KEAP1_HUMAN;tr|K7EQX2|K7EQX2_HUMAN;tr|K7EJ49|K7EJ49_HUMAN;tr|K7EJD8|K7EJD8_HUMAN;tr|K7ESE0|K7ESE0_HUMAN	sp|Q14145|KEAP1_HUMAN;tr|K7EQX2|K7EQX2_HUMAN	3;2;1;1;1	3;2;1;1;1	3;2;1;1;1	>sp|Q14145|KEAP1_HUMAN Kelch-like ECH-associated protein 1 OS=Homo sapiens OX=9606 GN=KEAP1 PE=1 SV=2;>tr|K7EQX2|K7EQX2_HUMAN Kelch-like ECH-associated protein 1 (Fragment) OS=Homo sapiens OX=9606 GN=KEAP1 PE=1 SV=1	5	3	3	3	2	1	0	3	2	1	0	3	2	1	0	3	6.1	6.1	6.1	69.666	624	624;172;212;213;279	1	6	0	5.5435	4.5	2.1	0	6.1	21607000	7622200	2341400	0	11644000	617360	217780	66898	0	332680	7622200	0	0	0
sp|Q14152|EIF3A_HUMAN	sp|Q14152|EIF3A_HUMAN	40	40	40	>sp|Q14152|EIF3A_HUMAN Eukaryotic translation initiation factor 3 subunit A OS=Homo sapiens OX=9606 GN=EIF3A PE=1 SV=1	1	40	40	40	26	33	21	34	26	33	21	34	26	33	21	34	30.5	30.5	30.5	166.57	1382	1382	1	168	0	214.53	24	26.6	17.7	28.7	8131800000	1860900000	1847700000	647720000	3775600000	140200000	32084000	31857000	11168000	65096000	2188400000	3350100000	2751200000	3960200000
tr|F8W726|F8W726_HUMAN;sp|Q14157|UBP2L_HUMAN;tr|Q5VU77|Q5VU77_HUMAN;tr|H0Y5H6|H0Y5H6_HUMAN;tr|H7C2T8|H7C2T8_HUMAN;tr|Q5VU81|Q5VU81_HUMAN;tr|Q5VU80|Q5VU80_HUMAN;tr|Q5VU79|Q5VU79_HUMAN;tr|Q5VU78|Q5VU78_HUMAN	tr|F8W726|F8W726_HUMAN;sp|Q14157|UBP2L_HUMAN;tr|Q5VU77|Q5VU77_HUMAN	7;7;4;2;2;1;1;1;1	7;7;4;2;2;1;1;1;1	7;7;4;2;2;1;1;1;1	>tr|F8W726|F8W726_HUMAN Ubiquitin-associated protein 2-like OS=Homo sapiens OX=9606 GN=UBAP2L PE=1 SV=2;>sp|Q14157|UBP2L_HUMAN Ubiquitin-associated protein 2-like OS=Homo sapiens OX=9606 GN=UBAP2L PE=1 SV=2;>tr|Q5VU77|Q5VU77_HUMAN Ubiquitin-associated prot	9	7	7	7	3	6	2	6	3	6	2	6	3	6	2	6	11.4	11.4	11.4	113.63	1079	1079;1087;350;383;399;182;234;265;280	1	18	0	16.94	4	9.5	2.2	9.5	119080000	20226000	36526000	6127800	56201000	4252900	722340	1304500	218850	2007200	28075000	68972000	31353000	58542000
sp|Q14191|WRN_HUMAN	sp|Q14191|WRN_HUMAN	2	2	2	>sp|Q14191|WRN_HUMAN Werner syndrome ATP-dependent helicase OS=Homo sapiens OX=9606 GN=WRN PE=1 SV=2	1	2	2	2	1	0	0	1	1	0	0	1	1	0	0	1	2.1	2.1	2.1	162.46	1432	1432	1	2	0.0076161	1.9359	1	0	0	1.1	5613400	1967500	0	0	3645900	74845	26233	0	0	48613	1967500	0	0	0
sp|Q14232|EI2BA_HUMAN;tr|H0YGG4|H0YGG4_HUMAN;tr|F5H0D0|F5H0D0_HUMAN	sp|Q14232|EI2BA_HUMAN;tr|H0YGG4|H0YGG4_HUMAN;tr|F5H0D0|F5H0D0_HUMAN	2;1;1	2;1;1	2;1;1	>sp|Q14232|EI2BA_HUMAN Translation initiation factor eIF-2B subunit alpha OS=Homo sapiens OX=9606 GN=EIF2B1 PE=1 SV=1;>tr|H0YGG4|H0YGG4_HUMAN Translation initiation factor eIF-2B subunit alpha (Fragment) OS=Homo sapiens OX=9606 GN=EIF2B1 PE=1 SV=1;>tr|F5H0	3	2	2	2	2	1	0	1	2	1	0	1	2	1	0	1	9.2	9.2	9.2	33.712	305	305;152;202	1	4	0	5.7911	9.2	4.6	0	4.6	22640000	14666000	2835600	0	5138100	1415000	916630	177220	0	321130	14666000	0	0	0
sp|Q14240|IF4A2_HUMAN;tr|E7EQG2|E7EQG2_HUMAN;tr|J3KSN7|J3KSN7_HUMAN	sp|Q14240|IF4A2_HUMAN;tr|E7EQG2|E7EQG2_HUMAN	13;12;3	6;5;1	6;5;1	>sp|Q14240|IF4A2_HUMAN Eukaryotic initiation factor 4A-II OS=Homo sapiens OX=9606 GN=EIF4A2 PE=1 SV=2;>tr|E7EQG2|E7EQG2_HUMAN RNA helicase OS=Homo sapiens OX=9606 GN=EIF4A2 PE=1 SV=1	3	13	6	6	10	10	7	13	5	5	3	6	5	5	3	6	39.1	21.1	21.1	46.402	407	407;362;109	1	27	0	25.981	34.6	33.9	22.6	39.1	479040000	156150000	85413000	34130000	203350000	20828000	6789000	3713600	1483900	8841300	140330000	175790000	183090000	204670000
sp|Q14258|TRI25_HUMAN;tr|A0A3B3IUA7|A0A3B3IUA7_HUMAN	sp|Q14258|TRI25_HUMAN;tr|A0A3B3IUA7|A0A3B3IUA7_HUMAN	16;12	16;12	16;12	>sp|Q14258|TRI25_HUMAN E3 ubiquitin/ISG15 ligase TRIM25 OS=Homo sapiens OX=9606 GN=TRIM25 PE=1 SV=2;>tr|A0A3B3IUA7|A0A3B3IUA7_HUMAN E3 ubiquitin/ISG15 ligase TRIM25 OS=Homo sapiens OX=9606 GN=TRIM25 PE=1 SV=1	2	16	16	16	12	8	3	12	12	8	3	12	12	8	3	12	34.4	34.4	34.4	70.973	630	630;456	1	42	0	37.414	25.4	15.2	5.4	25.4	469250000	159360000	79082000	11508000	219300000	15137000	5140600	2551000	371220	7074200	155240000	172990000	58202000	253000000
tr|E9PRR7|E9PRR7_HUMAN;sp|Q14331|FRG1_HUMAN	tr|E9PRR7|E9PRR7_HUMAN;sp|Q14331|FRG1_HUMAN	2;2	2;2	2;2	>tr|E9PRR7|E9PRR7_HUMAN Protein FRG1 (Fragment) OS=Homo sapiens OX=9606 GN=FRG1 PE=1 SV=1;>sp|Q14331|FRG1_HUMAN Protein FRG1 OS=Homo sapiens OX=9606 GN=FRG1 PE=1 SV=1	2	2	2	2	1	1	0	1	1	1	0	1	1	1	0	1	25	25	25	12.516	116	116;258	1	3	0	3.6323	11.2	11.2	0	13.8	25342000	25342000	0	0	0	3167700	3167700	0	0	0	25342000	0	0	0
sp|Q14444|CAPR1_HUMAN;tr|G3V153|G3V153_HUMAN;tr|E9PLA9|E9PLA9_HUMAN	sp|Q14444|CAPR1_HUMAN;tr|G3V153|G3V153_HUMAN;tr|E9PLA9|E9PLA9_HUMAN	12;10;7	12;10;7	12;10;7	>sp|Q14444|CAPR1_HUMAN Caprin-1 OS=Homo sapiens OX=9606 GN=CAPRIN1 PE=1 SV=2;>tr|G3V153|G3V153_HUMAN Caprin-1 OS=Homo sapiens OX=9606 GN=CAPRIN1 PE=1 SV=1;>tr|E9PLA9|E9PLA9_HUMAN Caprin-1 (Fragment) OS=Homo sapiens OX=9606 GN=CAPRIN1 PE=1 SV=1	3	12	12	12	8	7	5	11	8	7	5	11	8	7	5	11	29.8	29.8	29.8	78.365	709	709;628;186	1	33	0	111.24	20.6	11.8	12.6	28.8	930340000	362630000	137320000	85504000	344890000	44302000	17268000	6539100	4071600	16423000	301600000	329590000	375110000	384360000
sp|Q14498|RBM39_HUMAN;tr|A0A0U1RQH7|A0A0U1RQH7_HUMAN;tr|G3XAC6|G3XAC6_HUMAN;tr|H0Y4X3|H0Y4X3_HUMAN;tr|A0A0U1RQW2|A0A0U1RQW2_HUMAN;tr|Q5QP23|Q5QP23_HUMAN;tr|A0A087X122|A0A087X122_HUMAN;tr|Q5QP22|Q5QP22_HUMAN	sp|Q14498|RBM39_HUMAN;tr|A0A0U1RQH7|A0A0U1RQH7_HUMAN;tr|G3XAC6|G3XAC6_HUMAN;tr|H0Y4X3|H0Y4X3_HUMAN;tr|A0A0U1RQW2|A0A0U1RQW2_HUMAN	8;6;6;5;4;2;1;1	8;6;6;5;4;2;1;1	8;6;6;5;4;2;1;1	>sp|Q14498|RBM39_HUMAN RNA-binding protein 39 OS=Homo sapiens OX=9606 GN=RBM39 PE=1 SV=2;>tr|A0A0U1RQH7|A0A0U1RQH7_HUMAN RNA-binding protein 39 (Fragment) OS=Homo sapiens OX=9606 GN=RBM39 PE=1 SV=1;>tr|G3XAC6|G3XAC6_HUMAN RNA-binding protein 39 OS=Homo sap	8	8	8	8	8	2	4	5	8	2	4	5	8	2	4	5	18.9	18.9	18.9	59.379	530	530;245;423;336;163;231;59;193	1	24	0	32.892	18.9	6	9.4	12.6	475610000	282350000	34607000	67512000	91141000	19817000	11765000	1442000	2813000	3797500	217130000	142140000	206930000	165790000
tr|A0A0C4DGA6|A0A0C4DGA6_HUMAN;sp|Q14527|HLTF_HUMAN;tr|H7C5K0|H7C5K0_HUMAN	tr|A0A0C4DGA6|A0A0C4DGA6_HUMAN;sp|Q14527|HLTF_HUMAN;tr|H7C5K0|H7C5K0_HUMAN	2;2;1	2;2;1	2;2;1	>tr|A0A0C4DGA6|A0A0C4DGA6_HUMAN Helicase-like transcription factor OS=Homo sapiens OX=9606 GN=HLTF PE=1 SV=1;>sp|Q14527|HLTF_HUMAN Helicase-like transcription factor OS=Homo sapiens OX=9606 GN=HLTF PE=1 SV=2;>tr|H7C5K0|H7C5K0_HUMAN Helicase-like transcript	3	2	2	2	2	0	0	0	2	0	0	0	2	0	0	0	3.2	3.2	3.2	113.86	1008	1008;1009;425	1	2	0.00086505	2.9933	3.2	0	0	0	11771000	11771000	0	0	0	214010	214010	0	0	0	11771000	0	0	0
sp|Q14558|KPRA_HUMAN;tr|B4DP31|B4DP31_HUMAN;tr|C9J168|C9J168_HUMAN;tr|C9JKT9|C9JKT9_HUMAN;tr|C9JNQ3|C9JNQ3_HUMAN;tr|C9JUN4|C9JUN4_HUMAN	sp|Q14558|KPRA_HUMAN;tr|B4DP31|B4DP31_HUMAN;tr|C9J168|C9J168_HUMAN	7;5;4;2;2;2	7;5;4;2;2;2	6;4;3;2;2;2	>sp|Q14558|KPRA_HUMAN Phosphoribosyl pyrophosphate synthase-associated protein 1 OS=Homo sapiens OX=9606 GN=PRPSAP1 PE=1 SV=2;>tr|B4DP31|B4DP31_HUMAN Phosphoribosyl pyrophosphate synthase-associated protein 1 OS=Homo sapiens OX=9606 GN=PRPSAP1 PE=1 SV=1;>t	6	7	7	6	4	3	2	4	4	3	2	4	3	2	1	4	29.8	29.8	25.8	39.393	356	356;282;230;89;104;157	1	14	0	13.589	15.7	11.2	7.3	17.7	54479000	26153000	12506000	3148500	12672000	2594300	1245400	595540	149930	603410	31002000	21215000	0	0
tr|F5H658|F5H658_HUMAN;sp|Q14562|DHX8_HUMAN	tr|F5H658|F5H658_HUMAN;sp|Q14562|DHX8_HUMAN	5;5	5;5	5;5	>tr|F5H658|F5H658_HUMAN RNA helicase OS=Homo sapiens OX=9606 GN=DHX8 PE=1 SV=1;>sp|Q14562|DHX8_HUMAN ATP-dependent RNA helicase DHX8 OS=Homo sapiens OX=9606 GN=DHX8 PE=1 SV=1	2	5	5	5	2	3	0	4	2	3	0	4	2	3	0	4	5.2	5.2	5.2	134	1181	1181;1220	1	9	0	8.5851	2	2.9	0	4.4	33369000	7692800	7045400	0	18631000	556150	128210	117420	0	310520	13370000	14303000	0	17554000
sp|Q14574|DSC3_HUMAN	sp|Q14574|DSC3_HUMAN	1	1	1	>sp|Q14574|DSC3_HUMAN Desmocollin-3 OS=Homo sapiens OX=9606 GN=DSC3 PE=1 SV=3	1	1	1	1	1	1	1	1	1	1	1	1	1	1	1	1	1.7	1.7	1.7	99.968	896	896	1	4	0	4.7144	1.7	1.7	1.7	1.7	24950000	9186900	6024600	4074900	5664000	509190	187490	122950	83161	115590	0	0	0	6946900
sp|Q14683|SMC1A_HUMAN;tr|G8JLG1|G8JLG1_HUMAN;tr|H0Y7K8|H0Y7K8_HUMAN;tr|V9GYN9|V9GYN9_HUMAN;tr|V9GY57|V9GY57_HUMAN	sp|Q14683|SMC1A_HUMAN;tr|G8JLG1|G8JLG1_HUMAN	16;15;7;1;1	16;15;7;1;1	16;15;7;1;1	>sp|Q14683|SMC1A_HUMAN Structural maintenance of chromosomes protein 1A OS=Homo sapiens OX=9606 GN=SMC1A PE=1 SV=2;>tr|G8JLG1|G8JLG1_HUMAN Structural maintenance of chromosomes protein OS=Homo sapiens OX=9606 GN=SMC1A PE=1 SV=2	5	16	16	16	8	5	1	11	8	5	1	11	8	5	1	11	14.8	14.8	14.8	143.23	1233	1233;1211;262;54;279	1	25	0	27.689	7.6	4.1	0.8	10.2	168490000	63585000	26396000	1322300	77185000	2340100	883120	366620	18365	1072000	79071000	56984000	0	77209000
sp|Q14684|RRP1B_HUMAN	sp|Q14684|RRP1B_HUMAN	10	10	10	>sp|Q14684|RRP1B_HUMAN Ribosomal RNA processing protein 1 homolog B OS=Homo sapiens OX=9606 GN=RRP1B PE=1 SV=3	1	10	10	10	6	5	1	8	6	5	1	8	6	5	1	8	18.2	18.2	18.2	84.427	758	758	1	22	0	26.416	11.6	8.4	1.8	14	197250000	79540000	24607000	2588800	90510000	5977200	2410300	745670	78448	2742700	89719000	62363000	0	89751000
sp|Q14692|BMS1_HUMAN	sp|Q14692|BMS1_HUMAN	2	2	2	>sp|Q14692|BMS1_HUMAN Ribosome biogenesis protein BMS1 homolog OS=Homo sapiens OX=9606 GN=BMS1 PE=1 SV=1	1	2	2	2	1	1	0	2	1	1	0	2	1	1	0	2	2.3	2.3	2.3	145.81	1282	1282	1	5	0	4.6742	1.3	1.3	0	2.3	11361000	2192100	1154600	0	8014300	222770	42983	22639	0	157140	0	0	0	9829500
sp|Q14694|UBP10_HUMAN;tr|J3KT19|J3KT19_HUMAN;tr|H3BQP1|H3BQP1_HUMAN;tr|H3BQC6|H3BQC6_HUMAN;tr|H3BNS8|H3BNS8_HUMAN;tr|H3BNA1|H3BNA1_HUMAN	sp|Q14694|UBP10_HUMAN	13;3;2;2;1;1	13;3;2;2;1;1	13;3;2;2;1;1	>sp|Q14694|UBP10_HUMAN Ubiquitin carboxyl-terminal hydrolase 10 OS=Homo sapiens OX=9606 GN=USP10 PE=1 SV=2	6	13	13	13	6	13	4	12	6	13	4	12	6	13	4	12	27.3	27.3	27.3	87.133	798	798;208;110;141;76;150	1	39	0	77.834	12.5	27.3	9.5	25.2	487030000	98516000	151060000	14240000	223220000	13163000	2662600	4082600	384880	6033100	158970000	254000000	123530000	207910000
tr|A0A494C1L1|A0A494C1L1_HUMAN;sp|Q14739|LBR_HUMAN;tr|C9JXK0|C9JXK0_HUMAN	tr|A0A494C1L1|A0A494C1L1_HUMAN;sp|Q14739|LBR_HUMAN;tr|C9JXK0|C9JXK0_HUMAN	5;5;4	5;5;4	5;5;4	>tr|A0A494C1L1|A0A494C1L1_HUMAN 3-beta-hydroxysterol Delta (14)-reductase OS=Homo sapiens OX=9606 GN=LBR PE=1 SV=1;>sp|Q14739|LBR_HUMAN Delta(14)-sterol reductase LBR OS=Homo sapiens OX=9606 GN=LBR PE=1 SV=2;>tr|C9JXK0|C9JXK0_HUMAN Delta(14)-sterol reducta	3	5	5	5	1	3	2	2	1	3	2	2	1	3	2	2	15.1	15.1	15.1	46.925	411	411;615;213	1	8	0	6.0334	2.7	8.3	6.1	4.6	39016000	6996000	14394000	3831200	13795000	2167600	388670	799690	212850	766380	0	29026000	0	17893000
[truncated: 574 more rows]
[truncated: 17 more columns]

## Sheet: A&m6A 3-4
Protein IDs	Majority protein IDs	Peptide counts (all)	Peptide counts (razor+unique)	Peptide counts (unique)	Fasta headers	Number of proteins	Peptides	Razor + unique peptides	Unique peptides	Peptides A1	Peptides A2	Peptides m6A1	Peptides m6A2	Razor + unique peptides A1	Razor + unique peptides A2	Razor + unique peptides m6A1	Razor + unique peptides m6A2	Unique peptides A1	Unique peptides A2	Unique peptides m6A1	Unique peptides m6A2	Sequence coverage [%]	Unique + razor sequence coverage [%]	Unique sequence coverage [%]	Mol. weight [kDa]	Sequence length	Sequence lengths	Fraction average	Fraction 1	Q-value	Score	Sequence coverage A1 [%]	Sequence coverage A2 [%]	Sequence coverage m6A1 [%]	Sequence coverage m6A2 [%]	Intensity	Intensity A1	Intensity A2	Intensity m6A1	Intensity m6A2	iBAQ	iBAQ A1	iBAQ A2	iBAQ m6A1	iBAQ m6A2	LFQ intensity A1	LFQ intensity A2	LFQ intensity m6A1	LFQ intensity m6A2
[truncated: 1,227 more rows]
[truncated: 17 more columns]
